# Supplementary material for: Overexpression of molecule GRP94 favors tumor progression in lung adenocarcinoma by interaction with regulatory T cells
Source: Thorac Cancer. 2020 Jan 22;11(3):704–12. doi: 10.1111/1759-7714.13321 (PMC7049511; doi:10.1111/1759-7714.13321)
Supplement: Supplementary file 1 — Appendix S1: Supporting information [file TCA-11-704-s001.zip]

Archive with 102 entries (102 files):
- Oncomine data/cancer vs normal/Lung cancer vs normal/1.tif
- Oncomine data/cancer vs normal/Lung cancer vs normal/10.tif
- Oncomine data/cancer vs normal/Lung cancer vs normal/11.tif
- Oncomine data/cancer vs normal/Lung cancer vs normal/12.tif
- Oncomine data/cancer vs normal/Lung cancer vs normal/2.tif
- Oncomine data/cancer vs normal/Lung cancer vs normal/3.tif
- Oncomine data/cancer vs normal/Lung cancer vs normal/4.tif
- Oncomine data/cancer vs normal/Lung cancer vs normal/5.tif
- Oncomine data/cancer vs normal/Lung cancer vs normal/6.tif
- Oncomine data/cancer vs normal/Lung cancer vs normal/7.tif
- Oncomine data/cancer vs normal/Lung cancer vs normal/8.tif
- Oncomine data/cancer vs normal/Lung cancer vs normal/9.tif
- Oncomine data/cancer vs normal/Lung cancer vs normal/Analysis_Comparison (1).ppt
- Oncomine data/cancer vs normal/Lung cancer vs normal/Analysis_Comparison (2).ppt
- Oncomine data/cancer vs normal/Lung cancer vs normal/Analysis_Comparison.ppt
- Oncomine data/cancer vs normal/Lung cancer vs normal/Analysis_Comparison_Gene_List (1).csv
- Oncomine data/cancer vs normal/Lung cancer vs normal/Analysis_Comparison_Gene_List (2).csv
- Oncomine data/cancer vs normal/Lung cancer vs normal/Analysis_Comparison_Gene_List.csv
- Oncomine data/cancer vs normal/Lung cancer vs normal/Beer_Lung_Differential_Analysis_Bar_Chart.ppt
- Oncomine data/cancer vs normal/Lung cancer vs normal/dataset/10 underexpression.csv
- Oncomine data/cancer vs normal/Lung cancer vs normal/dataset/6 No significance.csv
- Oncomine data/cancer vs normal/Lung cancer vs normal/dataset/7 No significance.csv
- Oncomine data/cancer vs normal/Lung cancer vs normal/dataset/dataset figs/Bhatacharjee lung.tif
- Oncomine data/cancer vs normal/Lung cancer vs normal/dataset/dataset figs/Hou lung.tif
- Oncomine data/cancer vs normal/Lung cancer vs normal/dataset/dataset figs/Landi lung.tif
- Oncomine data/cancer vs normal/Lung cancer vs normal/dataset/dataset figs/OKAYAMA LUNG.tif
- Oncomine data/cancer vs normal/Lung cancer vs normal/dataset/dataset figs/Selamat lung.tif
- Oncomine data/cancer vs normal/Lung cancer vs normal/dataset/dataset figs/Stearman lung.tif
- Oncomine data/cancer vs normal/Lung cancer vs normal/dataset/dataset figs/Su lung.tif
- Oncomine data/cancer vs normal/Lung cancer vs normal/dataset/dataset figs/Talbot lung.tif
- Oncomine data/cancer vs normal/Lung cancer vs normal/dataset/dataset figs/Thumbs.db
- Oncomine data/cancer vs normal/Lung cancer vs normal/dataset/dataset figs/Wachi lung.tif
- Oncomine data/cancer vs normal/Lung cancer vs normal/dataset/dataset figs/Wei lung.tif
- Oncomine data/cancer vs normal/Lung cancer vs normal/dataset/dataset figs/Yamagata lung.tif
- Oncomine data/cancer vs normal/Lung cancer vs normal/dataset/lung dataset figs.pzfx
- Oncomine data/cancer vs normal/Lung cancer vs normal/dataset/singleGene_dataset (1).csv
- Oncomine data/cancer vs normal/Lung cancer vs normal/dataset/singleGene_dataset (11).csv
- Oncomine data/cancer vs normal/Lung cancer vs normal/dataset/singleGene_dataset (12).csv
- Oncomine data/cancer vs normal/Lung cancer vs normal/dataset/singleGene_dataset (2).csv
- Oncomine data/cancer vs normal/Lung cancer vs normal/dataset/singleGene_dataset (3).csv
- Oncomine data/cancer vs normal/Lung cancer vs normal/dataset/singleGene_dataset (4).csv
- Oncomine data/cancer vs normal/Lung cancer vs normal/dataset/singleGene_dataset (5).csv
- Oncomine data/cancer vs normal/Lung cancer vs normal/dataset/singleGene_dataset (8).csv
- Oncomine data/cancer vs normal/Lung cancer vs normal/dataset/singleGene_dataset (9).csv
- Oncomine data/cancer vs normal/Lung cancer vs normal/dataset/singleGene_dataset.csv
- Oncomine data/cancer vs normal/Lung cancer vs normal/Fig 1C/Hou_Lung_Differential_Analysis_Bar_Chart 1.ppt
- Oncomine data/cancer vs normal/Lung cancer vs normal/Fig 1C/Hou_Lung_Differential_Analysis_Bar_Chart.ppt
- Oncomine data/cancer vs normal/Lung cancer vs normal/Fig 1C/Wachi_Lung_Differential_Analysis_Bar_Chart.ppt
- Oncomine data/cancer vs normal/Lung cancer vs normal/Garber_Lung_Differential_Analysis_Bar_Chart.ppt
- Oncomine data/cancer vs normal/Lung cancer vs normal/Hou_Lung_Differential_Analysis_Bar_Chart (1).ppt
- Oncomine data/cancer vs normal/Lung cancer vs normal/Hou_Lung_Differential_Analysis_Bar_Chart.ppt
- Oncomine data/cancer vs normal/Lung cancer vs normal/Landi_Lung_Differential_Analysis_Bar_Chart.ppt
- Oncomine data/cancer vs normal/Lung cancer vs normal/lung aed Meta analysis.tif
- Oncomine data/cancer vs normal/Lung cancer vs normal/lung cancer Meta analysis.tif
- Oncomine data/cancer vs normal/Lung cancer vs normal/lung SCC Meta analysis.tif
- Oncomine data/cancer vs normal/Lung cancer vs normal/Okayama_Lung_Differential_Analysis_Bar_Chart.ppt
- Oncomine data/cancer vs normal/Lung cancer vs normal/Selamat_Lung_Differential_Analysis_Bar_Chart.ppt
- Oncomine data/cancer vs normal/Lung cancer vs normal/Stearman_Lung_Differential_Analysis_Bar_Chart.ppt
- Oncomine data/cancer vs normal/Lung cancer vs normal/Su_Lung_Differential_Analysis_Bar_Chart.ppt
- Oncomine data/cancer vs normal/Lung cancer vs normal/Talbot_Lung_Differential_Analysis_Bar_Chart.ppt
- Oncomine data/cancer vs normal/Lung cancer vs normal/Thumbs.db
- Oncomine data/cancer vs normal/Lung cancer vs normal/Wachi_Lung_Differential_Analysis_Bar_Chart.ppt
- Oncomine data/cancer vs normal/Lung cancer vs normal/Wei_Lung_Differential_Analysis_Bar_Chart.ppt
- Oncomine data/cancer vs normal/Lung cancer vs normal/Yamagata_Lung_Differential_Analysis_Bar_Chart (1).ppt
- Oncomine data/cancer vs normal/Lung cancer vs normal/Yamagata_Lung_Differential_Analysis_Bar_Chart (2).ppt
- Oncomine data/cancer vs normal/Lung cancer vs normal/Yamagata_Lung_Differential_Analysis_Bar_Chart.ppt
- Oncomine data/Clinical outcome/Lung/1.csv
- Oncomine data/Clinical outcome/Lung/10.csv
- Oncomine data/Clinical outcome/Lung/12.csv
- Oncomine data/Clinical outcome/Lung/13.csv
- Oncomine data/Clinical outcome/Lung/2.csv
- Oncomine data/Clinical outcome/Lung/4.csv
- Oncomine data/Clinical outcome/Lung/5.csv
- Oncomine data/Clinical outcome/Lung/6.csv
- Oncomine data/Clinical outcome/Lung/7.csv
- Oncomine data/Clinical outcome/Lung/8.csv
- Oncomine data/Clinical outcome/Lung/9.csv
- Oncomine data/Clinical outcome/Lung/P=0.077.csv
- Oncomine data/Clinical outcome/Lung/singleGene_dataset.csv
- Oncomine data/Primary vs metastasis/Lung/singleGene_dataset (1).csv
- Oncomine data/Primary vs metastasis/Lung/singleGene_dataset (2).csv
- Oncomine data/Primary vs metastasis/Lung/singleGene_dataset (3).csv
- Oncomine data/Primary vs metastasis/Lung/singleGene_dataset.csv
- Oncomine data/Stage/Lung/(0).csv
- Oncomine data/Stage/Lung/(10).csv
- Oncomine data/Stage/Lung/(11).csv
- Oncomine data/Stage/Lung/(12).csv
- Oncomine data/Stage/Lung/(13).csv
- Oncomine data/Stage/Lung/(14).csv
- Oncomine data/Stage/Lung/(15).csv
- Oncomine data/Stage/Lung/(16).csv
- Oncomine data/Stage/Lung/(17).csv
- Oncomine data/Stage/Lung/(2).csv
- Oncomine data/Stage/Lung/(6).csv
- Oncomine data/Stage/Lung/(7).csv
- Oncomine data/Stage/Lung/(8).csv
- Oncomine data/Stage/Lung/(9).csv
- Oncomine data/Stage/Lung/singleGene_dataset (1).csv
- Oncomine data/Stage/Lung/singleGene_dataset (3).csv
- Oncomine data/Stage/Lung/singleGene_dataset (4).csv
- Oncomine data/Stage/Lung/singleGene_dataset (5).csv
- TCA_13321_Oncomine data.rar
