# Supplementary material for: Overexpression of molecule GRP94 favors tumor progression in lung adenocarcinoma by interaction with regulatory T cells
Source: Thorac Cancer. 2020 Jan 22;11(3):704–12. doi: 10.1111/1759-7714.13321 (PMC7049511; doi:10.1111/1759-7714.13321)
Supplement: Supplementary file 1 — Appendix S1: Supporting information [file TCA-11-704-s001.zip › Oncomine data/cancer vs normal/Lung cancer vs normal/Analysis_Comparison_Gene_List (1).csv]

Analysis Comparison
Analysis 1:	Squamous Cell Lung Carcinoma vs. Normal (Bhattacharjee Lung)
Analysis 2:	Squamous Cell Lung Carcinoma vs. Normal (Talbot Lung)
Analysis 3:	Squamous Cell Lung Carcinoma vs. Normal (Wachi Lung)
Analysis 4:	Squamous Cell Lung Carcinoma vs. Normal (Yamagata Lung)
		Analysis 1		Analysis 2		Analysis 3		Analysis 4		Median
Gene Name	Gene Symbol	Gene Rank	P-Value	Gene Rank	P-Value	Gene Rank	P-Value	Gene Rank	P-Value	Gene Rank	P-Value
heat shock protein 90kDa beta (Grp94), member 1	HSP90B1	2076	0.118	489	3.28E-8	2241	0.029	208	0.008	1282.5	0.059
