# Supplementary material for: Overexpression of molecule GRP94 favors tumor progression in lung adenocarcinoma by interaction with regulatory T cells
Source: Thorac Cancer. 2020 Jan 22;11(3):704–12. doi: 10.1111/1759-7714.13321 (PMC7049511; doi:10.1111/1759-7714.13321)
Supplement: Supplementary file 1 — Appendix S1: Supporting information [file TCA-11-704-s001.zip › Oncomine data/cancer vs normal/Lung cancer vs normal/Analysis_Comparison_Gene_List.csv]

Analysis Comparison
Analysis 1:	Lung Adenocarcinoma vs. Normal (Beer Lung)
Analysis 2:	Lung Adenocarcinoma vs. Normal (Bhattacharjee Lung)
Analysis 3:	Lung Carcinoid Tumor vs. Normal (Bhattacharjee Lung)
Analysis 4:	Small Cell Lung Carcinoma vs. Normal (Bhattacharjee Lung)
Analysis 5:	Squamous Cell Lung Carcinoma vs. Normal (Bhattacharjee Lung)
Analysis 6:	Lung Adenocarcinoma vs. Normal (Garber Lung)
Analysis 7:	Large Cell Lung Carcinoma vs. Normal (Hou Lung)
Analysis 8:	Lung Adenocarcinoma vs. Normal (Hou Lung)
Analysis 9:	Lung Adenocarcinoma vs. Normal (Landi Lung)
Analysis 10:	Lung Adenocarcinoma vs. Normal (Okayama Lung)
Analysis 11:	Lung Adenocarcinoma vs. Normal (Selamat Lung)
Analysis 12:	Lung Adenocarcinoma vs. Normal (Stearman Lung)
Analysis 13:	Lung Adenocarcinoma vs. Normal (Su Lung)
Analysis 14:	Squamous Cell Lung Carcinoma vs. Normal (Talbot Lung)
Analysis 15:	Squamous Cell Lung Carcinoma vs. Normal (Wachi Lung)
Analysis 16:	Lung Adenocarcinoma vs. Normal (Wei Lung)
Analysis 17:	Large Cell Lung Carcinoma vs. Normal (Yamagata Lung)
Analysis 18:	Lung Adenocarcinoma vs. Normal (Yamagata Lung)
Analysis 19:	Squamous Cell Lung Carcinoma vs. Normal (Yamagata Lung)
		Analysis 1		Analysis 2		Analysis 3		Analysis 4		Analysis 5		Analysis 6		Analysis 7		Analysis 8		Analysis 9		Analysis 10		Analysis 11		Analysis 12		Analysis 13		Analysis 14		Analysis 15		Analysis 16		Analysis 17		Analysis 18		Analysis 19		Median
Gene Name	Gene Symbol	Gene Rank	P-Value	Gene Rank	P-Value	Gene Rank	P-Value	Gene Rank	P-Value	Gene Rank	P-Value	Gene Rank	P-Value	Gene Rank	P-Value	Gene Rank	P-Value	Gene Rank	P-Value	Gene Rank	P-Value	Gene Rank	P-Value	Gene Rank	P-Value	Gene Rank	P-Value	Gene Rank	P-Value	Gene Rank	P-Value	Gene Rank	P-Value	Gene Rank	P-Value	Gene Rank	P-Value	Gene Rank	P-Value	Gene Rank	P-Value
heat shock protein 90kDa beta (Grp94), member 1	HSP90B1	1121	0.017	4360	0.877	7170	1.000	5824	0.990	2076	0.118	2874	0.027	2646	2.03E-4	845	9.08E-10	1125	3.95E-9	2739	3.68E-7	3928	1.01E-4	1132	0.001	1332	0.001	489	3.28E-8	2241	0.029	1820	1.87E-6	71	0.004	126	0.008	208	0.008	1820.0	1.87E-6
