# Supplementary material for: Overexpression of molecule GRP94 favors tumor progression in lung adenocarcinoma by interaction with regulatory T cells
Source: Thorac Cancer. 2020 Jan 22;11(3):704–12. doi: 10.1111/1759-7714.13321 (PMC7049511; doi:10.1111/1759-7714.13321)
Supplement: Supplementary file 1 — Appendix S1: Supporting information [file TCA-11-704-s001.zip › Oncomine data/cancer vs normal/Lung cancer vs normal/dataset/10 underexpression.csv]

Bhattacharjee Lung
Sample Number	Sample Name	Age	Age (Detailed)	Cancer and Normal Type	Cancer Sample Site	Cancer Sample Site (Lung Cancer)	Cancer Type	Lung Cancer Type	M Stage	M Stage (Lung Adenocarcinoma)	Max Tumor %	N Stage	N Stage (Lung Adenocarcinoma)	Normal Tissue Type	Overall Survival Followup Time (Months)	Overall Survival Status	Recurrence	Sample Type	Sex	Site Of Metastasis	Smoking Rate (Packs per Year)	Stage	Stage (Lung Adenocarcinoma)	Survival Status at 1 Year	Survival Status at 1 Year (Lung Adenocarcinoma)	Survival Status at 3 Years	Survival Status at 3 Years (Lung Adenocarcinoma)	Survival Status at 5 Years	Survival Status at 5 Years (Lung Adenocarcinoma)	T Stage	Gene / Reporter	HSP90B1 / 442_at
1	NL268n1			Lung										Lung				Tissue Specimen														5.00017
2	NL7530			Lung										Lung				Tissue Specimen														3.33793
3	NL279n1			Lung										Lung				Tissue Specimen														3.88768
4	NL1698			Lung										Lung				Tissue Specimen														1.97837
5	NL2378			Lung										Lung				Tissue Specimen														5.38577
6	NL1884			Lung										Lung				Tissue Specimen														6.19595
7	NL1675			Lung										Lung				Tissue Specimen														8.32894
8	NL6943			Lung										Lung				Tissue Specimen														3.61439
9	NL6853			Lung										Lung				Tissue Specimen														4.17102
10	NL4083			Lung										Lung				Tissue Specimen														3.60671
11	NL2562			Lung										Lung				Tissue Specimen														4.14108
12	NL6084			Lung										Lung				Tissue Specimen														4.07713
13	NL3681			Lung										Lung				Tissue Specimen														8.14707
14	NL1179			Lung										Lung				Tissue Specimen														5.72861
15	NL4353			Lung										Lung				Tissue Specimen														5.87812
16	NL3104			Lung										Lung				Tissue Specimen														3.19892
17	NL504			Lung										Lung				Tissue Specimen														7.29938
18	AD238	80 - 89 Years	84 Years	Lung Adenocarcinoma	Primary Site	Primary Site	Lung Adenocarcinoma	Non-Small Cell Lung Carcinoma			70				25.1	Dead	Positive	Tissue Specimen	Female		75	Stage IA	Stage I	Alive at 1 Year	Alive at 1 Year	Dead at 3 Years	Dead at 3 Years	Dead at 5 Years	Dead at 5 Years	T1		3.5352
19	AD368	30 - 39 Years	33 Years	Lung Adenocarcinoma	Primary Site	Primary Site	Lung Adenocarcinoma	Non-Small Cell Lung Carcinoma			40	N0	N0		62.6	Alive	Negative	Tissue Specimen	Female		32	Stage IB	Stage I	Alive Without Disease at 1 Year	Alive at 1 Year	Alive Without Disease at 3 Years	Alive at 3 Years	Alive Without Disease at 5 Years	Alive at 5 Years	T2		4.88232
20	AD330	50 - 59 Years	50 Years	Lung Adenocarcinoma	Primary Site	Primary Site	Lung Adenocarcinoma	Non-Small Cell Lung Carcinoma			80	N1	N1+		7.3	Dead	Positive	Tissue Specimen	Female		40	Stage IIA	Stage II	Dead at 1 Year	Dead at 1 Year	Dead at 3 Years	Dead at 3 Years	Dead at 5 Years	Dead at 5 Years	T1		3.61067
21	AD173	50 - 59 Years	57 Years	Lung Adenocarcinoma	Primary Site	Primary Site	Lung Adenocarcinoma	Non-Small Cell Lung Carcinoma			70	N1	N1+		22.3	Dead	NA	Tissue Specimen	Female		27	Stage IIB	Stage II	Alive at 1 Year	Alive at 1 Year	Dead at 3 Years	Dead at 3 Years	Dead at 5 Years	Dead at 5 Years	T2		2.882
22	AD228	60 - 69 Years	60 Years	Lung Adenocarcinoma	Primary Site	Primary Site	Lung Adenocarcinoma	Non-Small Cell Lung Carcinoma			80	N0	N0		41.2	Dead	Positive	Tissue Specimen	Female		75	Stage IB	Stage I	Alive at 1 Year	Alive at 1 Year	Alive at 3 Years	Alive at 3 Years	Dead at 5 Years	Dead at 5 Years	T2		3.50521
23	AD207	60 - 69 Years	64 Years	Lung Adenocarcinoma	Primary Site	Primary Site	Lung Adenocarcinoma	Non-Small Cell Lung Carcinoma			90				66.8	Dead	Negative	Tissue Specimen	Female		0	Stage IB	Stage I	Alive Without Disease at 1 Year	Alive at 1 Year	Alive Without Disease at 3 Years	Alive at 3 Years	Alive Without Disease at 5 Years	Alive at 5 Years	T2		3.95813
24	AD338	50 - 59 Years	55 Years	Lung Adenocarcinoma	Primary Site	Primary Site	Lung Adenocarcinoma	Non-Small Cell Lung Carcinoma			100				75.4	Alive	Negative	Tissue Specimen	Female		15	Stage IB	Stage I	Alive Without Disease at 1 Year	Alive at 1 Year	Alive Without Disease at 3 Years	Alive at 3 Years	Alive Without Disease at 5 Years	Alive at 5 Years	T2		2.32615
25	AD243	60 - 69 Years	64 Years	Lung Adenocarcinoma	Primary Site	Primary Site	Lung Adenocarcinoma	Non-Small Cell Lung Carcinoma	M0	M0	70	N0	N0		50.1	Alive	Negative	Tissue Specimen	Female		30	Stage IA	Stage I	Alive Without Disease at 1 Year	Alive at 1 Year	Alive Without Disease at 3 Years	Alive at 3 Years			T1		2.98755
26	AD226	50 - 59 Years	56 Years	Lung Adenocarcinoma	Primary Site	Primary Site	Lung Adenocarcinoma	Non-Small Cell Lung Carcinoma			50	N0	N0		60.5	Alive	Negative	Tissue Specimen	Female		18	Stage IA	Stage I	Alive Without Disease at 1 Year	Alive at 1 Year	Alive Without Disease at 3 Years	Alive at 3 Years	Alive Without Disease at 5 Years	Alive at 5 Years	T1		2.83859
27	AD232	70 - 79 Years	73 Years	Lung Adenocarcinoma	Primary Site	Primary Site	Lung Adenocarcinoma	Non-Small Cell Lung Carcinoma			90				56.3	Alive	NA	Tissue Specimen	Male		25	Stage IA	Stage I	Alive at 1 Year	Alive at 1 Year	Alive at 3 Years	Alive at 3 Years			T1		3.63127
28	AD213	60 - 69 Years	69 Years	Lung Adenocarcinoma	Primary Site	Primary Site	Lung Adenocarcinoma	Non-Small Cell Lung Carcinoma			90				48.8	Dead	NA	Tissue Specimen	Male		111	Stage IA	Stage I	Alive at 1 Year	Alive at 1 Year	Alive at 3 Years	Alive at 3 Years	Dead at 5 Years	Dead at 5 Years	T1		3.30143
29	AD353	60 - 69 Years	69 Years	Lung Adenocarcinoma	Primary Site	Primary Site	Lung Adenocarcinoma	Non-Small Cell Lung Carcinoma			95	N0	N0		13.7	Alive	Negative	Tissue Specimen	Male		30	Stage IB	Stage I	Alive Without Disease at 1 Year	Alive at 1 Year					T2		2.57819
30	AD188	70 - 79 Years	74 Years	Lung Adenocarcinoma	Primary Site	Primary Site	Lung Adenocarcinoma	Non-Small Cell Lung Carcinoma			80				21.6	Dead	NA	Tissue Specimen	Female		116	Stage IB	Stage I	Alive at 1 Year	Alive at 1 Year	Dead at 3 Years	Dead at 3 Years	Dead at 5 Years	Dead at 5 Years	T2		3.24326
31	AD317	40 - 49 Years	41 Years	Lung Adenocarcinoma	Primary Site	Primary Site	Lung Adenocarcinoma	Non-Small Cell Lung Carcinoma			80				99.1	Alive	Negative	Tissue Specimen	Female		7	Stage IB	Stage I	Alive Without Disease at 1 Year	Alive at 1 Year	Alive Without Disease at 3 Years	Alive at 3 Years	Alive Without Disease at 5 Years	Alive at 5 Years	T2		2.88567
32	AD347	60 - 69 Years	65 Years	Lung Adenocarcinoma	Primary Site	Primary Site	Lung Adenocarcinoma	Non-Small Cell Lung Carcinoma			95	N0	N0		0.5	Alive	Negative	Tissue Specimen	Female		20	Stage IB	Stage I							T2		3.80431
33	AD309	70 - 79 Years	77 Years	Lung Adenocarcinoma	Primary Site	Primary Site	Lung Adenocarcinoma	Non-Small Cell Lung Carcinoma			95	N0	N0		37.6	Dead	Positive	Tissue Specimen	Female		0	Stage IB	Stage I	Alive at 1 Year	Alive at 1 Year	Alive at 3 Years	Alive at 3 Years	Dead at 5 Years	Dead at 5 Years	T2		2.38298
34	AD240	70 - 79 Years	77 Years	Lung Adenocarcinoma	Primary Site	Primary Site	Lung Adenocarcinoma	Non-Small Cell Lung Carcinoma	M0	M0	50	N0	N0		43.5	Alive	Negative	Tissue Specimen	Female		5	Stage IA	Stage I	Alive Without Disease at 1 Year	Alive at 1 Year	Alive Without Disease at 3 Years	Alive at 3 Years			T1		3.73538
35	AD203	60 - 69 Years	60 Years	Lung Adenocarcinoma	Primary Site	Primary Site	Lung Adenocarcinoma	Non-Small Cell Lung Carcinoma			40	N0	N0		106.1	Alive	Negative	Tissue Specimen	Female		0	Stage IA	Stage I	Alive Without Disease at 1 Year	Alive at 1 Year	Alive Without Disease at 3 Years	Alive at 3 Years	Alive Without Disease at 5 Years	Alive at 5 Years	T1		3.28597
36	AD313	70 - 79 Years	74 Years	Lung Adenocarcinoma	Primary Site	Primary Site	Lung Adenocarcinoma	Non-Small Cell Lung Carcinoma			40	N0	N0		25.3	Dead	Positive	Tissue Specimen	Female		90	Stage IA	Stage I	Alive at 1 Year	Alive at 1 Year	Dead at 3 Years	Dead at 3 Years	Dead at 5 Years	Dead at 5 Years	T1		3.93738
37	AD167	70 - 79 Years	77 Years	Lung Adenocarcinoma	Primary Site	Primary Site	Lung Adenocarcinoma	Non-Small Cell Lung Carcinoma			75	N0	N0		41.7	Alive	Negative	Tissue Specimen	Male		0	Stage IB	Stage I	Alive Without Disease at 1 Year	Alive at 1 Year	Alive Without Disease at 3 Years	Alive at 3 Years			T2		3.92334
38	AD179	80 - 89 Years	85 Years	Lung Adenocarcinoma	Primary Site	Primary Site	Lung Adenocarcinoma	Non-Small Cell Lung Carcinoma			80	N0	N0		24.3	Dead	Positive	Tissue Specimen	Male		24.75	Stage IB	Stage I	Alive at 1 Year	Alive at 1 Year	Dead at 3 Years	Dead at 3 Years	Dead at 5 Years	Dead at 5 Years	T2		2.95924
39	AD268	50 - 59 Years	50 Years	Lung Adenocarcinoma	Primary Site	Primary Site	Lung Adenocarcinoma	Non-Small Cell Lung Carcinoma	M0	M0	80	N0	N0		50.1	Alive	Negative	Tissue Specimen	Female		10	Stage IB	Stage I	Alive Without Disease at 1 Year	Alive at 1 Year	Alive Without Disease at 3 Years	Alive at 3 Years			T2		4.15895
40	AD158	60 - 69 Years	64 Years	Lung Adenocarcinoma	Primary Site	Primary Site	Lung Adenocarcinoma	Non-Small Cell Lung Carcinoma			33	N0	N0		40.7	Dead	Positive	Tissue Specimen	Male		107.5	Stage IB	Stage I	Alive at 1 Year	Alive at 1 Year	Alive at 3 Years	Alive at 3 Years	Dead at 5 Years	Dead at 5 Years	T2		3.01926
41	AD130	70 - 79 Years	75 Years	Lung Adenocarcinoma	Primary Site	Primary Site	Lung Adenocarcinoma	Non-Small Cell Lung Carcinoma			80	N1	N1+		7.1	Dead	NA	Tissue Specimen	Male		100	Stage IIB	Stage II	Dead at 1 Year	Dead at 1 Year	Dead at 3 Years	Dead at 3 Years	Dead at 5 Years	Dead at 5 Years	T2		3.94255
42	AD355			Lung Adenocarcinoma	Primary Site	Primary Site	Lung Adenocarcinoma	Non-Small Cell Lung Carcinoma			50-70						NA	Tissue Specimen			NA											7.3042
43	AD10			Lung Adenocarcinoma	Primary Site	Primary Site	Lung Adenocarcinoma	Non-Small Cell Lung Carcinoma										Tissue Specimen														3.91028
44	AD302	60 - 69 Years	65 Years	Lung Adenocarcinoma	Primary Site	Primary Site	Lung Adenocarcinoma	Non-Small Cell Lung Carcinoma			40	N3	N1+		57.8	Dead	Positive	Tissue Specimen	Female		0	Stage IIIB	Stage III	Alive at 1 Year	Alive at 1 Year	Alive at 3 Years	Alive at 3 Years	Dead at 5 Years	Dead at 5 Years	T2		5.64258
45	AD162	70 - 79 Years	75 Years	Lung Adenocarcinoma	Primary Site	Primary Site	Lung Adenocarcinoma	Non-Small Cell Lung Carcinoma			60	N0	N0		41.7	Alive	Negative	Tissue Specimen	Female		60	Stage IB	Stage I	Alive Without Disease at 1 Year	Alive at 1 Year	Alive Without Disease at 3 Years	Alive at 3 Years			T2		5.92304
46	AD304	70 - 79 Years	71 Years	Lung Adenocarcinoma	Primary Site	Primary Site	Lung Adenocarcinoma	Non-Small Cell Lung Carcinoma			40	N0	N0		8.2	Dead	Positive	Tissue Specimen	Female		35	Stage IB	Stage I	Dead at 1 Year	Dead at 1 Year	Dead at 3 Years	Dead at 3 Years	Dead at 5 Years	Dead at 5 Years	T2		4.67327
47	AD308	60 - 69 Years	62 Years	Lung Adenocarcinoma	Primary Site	Primary Site	Lung Adenocarcinoma	Non-Small Cell Lung Carcinoma			50	N0	N0		79	Alive	Positive	Tissue Specimen	Male		66	Stage IB	Stage I	Alive at 1 Year	Alive at 1 Year	Alive at 3 Years	Alive at 3 Years	Alive at 5 Years	Alive at 5 Years	T2		4.46681
48	AD332	50 - 59 Years	52 Years	Lung Adenocarcinoma	Primary Site	Primary Site	Lung Adenocarcinoma	Non-Small Cell Lung Carcinoma			60	N0	N0		6	Dead	Positive	Tissue Specimen	Male		75	Stage I	Stage I	Dead at 1 Year	Dead at 1 Year	Dead at 3 Years	Dead at 3 Years	Dead at 5 Years	Dead at 5 Years			5.06243
49	AD120	60 - 69 Years	68 Years	Lung Adenocarcinoma	Primary Site	Primary Site	Lung Adenocarcinoma	Non-Small Cell Lung Carcinoma			65	N0	N0		38.9	Dead	Positive	Tissue Specimen	Male		54	Stage IB	Stage I	Alive at 1 Year	Alive at 1 Year	Alive at 3 Years	Alive at 3 Years	Dead at 5 Years	Dead at 5 Years	T2		4.23405
50	AD18			Lung Adenocarcinoma	Primary Site	Primary Site	Lung Adenocarcinoma	Non-Small Cell Lung Carcinoma										Tissue Specimen														5.33328
51	AD15			Lung Adenocarcinoma	Primary Site	Primary Site	Lung Adenocarcinoma	Non-Small Cell Lung Carcinoma										Tissue Specimen														6.94801
52	AD252	60 - 69 Years	66 Years	Lung Adenocarcinoma	Primary Site	Primary Site	Lung Adenocarcinoma	Non-Small Cell Lung Carcinoma			60	N0	N0		16.5	Dead	Positive	Tissue Specimen	Female		50	Stage IA	Stage I	Alive at 1 Year	Alive at 1 Year	Dead at 3 Years	Dead at 3 Years	Dead at 5 Years	Dead at 5 Years	T1		5.60572
53	AD2			Lung Adenocarcinoma	Primary Site	Primary Site	Lung Adenocarcinoma	Non-Small Cell Lung Carcinoma										Tissue Specimen														6.66615
54	AD3			Lung Adenocarcinoma	Primary Site	Primary Site	Lung Adenocarcinoma	Non-Small Cell Lung Carcinoma										Tissue Specimen														5.65166
55	AD185	60 - 69 Years	69 Years	Lung Adenocarcinoma	Primary Site	Primary Site	Lung Adenocarcinoma	Non-Small Cell Lung Carcinoma			30	N0	N0		21	Dead	NA	Tissue Specimen	Male		40	Stage IIB	Stage II	Alive at 1 Year	Alive at 1 Year	Dead at 3 Years	Dead at 3 Years	Dead at 5 Years	Dead at 5 Years	T3		6.19068
56	AD115	70 - 79 Years	70 Years	Lung Adenocarcinoma	Primary Site	Primary Site	Lung Adenocarcinoma	Non-Small Cell Lung Carcinoma	M0	M0	40	N1	N1+		21.9	Dead	Positive	Tissue Specimen	Female		75	Stage IIB	Stage II	Alive at 1 Year	Alive at 1 Year	Dead at 3 Years	Dead at 3 Years	Dead at 5 Years	Dead at 5 Years	T2		4.62547
57	AD249	60 - 69 Years	67 Years	Lung Adenocarcinoma	Primary Site	Primary Site	Lung Adenocarcinoma	Non-Small Cell Lung Carcinoma			60				31	Dead	Negative	Tissue Specimen	Male		45	Stage IA	Stage I	Alive Without Disease at 1 Year	Alive at 1 Year	Dead at 3 Years	Dead at 3 Years	Dead at 5 Years	Dead at 5 Years	T1		4.70747
58	AD334	60 - 69 Years	68 Years	Lung Adenocarcinoma	Primary Site	Primary Site	Lung Adenocarcinoma	Non-Small Cell Lung Carcinoma	M1	M1+	80	N2	N1+		0.1	Dead	Positive	Tissue Specimen	Male		75	Stage IV	Stage IV	Dead at 1 Year	Dead at 1 Year	Dead at 3 Years	Dead at 3 Years	Dead at 5 Years	Dead at 5 Years	T2		4.29012
59	AD159	70 - 79 Years	71 Years	Lung Adenocarcinoma	Primary Site	Primary Site	Lung Adenocarcinoma	Non-Small Cell Lung Carcinoma			60	N1	N1+		19.7	Dead	NA	Tissue Specimen	Male		80	Stage IIB	Stage II	Alive at 1 Year	Alive at 1 Year	Dead at 3 Years	Dead at 3 Years	Dead at 5 Years	Dead at 5 Years	T2		4.62072
60	AD169	40 - 49 Years	47 Years	Lung Adenocarcinoma	Primary Site	Primary Site	Lung Adenocarcinoma	Non-Small Cell Lung Carcinoma			80	N0	N0		20	Dead	Positive	Tissue Specimen	Female		21.6	Stage IB	Stage I	Alive at 1 Year	Alive at 1 Year	Dead at 3 Years	Dead at 3 Years	Dead at 5 Years	Dead at 5 Years	T2		4.24129
61	AD250	60 - 69 Years	61 Years	Lung Adenocarcinoma	Primary Site	Primary Site	Lung Adenocarcinoma	Non-Small Cell Lung Carcinoma			80				91	Alive	Positive	Tissue Specimen	Female		10	Stage IA	Stage I	Alive at 1 Year	Alive at 1 Year	Alive at 3 Years	Alive at 3 Years	Alive at 5 Years	Alive at 5 Years	T1		4.19496
62	AD208	60 - 69 Years	61 Years	Lung Adenocarcinoma	Primary Site	Primary Site	Lung Adenocarcinoma	Non-Small Cell Lung Carcinoma			80				15	Dead	Positive	Tissue Specimen	Female		35			Alive at 1 Year	Alive at 1 Year	Dead at 3 Years	Dead at 3 Years	Dead at 5 Years	Dead at 5 Years	T1		4.20119
63	AD201	40 - 49 Years	46 Years	Lung Adenocarcinoma	Primary Site	Primary Site	Lung Adenocarcinoma	Non-Small Cell Lung Carcinoma			50	N2	N1+		12.3	Dead	Positive	Tissue Specimen	Male		90	Stage IIIA	Stage III	Alive at 1 Year	Alive at 1 Year	Dead at 3 Years	Dead at 3 Years	Dead at 5 Years	Dead at 5 Years	T1		5.62071
64	AD362	50 - 59 Years	56 Years	Lung Adenocarcinoma	Primary Site	Primary Site	Lung Adenocarcinoma	Non-Small Cell Lung Carcinoma			100	N0	N0		71.5	Dead	NA	Tissue Specimen	Male		40	Stage IB	Stage I	Alive at 1 Year	Alive at 1 Year	Alive at 3 Years	Alive at 3 Years	Alive at 5 Years	Alive at 5 Years	T2		4.70464
65	AD183	70 - 79 Years	75 Years	Lung Adenocarcinoma	Primary Site	Primary Site	Lung Adenocarcinoma	Non-Small Cell Lung Carcinoma			70	N0	N0		42.2	Alive	Positive	Tissue Specimen	Female		22.5	Stage IA	Stage I	Alive at 1 Year	Alive at 1 Year	Alive at 3 Years	Alive at 3 Years			T1		6.33459
66	AD331	50 - 59 Years	59 Years	Lung Adenocarcinoma	Primary Site	Primary Site	Lung Adenocarcinoma	Non-Small Cell Lung Carcinoma	M0	M0	65	N0	N0		52.9	Alive	Negative	Tissue Specimen	Male		45	Stage IA	Stage I	Alive Without Disease at 1 Year	Alive at 1 Year	Alive Without Disease at 3 Years	Alive at 3 Years			T1		7.00891
67	AD327	50 - 59 Years	50 Years	Lung Adenocarcinoma	Primary Site	Primary Site	Lung Adenocarcinoma	Non-Small Cell Lung Carcinoma			90	N0	N0		81.9	Alive	Negative	Tissue Specimen	Female		27	Stage IB	Stage I	Alive Without Disease at 1 Year	Alive at 1 Year	Alive Without Disease at 3 Years	Alive at 3 Years	Alive Without Disease at 5 Years	Alive at 5 Years	T2		4.97194
68	AD178	60 - 69 Years	69 Years	Lung Adenocarcinoma			Lung Adenocarcinoma	Non-Small Cell Lung Carcinoma			80	N0	N0		29	Dead	Positive	Tissue Specimen	Male		80	Stage IA	Stage I	Alive at 1 Year	Alive at 1 Year	Dead at 3 Years	Dead at 3 Years	Dead at 5 Years	Dead at 5 Years	T1		4.78087
69	AD170	60 - 69 Years	61 Years	Lung Adenocarcinoma	Primary Site	Primary Site	Lung Adenocarcinoma	Non-Small Cell Lung Carcinoma	M0	M0	85	N0	N0		78.4	Alive	Negative	Tissue Specimen	Female		60	Stage IA	Stage I	Alive Without Disease at 1 Year	Alive at 1 Year	Alive Without Disease at 3 Years	Alive at 3 Years	Alive Without Disease at 5 Years	Alive at 5 Years	T1		5.83539
70	AD366	70 - 79 Years	71 Years	Lung Adenocarcinoma	Primary Site	Primary Site	Lung Adenocarcinoma	Non-Small Cell Lung Carcinoma			40	N2	N1+		9.4	Dead	Positive	Tissue Specimen	Male		23	Stage IIIA	Stage III	Dead at 1 Year	Dead at 1 Year	Dead at 3 Years	Dead at 3 Years	Dead at 5 Years	Dead at 5 Years	T2		5.26597
71	AD239	60 - 69 Years	60 Years	Lung Adenocarcinoma	Primary Site	Primary Site	Lung Adenocarcinoma	Non-Small Cell Lung Carcinoma	M0	M0	90	N0	N0		58.5	Alive	Negative	Tissue Specimen	Male		40	Stage IB	Stage I	Alive Without Disease at 1 Year	Alive at 1 Year	Alive Without Disease at 3 Years	Alive at 3 Years			T2		5.16723
72	AD318	50 - 59 Years	54 Years	Lung Adenocarcinoma	Primary Site	Primary Site	Lung Adenocarcinoma	Non-Small Cell Lung Carcinoma	M0	M0	40	N0	N0		83	Alive	Negative	Tissue Specimen	Male		100	Stage IB	Stage I	Alive Without Disease at 1 Year	Alive at 1 Year	Alive Without Disease at 3 Years	Alive at 3 Years	Alive Without Disease at 5 Years	Alive at 5 Years	T2		3.97738
73	AD224	60 - 69 Years	65 Years	Lung Adenocarcinoma	Primary Site	Primary Site	Lung Adenocarcinoma	Non-Small Cell Lung Carcinoma			80	N0	N0		54.5	Alive	Negative	Tissue Specimen	Male		17	Stage IA	Stage I	Alive Without Disease at 1 Year	Alive at 1 Year	Alive Without Disease at 3 Years	Alive at 3 Years			T1		4.39524
74	AD258	60 - 69 Years	67 Years	Lung Adenocarcinoma	Primary Site	Primary Site	Lung Adenocarcinoma	Non-Small Cell Lung Carcinoma			50				12.3	Dead	Positive	Tissue Specimen	Male		54	Stage IB	Stage I	Alive at 1 Year	Alive at 1 Year	Dead at 3 Years	Dead at 3 Years	Dead at 5 Years	Dead at 5 Years	T2		5.25641
75	AD276	60 - 69 Years	68 Years	Lung Adenocarcinoma	Primary Site	Primary Site	Lung Adenocarcinoma	Non-Small Cell Lung Carcinoma			70	N2	N1+		4.5	Dead	Positive	Tissue Specimen	Male		140	Stage IIIA	Stage III	Dead at 1 Year	Dead at 1 Year	Dead at 3 Years	Dead at 3 Years	Dead at 5 Years	Dead at 5 Years	T2		4.59795
76	AD305	60 - 69 Years	68 Years	Lung Adenocarcinoma	Primary Site	Primary Site	Lung Adenocarcinoma	Non-Small Cell Lung Carcinoma			30	N1	N1+		88.8	Alive	Negative	Tissue Specimen	Female		30	Stage IIA	Stage II	Alive Without Disease at 1 Year	Alive at 1 Year	Alive Without Disease at 3 Years	Alive at 3 Years	Alive Without Disease at 5 Years	Alive at 5 Years	T1		5.03404
77	AD1			Lung Adenocarcinoma	Primary Site	Primary Site	Lung Adenocarcinoma	Non-Small Cell Lung Carcinoma										Tissue Specimen														5.17912
78	AD363	60 - 69 Years	66 Years	Lung Adenocarcinoma	Primary Site	Primary Site	Lung Adenocarcinoma	Non-Small Cell Lung Carcinoma			30	N0	N0		10.5	Dead	Positive	Tissue Specimen	Male		60	Stage IB	Stage I	Dead at 1 Year	Dead at 1 Year	Dead at 3 Years	Dead at 3 Years	Dead at 5 Years	Dead at 5 Years	T2		7.77116
79	AD19			Lung Adenocarcinoma	Primary Site	Primary Site	Lung Adenocarcinoma	Non-Small Cell Lung Carcinoma										Tissue Specimen														4.28311
80	AD356	70 - 79 Years	72 Years	Lung Adenocarcinoma	Primary Site	Primary Site	Lung Adenocarcinoma	Non-Small Cell Lung Carcinoma			60	N0	N0		49.2	Alive	Negative	Tissue Specimen	Male		50	Stage IB	Stage I	Alive Without Disease at 1 Year	Alive at 1 Year	Alive Without Disease at 3 Years	Alive at 3 Years			T2		6.34147
81	AD261	60 - 69 Years	66 Years	Lung Adenocarcinoma	Primary Site	Primary Site	Lung Adenocarcinoma	Non-Small Cell Lung Carcinoma			70	N0	N0		57.6	Alive	Negative	Tissue Specimen	Female		75	Stage IA	Stage I	Alive Without Disease at 1 Year	Alive at 1 Year	Alive Without Disease at 3 Years	Alive at 3 Years			T1		4.756
82	AD16			Lung Adenocarcinoma	Primary Site	Primary Site	Lung Adenocarcinoma	Non-Small Cell Lung Carcinoma										Tissue Specimen														7.133
83	AD255	70 - 79 Years	79 Years	Lung Adenocarcinoma	Primary Site	Primary Site	Lung Adenocarcinoma	Non-Small Cell Lung Carcinoma			40	N0	N0		44.8	Alive	Negative	Tissue Specimen	Male		50	Stage IB	Stage I	Alive Without Disease at 1 Year	Alive at 1 Year	Alive Without Disease at 3 Years	Alive at 3 Years			T2		5.86914
84	AD247	40 - 49 Years	49 Years	Lung Adenocarcinoma	Primary Site	Primary Site	Lung Adenocarcinoma	Non-Small Cell Lung Carcinoma			70	N0	N0		71.1	Alive	Negative	Tissue Specimen	Male		32	Stage IA	Stage I	Alive Without Disease at 1 Year	Alive at 1 Year	Alive Without Disease at 3 Years	Alive at 3 Years	Alive Without Disease at 5 Years	Alive at 5 Years	T1		5.04883
85	AD260	60 - 69 Years	61 Years	Lung Adenocarcinoma	Primary Site	Primary Site	Lung Adenocarcinoma	Non-Small Cell Lung Carcinoma			70				21	Dead	NA	Tissue Specimen	Male		50	Stage IB	Stage I	Alive at 1 Year	Alive at 1 Year	Dead at 3 Years	Dead at 3 Years	Dead at 5 Years	Dead at 5 Years	T2		8.12885
86	AD4			Lung Adenocarcinoma	Primary Site	Primary Site	Lung Adenocarcinoma	Non-Small Cell Lung Carcinoma										Tissue Specimen														7.94831
87	AD361	50 - 59 Years	54 Years	Lung Adenocarcinoma	Primary Site	Primary Site	Lung Adenocarcinoma	Non-Small Cell Lung Carcinoma			70				6.4	Dead	Negative	Tissue Specimen	Female		0	Stage IB	Stage I	Dead at 1 Year	Dead at 1 Year	Dead at 3 Years	Dead at 3 Years	Dead at 5 Years	Dead at 5 Years	T2		5.52752
88	AD262	60 - 69 Years	63 Years	Lung Adenocarcinoma	Primary Site	Primary Site	Lung Adenocarcinoma	Non-Small Cell Lung Carcinoma			80	N1	N1+		16.6	Dead	Negative	Tissue Specimen	Female		10	Stage IIIB	Stage III	Alive Without Disease at 1 Year	Alive at 1 Year	Dead at 3 Years	Dead at 3 Years	Dead at 5 Years	Dead at 5 Years	T4		3.2192
89	AD210	50 - 59 Years	56 Years	Lung Adenocarcinoma	Primary Site	Primary Site	Lung Adenocarcinoma	Non-Small Cell Lung Carcinoma	M0	M0	30	N0	N0		59.3	Alive	Negative	Tissue Specimen	Male		60	Stage IA	Stage I	Alive Without Disease at 1 Year	Alive at 1 Year	Alive Without Disease at 3 Years	Alive at 3 Years			T1		2.9892
90	AD253	50 - 59 Years	56 Years	Lung Adenocarcinoma	Primary Site	Primary Site	Lung Adenocarcinoma	Non-Small Cell Lung Carcinoma	M1	M1+	60	N1	N1+		59.2	Alive	Positive	Tissue Specimen	Male		40	Stage IV	Stage IV	Alive at 1 Year	Alive at 1 Year	Alive at 3 Years	Alive at 3 Years			T3		4.92595
91	AD177	50 - 59 Years	59 Years	Lung Adenocarcinoma	Primary Site	Primary Site	Lung Adenocarcinoma	Non-Small Cell Lung Carcinoma			50	N1	N1+		2.8	Dead	Negative	Tissue Specimen	Male		100	Stage IIIA	Stage III	Dead at 1 Year	Dead at 1 Year	Dead at 3 Years	Dead at 3 Years	Dead at 5 Years	Dead at 5 Years	T3		3.18045
92	AD315	60 - 69 Years	69 Years	Lung Adenocarcinoma	Primary Site	Primary Site	Lung Adenocarcinoma	Non-Small Cell Lung Carcinoma			30	N0	N0		56.7	Alive	Positive	Tissue Specimen	Female		60	Stage IIB	Stage II	Alive at 1 Year	Alive at 1 Year	Alive at 3 Years	Alive at 3 Years			T3		2.95333
93	AD294	60 - 69 Years	63 Years	Lung Adenocarcinoma	Primary Site	Primary Site	Lung Adenocarcinoma	Non-Small Cell Lung Carcinoma			90	N0	N0		40.5	Alive	Positive	Tissue Specimen	Female		80	Stage IA	Stage I	Alive at 1 Year	Alive at 1 Year	Alive at 3 Years	Alive at 3 Years			T1		3.01327
94	AD383	40 - 49 Years	44 Years	Lung Adenocarcinoma	Primary Site	Primary Site	Lung Adenocarcinoma	Non-Small Cell Lung Carcinoma			65	N2	N1+		32.6	Dead	Positive	Tissue Specimen	Female		0	Stage IIIA	Stage III	Alive at 1 Year	Alive at 1 Year	Dead at 3 Years	Dead at 3 Years	Dead at 5 Years	Dead at 5 Years	T2		3.45367
95	AD111	70 - 79 Years	76 Years	Lung Adenocarcinoma	Primary Site	Primary Site	Lung Adenocarcinoma	Non-Small Cell Lung Carcinoma			80				72.4	Alive	Negative	Tissue Specimen	Female		40	Stage IA	Stage I	Alive Without Disease at 1 Year	Alive at 1 Year	Alive Without Disease at 3 Years	Alive at 3 Years	Alive Without Disease at 5 Years	Alive at 5 Years	T1		4.22402
96	AD127	60 - 69 Years	65 Years	Lung Adenocarcinoma	Primary Site	Primary Site	Lung Adenocarcinoma	Non-Small Cell Lung Carcinoma			80	N2	N1+		8.2	Dead	Positive	Tissue Specimen	Female		69	Stage IIIA	Stage III	Dead at 1 Year	Dead at 1 Year	Dead at 3 Years	Dead at 3 Years	Dead at 5 Years	Dead at 5 Years	T1		3.90487
97	AD346	60 - 69 Years	65 Years	Lung Adenocarcinoma	Primary Site	Primary Site	Lung Adenocarcinoma	Non-Small Cell Lung Carcinoma			90	N0	N0		17.3	Alive	Negative	Tissue Specimen	Female		50	Stage IA	Stage I	Alive Without Disease at 1 Year	Alive at 1 Year					T1		4.12056
98	AD269	70 - 79 Years	71 Years	Lung Adenocarcinoma	Primary Site	Primary Site	Lung Adenocarcinoma	Non-Small Cell Lung Carcinoma			30	N0	N0		48.3	Dead	NA	Tissue Specimen	Female		30	Stage IA	Stage I	Alive at 1 Year	Alive at 1 Year	Alive at 3 Years	Alive at 3 Years	Dead at 5 Years	Dead at 5 Years	T1		3.86931
99	AD225	80 - 89 Years	88 Years	Lung Adenocarcinoma	Primary Site	Primary Site	Lung Adenocarcinoma	Non-Small Cell Lung Carcinoma			80				2.6	Dead	Negative	Tissue Specimen	Male		72	Stage IB	Stage I	Dead at 1 Year	Dead at 1 Year	Dead at 3 Years	Dead at 3 Years	Dead at 5 Years	Dead at 5 Years	T2		4.48221
100	AD267	60 - 69 Years	61 Years	Lung Adenocarcinoma	Primary Site	Primary Site	Lung Adenocarcinoma	Non-Small Cell Lung Carcinoma	M0	M0	95	N0	N0		56	Alive	Negative	Tissue Specimen	Male		120	Stage IB	Stage I	Alive Without Disease at 1 Year	Alive at 1 Year	Alive Without Disease at 3 Years	Alive at 3 Years			T2		3.88668
101	AD118	60 - 69 Years	69 Years	Lung Adenocarcinoma	Primary Site	Primary Site	Lung Adenocarcinoma	Non-Small Cell Lung Carcinoma			60	N0	N0		49.6	Dead	Positive	Tissue Specimen	Male		25	Stage IA	Stage I	Alive at 1 Year	Alive at 1 Year	Alive at 3 Years	Alive at 3 Years	Dead at 5 Years	Dead at 5 Years	T1		4.44755
102	AD283	70 - 79 Years	78 Years	Lung Adenocarcinoma	Primary Site	Primary Site	Lung Adenocarcinoma	Non-Small Cell Lung Carcinoma			60	N0	N0		47.2	Dead	Positive	Tissue Specimen	Male		20	Stage IA	Stage I	Alive at 1 Year	Alive at 1 Year	Alive at 3 Years	Alive at 3 Years	Dead at 5 Years	Dead at 5 Years	T1		3.39819
103	AD114	70 - 79 Years	73 Years	Lung Adenocarcinoma	Primary Site	Primary Site	Lung Adenocarcinoma	Non-Small Cell Lung Carcinoma			35	N0	N0		66.2	Alive	Negative	Tissue Specimen	Male		40	Stage IA	Stage I	Alive Without Disease at 1 Year	Alive at 1 Year	Alive Without Disease at 3 Years	Alive at 3 Years	Alive Without Disease at 5 Years	Alive at 5 Years	T1		4.27482
104	AD295	60 - 69 Years	64 Years	Lung Adenocarcinoma	Primary Site	Primary Site	Lung Adenocarcinoma	Non-Small Cell Lung Carcinoma			30	N0	N0		45.5	Alive	Positive	Tissue Specimen	Female		90	Stage IA	Stage I	Alive at 1 Year	Alive at 1 Year	Alive at 3 Years	Alive at 3 Years			T1		5.518
105	AD275	80 - 89 Years	82 Years	Lung Adenocarcinoma	Primary Site	Primary Site	Lung Adenocarcinoma	Non-Small Cell Lung Carcinoma			60	N1	N1+		13.5	Dead	Positive	Tissue Specimen	Female		0	Stage IIB	Stage II	Alive at 1 Year	Alive at 1 Year	Dead at 3 Years	Dead at 3 Years	Dead at 5 Years	Dead at 5 Years	T2		5.35292
106	AD287	30 - 39 Years	36 Years	Lung Adenocarcinoma	Primary Site	Primary Site	Lung Adenocarcinoma	Non-Small Cell Lung Carcinoma			70				7.4	Dead	NA	Tissue Specimen	Female		10	Stage IIIB	Stage III	Dead at 1 Year	Dead at 1 Year	Dead at 3 Years	Dead at 3 Years	Dead at 5 Years	Dead at 5 Years	T4		5.01618
107	AD337	50 - 59 Years	59 Years	Lung Adenocarcinoma	Primary Site	Primary Site	Lung Adenocarcinoma	Non-Small Cell Lung Carcinoma	M1	M1+	80	N0	N0		29.3	Alive	Negative	Tissue Specimen	Female		80	Stage IV	Stage IV	Alive Without Disease at 1 Year	Alive at 1 Year					T2		4.27647
108	AD212	50 - 59 Years	55 Years	Lung Adenocarcinoma	Primary Site	Primary Site	Lung Adenocarcinoma	Non-Small Cell Lung Carcinoma	M0	M0	80	N0	N0		59	Alive	Negative	Tissue Specimen	Female		54	Stage IB	Stage I	Alive Without Disease at 1 Year	Alive at 1 Year	Alive Without Disease at 3 Years	Alive at 3 Years			T2		4.63639
109	AD164	60 - 69 Years	68 Years	Lung Adenocarcinoma	Primary Site	Primary Site	Lung Adenocarcinoma	Non-Small Cell Lung Carcinoma			90	N0	N0		15	Dead	Positive	Tissue Specimen	Male		80	Stage IIB	Stage II	Alive at 1 Year	Alive at 1 Year	Dead at 3 Years	Dead at 3 Years	Dead at 5 Years	Dead at 5 Years	T3		5.93568
110	AD172	60 - 69 Years	69 Years	Lung Adenocarcinoma			Lung Adenocarcinoma	Non-Small Cell Lung Carcinoma			70	N1	N1+		66.7	Alive	Negative	Tissue Specimen	Female	Breast	35	Stage IIB	Stage II	Alive Without Disease at 1 Year	Alive at 1 Year	Alive Without Disease at 3 Years	Alive at 3 Years	Alive Without Disease at 5 Years	Alive at 5 Years	T2		2.89082
111	AD157	70 - 79 Years	73 Years	Lung Adenocarcinoma			Lung Adenocarcinoma	Non-Small Cell Lung Carcinoma			70				4.1	Dead	NA	Tissue Specimen	Female		55			Dead at 1 Year	Dead at 1 Year	Dead at 3 Years	Dead at 3 Years	Dead at 5 Years	Dead at 5 Years			3.46465
112	AD123	60 - 69 Years	60 Years	Lung Adenocarcinoma	Primary Site	Primary Site	Lung Adenocarcinoma	Non-Small Cell Lung Carcinoma			60	N0	N0		74	Alive	Negative	Tissue Specimen	Male		126	Stage IIB	Stage II	Alive Without Disease at 1 Year	Alive at 1 Year	Alive Without Disease at 3 Years	Alive at 3 Years	Alive Without Disease at 5 Years	Alive at 5 Years	T3		4.66526
113	AD375	40 - 49 Years	47 Years	Lung Adenocarcinoma	Primary Site	Primary Site	Lung Adenocarcinoma	Non-Small Cell Lung Carcinoma			70	N0	N0		23.4	Dead	NA	Tissue Specimen	Female		13	Stage IB	Stage I	Alive at 1 Year	Alive at 1 Year	Dead at 3 Years	Dead at 3 Years	Dead at 5 Years	Dead at 5 Years	T2		5.00425
114	AD259	50 - 59 Years	58 Years	Lung Adenocarcinoma	Primary Site	Primary Site	Lung Adenocarcinoma	Non-Small Cell Lung Carcinoma			40	N0	N0		20.5	Dead	NA	Tissue Specimen	Male		45	Stage IIB	Stage II	Alive at 1 Year	Alive at 1 Year	Dead at 3 Years	Dead at 3 Years	Dead at 5 Years	Dead at 5 Years	T3		5.11625
115	AD122	70 - 79 Years	73 Years	Lung Adenocarcinoma	Primary Site	Primary Site	Lung Adenocarcinoma	Non-Small Cell Lung Carcinoma			65	N1	N1+		33.9	Dead	Positive	Tissue Specimen	Female		0	Stage IIB	Stage II	Alive at 1 Year	Alive at 1 Year	Dead at 3 Years	Dead at 3 Years	Dead at 5 Years	Dead at 5 Years	T2		3.53173
116	AD370	60 - 69 Years	61 Years	Lung Adenocarcinoma	Primary Site	Primary Site	Lung Adenocarcinoma	Non-Small Cell Lung Carcinoma			30	N1	N1+		26	Dead	Positive	Tissue Specimen	Female		45	Stage IIB	Stage II	Alive at 1 Year	Alive at 1 Year	Dead at 3 Years	Dead at 3 Years	Dead at 5 Years	Dead at 5 Years	T2		4.12521
117	AD266	60 - 69 Years	65 Years	Lung Adenocarcinoma	Primary Site	Primary Site	Lung Adenocarcinoma	Non-Small Cell Lung Carcinoma			60	N0	N0		41.9	Dead	Positive	Tissue Specimen	Female		0	Stage IA	Stage I	Alive at 1 Year	Alive at 1 Year	Alive at 3 Years	Alive at 3 Years	Dead at 5 Years	Dead at 5 Years	T1		3.03362
118	AD323	50 - 59 Years	56 Years	Lung Adenocarcinoma	Primary Site	Primary Site	Lung Adenocarcinoma	Non-Small Cell Lung Carcinoma			80	N1	N1+		6.8	Dead	NA	Tissue Specimen	Female		39	Stage IIB	Stage II	Dead at 1 Year	Dead at 1 Year	Dead at 3 Years	Dead at 3 Years	Dead at 5 Years	Dead at 5 Years	T2		4.37412
119	AD119	50 - 59 Years	59 Years	Lung Adenocarcinoma	Primary Site	Primary Site	Lung Adenocarcinoma	Non-Small Cell Lung Carcinoma			50	N0	N0		76.6	Alive	Negative	Tissue Specimen	Female		10	Stage IB	Stage I	Alive Without Disease at 1 Year	Alive at 1 Year	Alive Without Disease at 3 Years	Alive at 3 Years	Alive Without Disease at 5 Years	Alive at 5 Years	T2		5.08799
120	AD234	60 - 69 Years	62 Years	Lung Adenocarcinoma	Primary Site	Primary Site	Lung Adenocarcinoma	Non-Small Cell Lung Carcinoma	M0	M0	80	N0	N0		34.1	Alive	Negative	Tissue Specimen	Female		NA	Stage IIB	Stage II	Alive Without Disease at 1 Year	Alive at 1 Year					T3		4.79569
121	AD311	60 - 69 Years	63 Years	Lung Adenocarcinoma	Primary Site	Primary Site	Lung Adenocarcinoma	Non-Small Cell Lung Carcinoma			50-80	N0	N0		50.5	Alive	Negative	Tissue Specimen	Female		13	Stage IB	Stage I	Alive Without Disease at 1 Year	Alive at 1 Year	Alive Without Disease at 3 Years	Alive at 3 Years			T2		3.18953
122	AD136	60 - 69 Years	66 Years	Lung Adenocarcinoma	Primary Site	Primary Site	Lung Adenocarcinoma	Non-Small Cell Lung Carcinoma			75	N0	N0		31.4	Alive	Negative	Tissue Specimen	Female		100	Stage IB	Stage I	Alive Without Disease at 1 Year	Alive at 1 Year					T2		3.4661
123	AD350	50 - 59 Years	50 Years	Lung Adenocarcinoma			Lung Adenocarcinoma	Non-Small Cell Lung Carcinoma			100				35.1	Dead	Negative	Tissue Specimen	Female	Colon	0			Alive Without Disease at 1 Year	Alive at 1 Year	Dead at 3 Years	Dead at 3 Years	Dead at 5 Years	Dead at 5 Years			2.14198
124	AD31			Lung Adenocarcinoma	Primary Site	Primary Site	Lung Adenocarcinoma	Non-Small Cell Lung Carcinoma										Tissue Specimen														4.39338
125	AD336	70 - 79 Years	71 Years	Lung Adenocarcinoma	Primary Site	Primary Site	Lung Adenocarcinoma	Non-Small Cell Lung Carcinoma			70	N0	N0		21.1	Dead	Negative	Tissue Specimen	Male		0	Stage IB	Stage I	Alive Without Disease at 1 Year	Alive at 1 Year	Dead at 3 Years	Dead at 3 Years	Dead at 5 Years	Dead at 5 Years	T2		4.78478
126	AD230	50 - 59 Years	56 Years	Lung Adenocarcinoma	Primary Site	Primary Site	Lung Adenocarcinoma	Non-Small Cell Lung Carcinoma			80	N0	N0		56.7	Alive	Negative	Tissue Specimen	Male		60	Stage IA	Stage I	Alive Without Disease at 1 Year	Alive at 1 Year	Alive Without Disease at 3 Years	Alive at 3 Years			T1		4.19642
127	AD131	60 - 69 Years	60 Years	Lung Adenocarcinoma	Primary Site	Primary Site	Lung Adenocarcinoma	Non-Small Cell Lung Carcinoma			80	N0	N0		76	Alive	Negative	Tissue Specimen	Female		100	Stage IA	Stage I	Alive Without Disease at 1 Year	Alive at 1 Year	Alive Without Disease at 3 Years	Alive at 3 Years	Alive Without Disease at 5 Years	Alive at 5 Years	T1		3.5016
128	AD301	50 - 59 Years	59 Years	Lung Adenocarcinoma	Primary Site	Primary Site	Lung Adenocarcinoma	Non-Small Cell Lung Carcinoma	M0	M0	40	N0	N0		7.8	Dead	Positive	Tissue Specimen	Female		40	Stage IB	Stage I	Dead at 1 Year	Dead at 1 Year	Dead at 3 Years	Dead at 3 Years	Dead at 5 Years	Dead at 5 Years	T2		4.83575
129	AD163	70 - 79 Years	70 Years	Lung Adenocarcinoma			Lung Adenocarcinoma	Non-Small Cell Lung Carcinoma			80	N1	N1+		86.7	Dead	NA	Tissue Specimen	Female	Breast	100	Stage IIB	Stage II	Alive at 1 Year	Alive at 1 Year	Alive at 3 Years	Alive at 3 Years	Alive at 5 Years	Alive at 5 Years	T2		2.39691
130	AD382	50 - 59 Years	51 Years	Lung Adenocarcinoma	Primary Site	Primary Site	Lung Adenocarcinoma	Non-Small Cell Lung Carcinoma			80	N2	N1+		30.1	Dead	Positive	Tissue Specimen	Female		31	Stage IIIA	Stage III	Alive at 1 Year	Alive at 1 Year	Dead at 3 Years	Dead at 3 Years	Dead at 5 Years	Dead at 5 Years	T2		3.26046
131	AD186	60 - 69 Years	64 Years	Lung Adenocarcinoma			Lung Adenocarcinoma	Non-Small Cell Lung Carcinoma			80	N0	N0		84.4	Alive	Negative	Tissue Specimen	Female	Breast	60	Stage IA	Stage I	Alive Without Disease at 1 Year	Alive at 1 Year	Alive Without Disease at 3 Years	Alive at 3 Years	Alive Without Disease at 5 Years	Alive at 5 Years	T1		3.4967
132	AD296	60 - 69 Years	63 Years	Lung Adenocarcinoma	Primary Site	Primary Site	Lung Adenocarcinoma	Non-Small Cell Lung Carcinoma			90	N1	N1+		9.3	Dead	Positive	Tissue Specimen	Male		88	Stage IIA	Stage II	Dead at 1 Year	Dead at 1 Year	Dead at 3 Years	Dead at 3 Years	Dead at 5 Years	Dead at 5 Years	T1		3.61409
133	AD379	60 - 69 Years	65 Years	Lung Adenocarcinoma	Primary Site	Primary Site	Lung Adenocarcinoma	Non-Small Cell Lung Carcinoma			80	N1	N1+		35.4	Alive	Positive	Tissue Specimen	Male		80	Stage IIB	Stage II	Alive at 1 Year	Alive at 1 Year					T2		3.56136
134	AD277	70 - 79 Years	72 Years	Lung Adenocarcinoma	Primary Site	Primary Site	Lung Adenocarcinoma	Non-Small Cell Lung Carcinoma			90				8.2	Dead	Positive	Tissue Specimen	Female		27	Stage IA	Stage I	Dead at 1 Year	Dead at 1 Year	Dead at 3 Years	Dead at 3 Years	Dead at 5 Years	Dead at 5 Years	T1		4.09872
135	AD374	50 - 59 Years	51 Years	Lung Adenocarcinoma	Primary Site	Primary Site	Lung Adenocarcinoma	Non-Small Cell Lung Carcinoma			80	N0	N0		8.8	Dead	Positive	Tissue Specimen	Male		100	Stage IB	Stage I	Dead at 1 Year	Dead at 1 Year	Dead at 3 Years	Dead at 3 Years	Dead at 5 Years	Dead at 5 Years	T2		4.91247
136	AD335	40 - 49 Years	40 Years	Lung Adenocarcinoma	Primary Site	Primary Site	Lung Adenocarcinoma	Non-Small Cell Lung Carcinoma			70	N0	N0		46.9	Alive	Negative	Tissue Specimen	Female		20	Stage IIB	Stage II	Alive Without Disease at 1 Year	Alive at 1 Year	Alive Without Disease at 3 Years	Alive at 3 Years			T3		5.76449
137	AD341	50 - 59 Years	52 Years	Lung Adenocarcinoma	Primary Site	Primary Site	Lung Adenocarcinoma	Non-Small Cell Lung Carcinoma			50	N1	N1+		56.1	Dead	NA	Tissue Specimen	Female		45	Stage IIB	Stage II	Alive at 1 Year	Alive at 1 Year	Alive at 3 Years	Alive at 3 Years	Dead at 5 Years	Dead at 5 Years	T2		4.66034
138	AD299	70 - 79 Years	78 Years	Lung Adenocarcinoma	Primary Site	Primary Site	Lung Adenocarcinoma	Non-Small Cell Lung Carcinoma	M0	M0	60	N0	N0		37.9	Dead	Positive	Tissue Specimen	Female		50	Stage IA	Stage I	Alive at 1 Year	Alive at 1 Year	Alive at 3 Years	Alive at 3 Years	Dead at 5 Years	Dead at 5 Years	T1		4.63511
139	AD187	60 - 69 Years	69 Years	Lung Adenocarcinoma	Primary Site	Primary Site	Lung Adenocarcinoma	Non-Small Cell Lung Carcinoma			80	N0	N0		86.3	Dead	Positive	Tissue Specimen	Male		120	Stage IA	Stage I	Alive at 1 Year	Alive at 1 Year	Alive at 3 Years	Alive at 3 Years	Alive at 5 Years	Alive at 5 Years	T1		4.37439
140	AD360			Lung Adenocarcinoma	Primary Site	Primary Site	Lung Adenocarcinoma	Non-Small Cell Lung Carcinoma			40-70						NA	Tissue Specimen			NA											3.4967
141	AD236	50 - 59 Years	53 Years	Lung Adenocarcinoma	Primary Site	Primary Site	Lung Adenocarcinoma	Non-Small Cell Lung Carcinoma			70	N0	N0		14.2	Dead	Positive	Tissue Specimen	Female		40	Stage IB	Stage I	Alive at 1 Year	Alive at 1 Year	Dead at 3 Years	Dead at 3 Years	Dead at 5 Years	Dead at 5 Years	T2		4.68898
142	AD367	50 - 59 Years	55 Years	Lung Adenocarcinoma	Primary Site	Primary Site	Lung Adenocarcinoma	Non-Small Cell Lung Carcinoma			80	N0	N0		76.1	Alive	Positive	Tissue Specimen	Female		25	Stage IB	Stage I	Alive at 1 Year	Alive at 1 Year	Alive at 3 Years	Alive at 3 Years	Alive at 5 Years	Alive at 5 Years	T2		4.30833
143	AD351	40 - 49 Years	43 Years	Lung Adenocarcinoma	Primary Site	Primary Site	Lung Adenocarcinoma	Non-Small Cell Lung Carcinoma			80	N1	N1+		24.3	Dead	Positive	Tissue Specimen	Female		0	Stage IIA	Stage II	Alive at 1 Year	Alive at 1 Year	Dead at 3 Years	Dead at 3 Years	Dead at 5 Years	Dead at 5 Years	T2		2.5933
144	AD352	70 - 79 Years	76 Years	Lung Adenocarcinoma			Lung Adenocarcinoma	Non-Small Cell Lung Carcinoma			30-80				4.2	Dead	NA	Tissue Specimen	Female	Breast	0			Dead at 1 Year	Dead at 1 Year	Dead at 3 Years	Dead at 3 Years	Dead at 5 Years	Dead at 5 Years			2.48702
145	AD202	70 - 79 Years	76 Years		Distant Metastasis - Colon	Metastasis	Lung Adenocarcinoma				30				59	Alive	Negative	Tissue Specimen	Male	Colon	0			Alive Without Disease at 1 Year		Alive Without Disease at 3 Years						3.27343
146	AD221	50 - 59 Years	58 Years		Distant Metastasis - Colon	Metastasis	Lung Adenocarcinoma				50				15.3	Alive	Positive	Tissue Specimen	Male	Colon	0			Alive at 1 Year								2.51044
147	AD285	60 - 69 Years	62 Years		Distant Metastasis - Colon	Metastasis	Lung Adenocarcinoma				80				29.4	Dead	NA	Tissue Specimen	Female	Colon	40			Alive at 1 Year		Dead at 3 Years		Dead at 5 Years				2.4577
148	AD7			Lung Adenocarcinoma	Primary Site	Primary Site	Lung Adenocarcinoma	Non-Small Cell Lung Carcinoma										Tissue Specimen														7.01858
149	AD5			Lung Adenocarcinoma	Primary Site	Primary Site	Lung Adenocarcinoma	Non-Small Cell Lung Carcinoma										Tissue Specimen														2.95713
150	AD340	60 - 69 Years	61 Years		Distant Metastasis - Colon	Metastasis	Lung Adenocarcinoma				80				18.7	Dead	NA	Tissue Specimen	Male	Colon	NA			Alive at 1 Year		Dead at 3 Years		Dead at 5 Years				2.12785
151	AD384	60 - 69 Years	62 Years		Distant Metastasis - Colon	Metastasis	Lung Adenocarcinoma				80				15.2	Dead	NA	Tissue Specimen	Female	Colon	4			Alive at 1 Year		Dead at 3 Years		Dead at 5 Years				3.42551
152	AD043	40 - 49 Years	48 Years	Lung Adenocarcinoma			Lung Adenocarcinoma	Non-Small Cell Lung Carcinoma			40				14.1	Dead	NA	Tissue Specimen	Male	Colon	2.5			Alive at 1 Year	Alive at 1 Year	Dead at 3 Years	Dead at 3 Years	Dead at 5 Years	Dead at 5 Years			3.63347
153	AD314	50 - 59 Years	57 Years		Distant Metastasis - Colon	Metastasis	Lung Adenocarcinoma				30				29.6	Dead	Positive	Tissue Specimen	Male	Colon	0			Alive at 1 Year		Dead at 3 Years		Dead at 5 Years				2.99306
154	AD320	60 - 69 Years	67 Years	Lung Adenocarcinoma	Primary Site	Primary Site	Lung Adenocarcinoma	Non-Small Cell Lung Carcinoma			30	N0	N0		85.9	Alive	Negative	Tissue Specimen	Female		40	Stage IA	Stage I	Alive Without Disease at 1 Year	Alive at 1 Year	Alive Without Disease at 3 Years	Alive at 3 Years	Alive Without Disease at 5 Years	Alive at 5 Years	T1		3.39956
155	AD241	50 - 59 Years	57 Years		Distant Metastasis - Colon	Metastasis	Lung Adenocarcinoma				40				26.7	Dead	Positive	Tissue Specimen	Male	Colon	2			Alive at 1 Year		Dead at 3 Years		Dead at 5 Years				4.57056
156	AD218	70 - 79 Years	77 Years	Lung Adenocarcinoma			Lung Adenocarcinoma	Non-Small Cell Lung Carcinoma			80	N1	N1+		61.8	Alive	Negative	Tissue Specimen	Male	Colon	14	Stage IIB	Stage II	Alive Without Disease at 1 Year	Alive at 1 Year	Alive Without Disease at 3 Years	Alive at 3 Years	Alive Without Disease at 5 Years	Alive at 5 Years	T2		3.32248
157	COID16			Lung Carcinoid Tumor			Lung Carcinoid Tumor	Lung Neuroendocrine Neoplasm										Tissue Specimen														3.40089
158	COID7			Lung Carcinoid Tumor			Lung Carcinoid Tumor	Lung Neuroendocrine Neoplasm										Tissue Specimen														2.47182
159	COID14			Lung Carcinoid Tumor			Lung Carcinoid Tumor	Lung Neuroendocrine Neoplasm										Tissue Specimen														1.52067
160	COID4518			Lung Carcinoid Tumor			Lung Carcinoid Tumor	Lung Neuroendocrine Neoplasm										Tissue Specimen														0.65159
161	COID6			Lung Carcinoid Tumor			Lung Carcinoid Tumor	Lung Neuroendocrine Neoplasm										Tissue Specimen														4.14629
162	COID3580			Lung Carcinoid Tumor			Lung Carcinoid Tumor	Lung Neuroendocrine Neoplasm										Tissue Specimen														2.79088
163	COID11			Lung Carcinoid Tumor			Lung Carcinoid Tumor	Lung Neuroendocrine Neoplasm										Tissue Specimen														3.08941
164	COID9			Lung Carcinoid Tumor			Lung Carcinoid Tumor	Lung Neuroendocrine Neoplasm										Tissue Specimen														4.23785
165	COID18			Lung Carcinoid Tumor			Lung Carcinoid Tumor	Lung Neuroendocrine Neoplasm										Tissue Specimen														2.76593
166	COID4			Lung Carcinoid Tumor			Lung Carcinoid Tumor	Lung Neuroendocrine Neoplasm										Tissue Specimen														3.66073
167	COID3			Lung Carcinoid Tumor			Lung Carcinoid Tumor	Lung Neuroendocrine Neoplasm										Tissue Specimen														2.91124
168	COID1429			Lung Carcinoid Tumor			Lung Carcinoid Tumor	Lung Neuroendocrine Neoplasm										Tissue Specimen														3.11784
169	COID10			Lung Carcinoid Tumor			Lung Carcinoid Tumor	Lung Neuroendocrine Neoplasm										Tissue Specimen														3.25239
170	COID13			Lung Carcinoid Tumor			Lung Carcinoid Tumor	Lung Neuroendocrine Neoplasm										Tissue Specimen														2.55971
171	COID5			Lung Carcinoid Tumor			Lung Carcinoid Tumor	Lung Neuroendocrine Neoplasm										Tissue Specimen														2.33519
172	COID4385			Lung Carcinoid Tumor			Lung Carcinoid Tumor	Lung Neuroendocrine Neoplasm										Tissue Specimen														3.30732
173	COID9794			Lung Carcinoid Tumor			Lung Carcinoid Tumor	Lung Neuroendocrine Neoplasm										Tissue Specimen														2.66883
174	COID2260			Lung Carcinoid Tumor			Lung Carcinoid Tumor	Lung Neuroendocrine Neoplasm										Tissue Specimen														1.28215
175	COID12			Lung Carcinoid Tumor			Lung Carcinoid Tumor	Lung Neuroendocrine Neoplasm										Tissue Specimen														3.06969
176	COID8			Lung Carcinoid Tumor			Lung Carcinoid Tumor	Lung Neuroendocrine Neoplasm										Tissue Specimen														2.53179
177	SMCL5937			Small Cell Lung Carcinoma			Small Cell Lung Carcinoma	Small Cell Lung Carcinoma										Tissue Specimen														4.39491
178	SMCL8			Small Cell Lung Carcinoma			Small Cell Lung Carcinoma	Small Cell Lung Carcinoma										Tissue Specimen														1.89278
179	SMCL4			Small Cell Lung Carcinoma			Small Cell Lung Carcinoma	Small Cell Lung Carcinoma										Tissue Specimen														3.26823
180	SMCL301			Small Cell Lung Carcinoma			Small Cell Lung Carcinoma	Small Cell Lung Carcinoma										Tissue Specimen														3.82431
181	SMCL9			Small Cell Lung Carcinoma			Small Cell Lung Carcinoma	Small Cell Lung Carcinoma										Tissue Specimen														4.17691
182	SMCL3			Small Cell Lung Carcinoma			Small Cell Lung Carcinoma	Small Cell Lung Carcinoma										Tissue Specimen														3.35298
183	SQ10			Squamous Cell Lung Carcinoma			Squamous Cell Lung Carcinoma	Squamous Cell Lung Carcinoma										Tissue Specimen														3.1211
184	SQ6			Squamous Cell Lung Carcinoma			Squamous Cell Lung Carcinoma	Squamous Cell Lung Carcinoma										Tissue Specimen														8.37474
185	SQ5897			Squamous Cell Lung Carcinoma			Squamous Cell Lung Carcinoma	Squamous Cell Lung Carcinoma										Tissue Specimen														6.45511
186	SQ4			Squamous Cell Lung Carcinoma			Squamous Cell Lung Carcinoma	Squamous Cell Lung Carcinoma										Tissue Specimen														4.7024
187	SQ6147			Squamous Cell Lung Carcinoma			Squamous Cell Lung Carcinoma	Squamous Cell Lung Carcinoma										Tissue Specimen														4.79625
188	SQ3197			Squamous Cell Lung Carcinoma			Squamous Cell Lung Carcinoma	Squamous Cell Lung Carcinoma										Tissue Specimen														4.72392
189	SQ7324			Squamous Cell Lung Carcinoma			Squamous Cell Lung Carcinoma	Squamous Cell Lung Carcinoma										Tissue Specimen														6.44666
190	SQ4389			Squamous Cell Lung Carcinoma			Squamous Cell Lung Carcinoma	Squamous Cell Lung Carcinoma										Tissue Specimen														4.13506
191	SQ13			Squamous Cell Lung Carcinoma			Squamous Cell Lung Carcinoma	Squamous Cell Lung Carcinoma										Tissue Specimen														5.21482
192	SQ1174			Squamous Cell Lung Carcinoma			Squamous Cell Lung Carcinoma	Squamous Cell Lung Carcinoma										Tissue Specimen														5.28031
193	SQ2921			Squamous Cell Lung Carcinoma			Squamous Cell Lung Carcinoma	Squamous Cell Lung Carcinoma										Tissue Specimen														6.57794
194	SQ5			Squamous Cell Lung Carcinoma			Squamous Cell Lung Carcinoma	Squamous Cell Lung Carcinoma										Tissue Specimen														5.48414
195	SQ1670			Squamous Cell Lung Carcinoma			Squamous Cell Lung Carcinoma	Squamous Cell Lung Carcinoma										Tissue Specimen														6.86282
196	SQ14			Squamous Cell Lung Carcinoma			Squamous Cell Lung Carcinoma	Squamous Cell Lung Carcinoma										Tissue Specimen														4.20611
197	SQ8			Squamous Cell Lung Carcinoma			Squamous Cell Lung Carcinoma	Squamous Cell Lung Carcinoma										Tissue Specimen														8.62746
198	SQ3624			Squamous Cell Lung Carcinoma			Squamous Cell Lung Carcinoma	Squamous Cell Lung Carcinoma										Tissue Specimen														5.51787
199	SQ3529			Squamous Cell Lung Carcinoma			Squamous Cell Lung Carcinoma	Squamous Cell Lung Carcinoma										Tissue Specimen														4.1963
200	SQ2557			Squamous Cell Lung Carcinoma			Squamous Cell Lung Carcinoma	Squamous Cell Lung Carcinoma										Tissue Specimen														4.35416
201	SQ20			Squamous Cell Lung Carcinoma			Squamous Cell Lung Carcinoma	Squamous Cell Lung Carcinoma										Tissue Specimen														8.38785
202	SQ4172			Squamous Cell Lung Carcinoma			Squamous Cell Lung Carcinoma	Squamous Cell Lung Carcinoma										Tissue Specimen														5.35392
203	SQ2572			Squamous Cell Lung Carcinoma			Squamous Cell Lung Carcinoma	Squamous Cell Lung Carcinoma										Tissue Specimen														4.76177
