# Supplementary material for: Overexpression of molecule GRP94 favors tumor progression in lung adenocarcinoma by interaction with regulatory T cells
Source: Thorac Cancer. 2020 Jan 22;11(3):704–12. doi: 10.1111/1759-7714.13321 (PMC7049511; doi:10.1111/1759-7714.13321)
Supplement: Supplementary file 1 — Appendix S1: Supporting information [file TCA-11-704-s001.zip › Oncomine data/cancer vs normal/Lung cancer vs normal/dataset/singleGene_dataset (1).csv]

Talbot Lung
Sample Number	Sample Name	Cancer and Normal Type	Cancer Sample Site	Cancer Type	Normal Tissue Type	Sample Type	Gene / Reporter	HSP90B1 / 442_at
1	BS_U95Av2_MIX 1N	Lung			Lung	Surgical Specimen		1.13025
2	BS_U95Av2_MIX 2N	Lung			Lung	Surgical Specimen		1.08923
3	PO_U95Av2_002N	Tongue			Tongue	Surgical Specimen		0.96969
4	PO_U95Av2_003N	Tongue			Tongue	Surgical Specimen		0.26578
5	PO_U95Av2_004N	Tongue			Tongue	Surgical Specimen		-0.9513
6	PO_U95Av2_005N	Tongue			Tongue	Surgical Specimen		1.14998
7	PO_U95Av2_007N	Tongue			Tongue	Surgical Specimen		-0.32875
8	PO_U95Av2_009N	Tongue			Tongue	Surgical Specimen		-0.47973
9	PO_U95Av2_010N	Tongue			Tongue	Surgical Specimen		-1.00444
10	PO_U95Av2_012N	Tongue			Tongue	Surgical Specimen		1.29747
11	PO_U95Av2_013N	Tongue			Tongue	Surgical Specimen		0.22901
12	PO_U95Av2_015N	Tongue			Tongue	Surgical Specimen		-0.29835
13	PO_U95Av2_016N	Tongue			Tongue	Surgical Specimen		-0.03562
14	PO_U95Av2_017N	Tongue			Tongue	Surgical Specimen		1.67408
15	PO_U95Av2_019N	Tongue			Tongue	Surgical Specimen		2.54991
16	PO_U95Av2_020N	Tongue			Tongue	Surgical Specimen		-0.05566
17	PO_U95Av2_024N	Tongue			Tongue	Surgical Specimen		-0.75139
18	PO_U95Av2_025N	Tongue			Tongue	Surgical Specimen		-0.27094
19	PO_U95Av2_028N	Tongue			Tongue	Surgical Specimen		0.46207
20	PO_U95Av2_029N	Tongue			Tongue	Surgical Specimen		1.9754
21	PO_U95Av2_030N	Tongue			Tongue	Surgical Specimen		2.7522
22	PO_U95Av2_034N	Tongue			Tongue	Surgical Specimen		0.88514
23	PO_U95Av2_035N	Tongue			Tongue	Surgical Specimen		1.87642
24	PO_U95Av2_038N	Tongue			Tongue	Surgical Specimen		1.82363
25	PO_U95Av2_039N	Tongue			Tongue	Surgical Specimen		-0.23882
26	PO_U95Av2_041N	Tongue			Tongue	Surgical Specimen		-0.20052
27	PO_U95Av2_042N	Tongue			Tongue	Surgical Specimen		1.23629
28	PO_U95Av2_043N	Tongue			Tongue	Surgical Specimen		0.35979
29	BS_U95Av2_L11T	Squamous Cell Lung Carcinoma	Primary Site	Squamous Cell Lung Carcinoma		Surgical Specimen		2.77945
30	BS_U95Av2_L12T	Squamous Cell Lung Carcinoma	Primary Site	Squamous Cell Lung Carcinoma		Surgical Specimen		2.43404
31	BS_U95Av2_L13Trepeat	Squamous Cell Lung Carcinoma	Primary Site	Squamous Cell Lung Carcinoma		Surgical Specimen		1.74246
32	BS_U95Av2_L14T	Squamous Cell Lung Carcinoma	Primary Site	Squamous Cell Lung Carcinoma		Surgical Specimen		2.54628
33	BS_U95Av2_L16T	Squamous Cell Lung Carcinoma	Primary Site	Squamous Cell Lung Carcinoma		Surgical Specimen		2.10159
34	BS_U95Av2_L1T	Squamous Cell Lung Carcinoma	Primary Site	Squamous Cell Lung Carcinoma		Surgical Specimen		2.577
35	BS_U95Av2_L21T	Squamous Cell Lung Carcinoma	Primary Site	Squamous Cell Lung Carcinoma		Surgical Specimen		2.05217
36	BS_U95Av2_L22T	Squamous Cell Lung Carcinoma	Primary Site	Squamous Cell Lung Carcinoma		Surgical Specimen		1.67747
37	BS_U95Av2_L23T	Squamous Cell Lung Carcinoma	Primary Site	Squamous Cell Lung Carcinoma		Surgical Specimen		1.57673
38	BS_U95Av2_L24T	Squamous Cell Lung Carcinoma	Primary Site	Squamous Cell Lung Carcinoma		Surgical Specimen		2.67328
39	BS_U95Av2_L26T	Squamous Cell Lung Carcinoma	Primary Site	Squamous Cell Lung Carcinoma		Surgical Specimen		2.11555
40	BS_U95Av2_L27T	Squamous Cell Lung Carcinoma	Primary Site	Squamous Cell Lung Carcinoma		Surgical Specimen		2.67075
41	BS_U95Av2_L28T	Squamous Cell Lung Carcinoma	Primary Site	Squamous Cell Lung Carcinoma		Surgical Specimen		1.28877
42	BS_U95Av2_L2T	Squamous Cell Lung Carcinoma	Primary Site	Squamous Cell Lung Carcinoma		Surgical Specimen		2.49948
43	BS_U95Av2_L30T	Squamous Cell Lung Carcinoma	Primary Site	Squamous Cell Lung Carcinoma		Surgical Specimen		2.13745
44	BS_U95Av2_L31T	Squamous Cell Lung Carcinoma	Primary Site	Squamous Cell Lung Carcinoma		Surgical Specimen		1.81145
45	BS_U95Av2_L5T	Squamous Cell Lung Carcinoma	Primary Site	Squamous Cell Lung Carcinoma		Surgical Specimen		1.7669
46	BS_U95Av2_L7T	Squamous Cell Lung Carcinoma	Primary Site	Squamous Cell Lung Carcinoma		Surgical Specimen		2.06333
47	BS_U95Av2_LA1T	Squamous Cell Lung Carcinoma	Primary Site	Squamous Cell Lung Carcinoma		Surgical Specimen		2.20048
48	BS_U95Av2_LA3T	Squamous Cell Lung Carcinoma	Primary Site	Squamous Cell Lung Carcinoma		Surgical Specimen		2.48427
49	BS_U95Av2_LA4T	Squamous Cell Lung Carcinoma	Primary Site	Squamous Cell Lung Carcinoma		Surgical Specimen		2.17295
50	ST_U95Av2_10347	Squamous Cell Lung Carcinoma		Squamous Cell Lung Carcinoma		Surgical Specimen		1.48229
51	ST_U95Av2_12422	Squamous Cell Lung Carcinoma		Squamous Cell Lung Carcinoma		Surgical Specimen		2.81242
52	ST_U95Av2_13797	Squamous Cell Lung Carcinoma		Squamous Cell Lung Carcinoma		Surgical Specimen		2.27583
53	ST_U95Av2_14184	Squamous Cell Lung Carcinoma		Squamous Cell Lung Carcinoma		Surgical Specimen		0.89016
54	ST_U95Av2_2542	Squamous Cell Lung Carcinoma		Squamous Cell Lung Carcinoma		Surgical Specimen		1.30996
55	ST_U95Av2_3904	Squamous Cell Lung Carcinoma		Squamous Cell Lung Carcinoma		Surgical Specimen		2.68092
56	ST_U95Av2_5670	Squamous Cell Lung Carcinoma		Squamous Cell Lung Carcinoma		Surgical Specimen		2.06761
57	ST_U95Av2_598048	Squamous Cell Lung Carcinoma		Squamous Cell Lung Carcinoma		Surgical Specimen		2.51034
58	ST_U95Av2_6537	Squamous Cell Lung Carcinoma		Squamous Cell Lung Carcinoma		Surgical Specimen		1.93704
59	ST_U95Av2_8869	Squamous Cell Lung Carcinoma		Squamous Cell Lung Carcinoma		Surgical Specimen		1.7022
60	ST_U95Av2_8905	Squamous Cell Lung Carcinoma		Squamous Cell Lung Carcinoma		Surgical Specimen		2.11693
61	ST_U95Av2_9801	Squamous Cell Lung Carcinoma		Squamous Cell Lung Carcinoma		Surgical Specimen		1.0281
62	ST_U95Av2_C-4705	Squamous Cell Lung Carcinoma		Squamous Cell Lung Carcinoma		Surgical Specimen		1.78985
63	PO_U95Av2_001T	Tongue Squamous Cell Carcinoma	Primary Site	Tongue Squamous Cell Carcinoma		Surgical Specimen		0.87531
64	PO_U95Av2_002T	Tongue Squamous Cell Carcinoma	Primary Site	Tongue Squamous Cell Carcinoma		Surgical Specimen		1.2388
65	PO_U95Av2_003T	Tongue Squamous Cell Carcinoma	Primary Site	Tongue Squamous Cell Carcinoma		Surgical Specimen		2.04441
66	PO_U95Av2_004T	Tongue Squamous Cell Carcinoma	Primary Site	Tongue Squamous Cell Carcinoma		Surgical Specimen		-0.22714
67	PO_U95Av2_005T	Tongue Squamous Cell Carcinoma	Primary Site	Tongue Squamous Cell Carcinoma		Surgical Specimen		2.3746
68	PO_U95Av2_006T	Tongue Squamous Cell Carcinoma	Primary Site	Tongue Squamous Cell Carcinoma		Surgical Specimen		1.38631
69	PO_U95Av2_007T	Tongue Squamous Cell Carcinoma	Primary Site	Tongue Squamous Cell Carcinoma		Surgical Specimen		1.59994
70	PO_U95Av2_009T	Tongue Squamous Cell Carcinoma	Primary Site	Tongue Squamous Cell Carcinoma		Surgical Specimen		1.70755
71	PO_U95Av2_010T	Tongue Squamous Cell Carcinoma	Primary Site	Tongue Squamous Cell Carcinoma		Surgical Specimen		1.49008
72	PO_U95Av2_011T	Tongue Squamous Cell Carcinoma	Primary Site	Tongue Squamous Cell Carcinoma		Surgical Specimen		1.83743
73	PO_U95Av2_013T	Tongue Squamous Cell Carcinoma	Primary Site	Tongue Squamous Cell Carcinoma		Surgical Specimen		1.56858
74	PO_U95Av2_015T	Tongue Squamous Cell Carcinoma	Primary Site	Tongue Squamous Cell Carcinoma		Surgical Specimen		1.92232
75	PO_U95Av2_016T	Tongue Squamous Cell Carcinoma	Primary Site	Tongue Squamous Cell Carcinoma		Surgical Specimen		2.3781
76	PO_U95Av2_017T	Tongue Squamous Cell Carcinoma	Primary Site	Tongue Squamous Cell Carcinoma		Surgical Specimen		1.88736
77	PO_U95Av2_018T-A	Tongue Squamous Cell Carcinoma	Primary Site	Tongue Squamous Cell Carcinoma		Surgical Specimen		1.71552
78	PO_U95Av2_020T	Tongue Squamous Cell Carcinoma	Primary Site	Tongue Squamous Cell Carcinoma		Surgical Specimen		1.84817
79	PO_U95Av2_021T	Tongue Squamous Cell Carcinoma	Primary Site	Tongue Squamous Cell Carcinoma		Surgical Specimen		1.57002
80	PO_U95Av2_023T	Tongue Squamous Cell Carcinoma	Primary Site	Tongue Squamous Cell Carcinoma		Surgical Specimen		2.24033
81	PO_U95Av2_025T	Tongue Squamous Cell Carcinoma	Primary Site	Tongue Squamous Cell Carcinoma		Surgical Specimen		1.75913
82	PO_U95Av2_027T	Tongue Squamous Cell Carcinoma	Primary Site	Tongue Squamous Cell Carcinoma		Surgical Specimen		2.27964
83	PO_U95Av2_028T	Tongue Squamous Cell Carcinoma	Primary Site	Tongue Squamous Cell Carcinoma		Surgical Specimen		2.16981
84	PO_U95Av2_029T	Tongue Squamous Cell Carcinoma	Primary Site	Tongue Squamous Cell Carcinoma		Surgical Specimen		1.72908
85	PO_U95Av2_030T	Tongue Squamous Cell Carcinoma	Primary Site	Tongue Squamous Cell Carcinoma		Surgical Specimen		1.07375
86	PO_U95Av2_031T	Tongue Squamous Cell Carcinoma	Primary Site	Tongue Squamous Cell Carcinoma		Surgical Specimen		2.25608
87	PO_U95Av2_033T	Tongue Squamous Cell Carcinoma	Primary Site	Tongue Squamous Cell Carcinoma		Surgical Specimen		2.10197
88	PO_U95Av2_036T	Tongue Squamous Cell Carcinoma	Primary Site	Tongue Squamous Cell Carcinoma		Surgical Specimen		1.17601
89	PO_U95Av2_038T	Tongue Squamous Cell Carcinoma	Primary Site	Tongue Squamous Cell Carcinoma		Surgical Specimen		2.41874
90	PO_U95Av2_039T	Tongue Squamous Cell Carcinoma	Primary Site	Tongue Squamous Cell Carcinoma		Surgical Specimen		1.64077
91	PO_U95Av2_040T	Tongue Squamous Cell Carcinoma	Primary Site	Tongue Squamous Cell Carcinoma		Surgical Specimen		1.89224
92	PO_U95Av2_041T	Tongue Squamous Cell Carcinoma	Primary Site	Tongue Squamous Cell Carcinoma		Surgical Specimen		1.80652
93	PO_U95Av2_042T	Tongue Squamous Cell Carcinoma	Primary Site	Tongue Squamous Cell Carcinoma		Surgical Specimen		1.42168
