# Supplementary material for: Overexpression of molecule GRP94 favors tumor progression in lung adenocarcinoma by interaction with regulatory T cells
Source: Thorac Cancer. 2020 Jan 22;11(3):704–12. doi: 10.1111/1759-7714.13321 (PMC7049511; doi:10.1111/1759-7714.13321)
Supplement: Supplementary file 1 — Appendix S1: Supporting information [file TCA-11-704-s001.zip › Oncomine data/cancer vs normal/Lung cancer vs normal/dataset/singleGene_dataset (11).csv]

Okayama Lung
Sample Number	Sample Name	Age	Age (Detailed)	Cancer and Normal Type	Cancer Sample Site	Cancer Type	Cluster	EGFR Mutation Status	EGFR Mutation Status (Lung Adenocarcinoma)	EML4-ALK Gene Fusion Status	EML4-ALK Gene Fusion Status (Lung Adenocarcinoma)	GEO ID	Group	KRAS Mutation Status	KRAS Mutation Status (Lung Adenocarcinoma)	MYC	MYC Copy Number	Normal Tissue Type	Overall Survival Followup Time (Days)	Overall Survival Status	Prognosis Analysis Exclusion	Recurrence Followup Time (Days)	Recurrence Status	Recurrence Status at 1 Year	Recurrence Status at 1 Year (Lung Adenocarcinoma)	Recurrence Status at 3 Years	Recurrence Status at 3 Years (Lung Adenocarcinoma)	Recurrence Status at 5 Years	Recurrence Status at 5 Years (Lung Adenocarcinoma)	Sample Type	Sex	Smoking Status	Smoking Status (Lung Adenocarcinoma)	Stage	Stage (Lung Adenocarcinoma)	Survival Status at 1 Year	Survival Status at 1 Year (Lung Adenocarcinoma)	Survival Status at 3 Years	Survival Status at 3 Years (Lung Adenocarcinoma)	Survival Status at 5 Years	Survival Status at 5 Years (Lung Adenocarcinoma)	Gene / Reporter	HSP90B1 / 200598_s_at
1	KH191	30 - 39 Years	30 Years	Lung								GSM773766						Lung												Tissue Specimen	Male	Smoker											3.81695
2	KH192	60 - 69 Years	64 Years	Lung								GSM773767						Lung												Tissue Specimen	Male	Smoker											3.69645
3	KH193	40 - 49 Years	49 Years	Lung								GSM773768						Lung												Tissue Specimen	Female	Smoker											4.31865
4	KH194	40 - 49 Years	48 Years	Lung								GSM773769						Lung												Tissue Specimen	Female	Never Smoker											4.56824
5	KH195	30 - 39 Years	38 Years	Lung								GSM773770						Lung												Tissue Specimen	Female	Smoker											4.74631
6	KH196	50 - 59 Years	59 Years	Lung								GSM773771						Lung												Tissue Specimen	Female	Never Smoker											5.05874
7	KH197	50 - 59 Years	57 Years	Lung								GSM773772						Lung												Tissue Specimen	Male	Never Smoker											5.09798
8	KH198	60 - 69 Years	68 Years	Lung								GSM773773						Lung												Tissue Specimen	Male	Smoker											4.93087
9	KH199	50 - 59 Years	59 Years	Lung								GSM773774						Lung												Tissue Specimen	Female	Never Smoker											4.85635
10	KH200	60 - 69 Years	61 Years	Lung								GSM773775						Lung												Tissue Specimen	Female	Smoker											4.73031
11	KH201	50 - 59 Years	54 Years	Lung								GSM773776						Lung												Tissue Specimen	Male	Never Smoker											5.08702
12	KH202	50 - 59 Years	56 Years	Lung								GSM773777						Lung												Tissue Specimen	Male	Never Smoker											4.94141
13	KH203	60 - 69 Years	62 Years	Lung								GSM773778						Lung												Tissue Specimen	Female	Never Smoker											4.90877
14	KH204	60 - 69 Years	64 Years	Lung								GSM773779						Lung												Tissue Specimen	Male	Smoker											4.38392
15	KH205	30 - 39 Years	39 Years	Lung								GSM773780						Lung												Tissue Specimen	Female	Smoker											4.74919
16	KH206	60 - 69 Years	67 Years	Lung								GSM773781						Lung												Tissue Specimen	Male	Never Smoker											4.37876
17	KH207	80 - 89 Years	89 Years	Lung								GSM773782						Lung												Tissue Specimen	Male	Smoker											4.00115
18	KH208	70 - 79 Years	75 Years	Lung								GSM773783						Lung												Tissue Specimen	Male	Smoker											3.87431
19	KH209	70 - 79 Years	70 Years	Lung								GSM773784						Lung												Tissue Specimen	Male	Smoker											5.81189
20	KH210	70 - 79 Years	74 Years	Lung								GSM773785						Lung												Tissue Specimen	Female	Smoker											4.49105
21	KH024	50 - 59 Years	55 Years	Lung Adenocarcinoma	Primary Site	Lung Adenocarcinoma	Cluster 1	EGFR Wild Type	EGFR Wild Type	EML4-ALK Gene Fusion	EML4-ALK Gene Fusion	GSM773540		KRAS Wild Type	KRAS Wild Type	Low	1.263		437	Dead	Excluded	253	Recurrence	Recurrence at 1 Year	Recurrence at 1 Year	Recurrence at 3 Years	Recurrence at 3 Years	Recurrence at 5 Years	Recurrence at 5 Years	Surgical Specimen	Female	Never Smoker	Never Smoker	Stage II	Stage II	Alive at 1 Year	Alive at 1 Year	Dead at 3 Years	Dead at 3 Years	Dead at 5 Years	Dead at 5 Years		5.72324
22	KH081	30 - 39 Years	38 Years	Lung Adenocarcinoma	Primary Site	Lung Adenocarcinoma	Cluster 1	EGFR Wild Type	EGFR Wild Type	EML4-ALK Gene Fusion	EML4-ALK Gene Fusion	GSM773541		KRAS Wild Type	KRAS Wild Type	Low	1.064		743	Alive	Not Excluded	57	Recurrence	Recurrence at 1 Year	Recurrence at 1 Year	Recurrence at 3 Years	Recurrence at 3 Years	Recurrence at 5 Years	Recurrence at 5 Years	Surgical Specimen	Female	Smoker	Smoker	Stage II	Stage II	Alive at 1 Year	Alive at 1 Year						6.56304
23	KH007	30 - 39 Years	30 Years	Lung Adenocarcinoma	Primary Site	Lung Adenocarcinoma	Cluster 1	EGFR Wild Type	EGFR Wild Type	EML4-ALK Gene Fusion	EML4-ALK Gene Fusion	GSM773542		KRAS Wild Type	KRAS Wild Type	Low	1.192		2601	Alive	Not Excluded	2601	No Recurrence	No Recurrence at 1 Year	No Recurrence at 1 Year	No Recurrence at 3 Years	No Recurrence at 3 Years	No Recurrence at 5 Years	No Recurrence at 5 Years	Surgical Specimen	Male	Smoker	Smoker	Stage II	Stage II	Alive at 1 Year	Alive at 1 Year	Alive at 3 Years	Alive at 3 Years	Alive at 5 Years	Alive at 5 Years		5.84745
24	KH066	60 - 69 Years	64 Years	Lung Adenocarcinoma	Primary Site	Lung Adenocarcinoma	Cluster 1	EGFR Wild Type	EGFR Wild Type	EML4-ALK Gene Fusion	EML4-ALK Gene Fusion	GSM773543		KRAS Wild Type	KRAS Wild Type				1173	Alive	Excluded	1173	No Recurrence	No Recurrence at 1 Year	No Recurrence at 1 Year	No Recurrence at 3 Years	No Recurrence at 3 Years			Surgical Specimen	Female	Never Smoker	Never Smoker	Stage II	Stage II	Alive at 1 Year	Alive at 1 Year	Alive at 3 Years	Alive at 3 Years				5.69658
25	KH012	60 - 69 Years	63 Years	Lung Adenocarcinoma	Primary Site	Lung Adenocarcinoma	Cluster 1	EGFR Wild Type	EGFR Wild Type	EML4-ALK Gene Fusion	EML4-ALK Gene Fusion	GSM773544		KRAS Wild Type	KRAS Wild Type	Low	0.969		2369	Alive	Not Excluded	2369	No Recurrence	No Recurrence at 1 Year	No Recurrence at 1 Year	No Recurrence at 3 Years	No Recurrence at 3 Years	No Recurrence at 5 Years	No Recurrence at 5 Years	Surgical Specimen	Female	Never Smoker	Never Smoker	Stage II	Stage II	Alive at 1 Year	Alive at 1 Year	Alive at 3 Years	Alive at 3 Years	Alive at 5 Years	Alive at 5 Years		5.18758
26	KH027	60 - 69 Years	60 Years	Lung Adenocarcinoma	Primary Site	Lung Adenocarcinoma	Cluster 1	EGFR Wild Type	EGFR Wild Type	EML4-ALK Gene Fusion	EML4-ALK Gene Fusion	GSM773545		KRAS Wild Type	KRAS Wild Type	Low	1.188		1879	Alive	Not Excluded	1879	No Recurrence	No Recurrence at 1 Year	No Recurrence at 1 Year	No Recurrence at 3 Years	No Recurrence at 3 Years	No Recurrence at 5 Years	No Recurrence at 5 Years	Surgical Specimen	Female	Never Smoker	Never Smoker	Stage II	Stage II	Alive at 1 Year	Alive at 1 Year	Alive at 3 Years	Alive at 3 Years	Alive at 5 Years	Alive at 5 Years		5.42097
27	KH083	60 - 69 Years	68 Years	Lung Adenocarcinoma	Primary Site	Lung Adenocarcinoma	Cluster 1	EGFR Wild Type	EGFR Wild Type	EML4-ALK Gene Fusion	EML4-ALK Gene Fusion	GSM773546		KRAS Wild Type	KRAS Wild Type	Low	0.884		606	Alive	Excluded	606	No Recurrence	No Recurrence at 1 Year	No Recurrence at 1 Year					Surgical Specimen	Female	Never Smoker	Never Smoker	Stage II	Stage II	Alive at 1 Year	Alive at 1 Year						5.98147
28	KH119	50 - 59 Years	58 Years	Lung Adenocarcinoma	Primary Site	Lung Adenocarcinoma	Cluster 1	EGFR Wild Type	EGFR Wild Type	EML4-ALK Gene Fusion	EML4-ALK Gene Fusion	GSM773547		KRAS Wild Type	KRAS Wild Type	Low	1.403		300	Dead	Not Excluded	143	No Recurrence							Surgical Specimen	Male	Smoker	Smoker	Stage II	Stage II	Dead at 1 Year	Dead at 1 Year	Dead at 3 Years	Dead at 3 Years	Dead at 5 Years	Dead at 5 Years		5.3845
29	KH244	60 - 69 Years	63 Years	Lung Adenocarcinoma	Primary Site	Lung Adenocarcinoma	Cluster 1	EGFR Wild Type	EGFR Wild Type	EML4-ALK Gene Fusion	EML4-ALK Gene Fusion	GSM773548		KRAS Wild Type	KRAS Wild Type	Low	1.281		1919	Alive	Excluded	1919	No Recurrence	No Recurrence at 1 Year	No Recurrence at 1 Year	No Recurrence at 3 Years	No Recurrence at 3 Years	No Recurrence at 5 Years	No Recurrence at 5 Years	Surgical Specimen	Female	Never Smoker	Never Smoker	Stage IA	Stage I	Alive at 1 Year	Alive at 1 Year	Alive at 3 Years	Alive at 3 Years	Alive at 5 Years	Alive at 5 Years		5.03956
30	KH189	50 - 59 Years	56 Years	Lung Adenocarcinoma	Primary Site	Lung Adenocarcinoma	Cluster 1	EGFR Wild Type	EGFR Wild Type	EML4-ALK Gene Fusion	EML4-ALK Gene Fusion	GSM773549		KRAS Wild Type	KRAS Wild Type	Low	1.168		1835	Alive	Not Excluded	1835	No Recurrence	No Recurrence at 1 Year	No Recurrence at 1 Year	No Recurrence at 3 Years	No Recurrence at 3 Years	No Recurrence at 5 Years	No Recurrence at 5 Years	Surgical Specimen	Female	Never Smoker	Never Smoker	Stage IA	Stage I	Alive at 1 Year	Alive at 1 Year	Alive at 3 Years	Alive at 3 Years	Alive at 5 Years	Alive at 5 Years		5.34213
31	KH259	30 - 39 Years	34 Years	Lung Adenocarcinoma	Primary Site	Lung Adenocarcinoma	Cluster 1	EGFR Wild Type	EGFR Wild Type	EML4-ALK Gene Fusion	EML4-ALK Gene Fusion	GSM773550		KRAS Wild Type	KRAS Wild Type	Low	1.322		1828	Alive	Not Excluded	1828	No Recurrence	No Recurrence at 1 Year	No Recurrence at 1 Year	No Recurrence at 3 Years	No Recurrence at 3 Years	No Recurrence at 5 Years	No Recurrence at 5 Years	Surgical Specimen	Female	Smoker	Smoker	Stage IA	Stage I	Alive at 1 Year	Alive at 1 Year	Alive at 3 Years	Alive at 3 Years	Alive at 5 Years	Alive at 5 Years		5.81209
32	KH020	70 - 79 Years	75 Years	Lung Adenocarcinoma	Primary Site	Lung Adenocarcinoma		EGFR Wild Type	EGFR Wild Type	No EML4-ALK Gene Fusion	No EML4-ALK Gene Fusion	GSM773551		KRAS Mutation	KRAS Mutation	Low	1.049		1841	Dead	Not Excluded	1359	Recurrence	No Recurrence at 1 Year	No Recurrence at 1 Year	No Recurrence at 3 Years	No Recurrence at 3 Years	Recurrence at 5 Years	Recurrence at 5 Years	Surgical Specimen	Female	Never Smoker	Never Smoker	Stage II	Stage II	Alive at 1 Year	Alive at 1 Year	Alive at 3 Years	Alive at 3 Years	Alive at 5 Years	Alive at 5 Years		5.80105
33	KH029	60 - 69 Years	60 Years	Lung Adenocarcinoma	Primary Site	Lung Adenocarcinoma		EGFR Wild Type	EGFR Wild Type	No EML4-ALK Gene Fusion	No EML4-ALK Gene Fusion	GSM773552		KRAS Mutation	KRAS Mutation	Low	1.454		639	Dead	Not Excluded	590	Recurrence	No Recurrence at 1 Year	No Recurrence at 1 Year	Recurrence at 3 Years	Recurrence at 3 Years	Recurrence at 5 Years	Recurrence at 5 Years	Surgical Specimen	Male	Smoker	Smoker	Stage II	Stage II	Alive at 1 Year	Alive at 1 Year	Dead at 3 Years	Dead at 3 Years	Dead at 5 Years	Dead at 5 Years		5.51299
34	KH014	40 - 49 Years	46 Years	Lung Adenocarcinoma	Primary Site	Lung Adenocarcinoma		EGFR Wild Type	EGFR Wild Type	No EML4-ALK Gene Fusion	No EML4-ALK Gene Fusion	GSM773553		KRAS Mutation	KRAS Mutation	Low	0.974		1311	Dead	Not Excluded	438	Recurrence	No Recurrence at 1 Year	No Recurrence at 1 Year	Recurrence at 3 Years	Recurrence at 3 Years	Recurrence at 5 Years	Recurrence at 5 Years	Surgical Specimen	Female	Never Smoker	Never Smoker	Stage IB	Stage I	Alive at 1 Year	Alive at 1 Year	Alive at 3 Years	Alive at 3 Years	Dead at 5 Years	Dead at 5 Years		4.32087
35	KH067	60 - 69 Years	60 Years	Lung Adenocarcinoma	Primary Site	Lung Adenocarcinoma		EGFR Wild Type	EGFR Wild Type	No EML4-ALK Gene Fusion	No EML4-ALK Gene Fusion	GSM773554		KRAS Mutation	KRAS Mutation	Low	1.149		1098	Alive	Not Excluded	861	Recurrence	No Recurrence at 1 Year	No Recurrence at 1 Year	Recurrence at 3 Years	Recurrence at 3 Years	Recurrence at 5 Years	Recurrence at 5 Years	Surgical Specimen	Female	Never Smoker	Never Smoker	Stage IB	Stage I	Alive at 1 Year	Alive at 1 Year	Alive at 3 Years	Alive at 3 Years				5.55747
36	KH058	60 - 69 Years	61 Years	Lung Adenocarcinoma	Primary Site	Lung Adenocarcinoma		EGFR Wild Type	EGFR Wild Type	No EML4-ALK Gene Fusion	No EML4-ALK Gene Fusion	GSM773555		KRAS Mutation	KRAS Mutation	Low	0.944		1189	Alive	Not Excluded	538	Recurrence	No Recurrence at 1 Year	No Recurrence at 1 Year	Recurrence at 3 Years	Recurrence at 3 Years	Recurrence at 5 Years	Recurrence at 5 Years	Surgical Specimen	Male	Smoker	Smoker	Stage IA	Stage I	Alive at 1 Year	Alive at 1 Year	Alive at 3 Years	Alive at 3 Years				4.44164
37	KH085	60 - 69 Years	63 Years	Lung Adenocarcinoma	Primary Site	Lung Adenocarcinoma		EGFR Wild Type	EGFR Wild Type	No EML4-ALK Gene Fusion	No EML4-ALK Gene Fusion	GSM773556		KRAS Mutation	KRAS Mutation	Low	1.074		3863	Alive	Not Excluded	1462	Recurrence	No Recurrence at 1 Year	No Recurrence at 1 Year	No Recurrence at 3 Years	No Recurrence at 3 Years	Recurrence at 5 Years	Recurrence at 5 Years	Surgical Specimen	Male	Smoker	Smoker	Stage IA	Stage I	Alive at 1 Year	Alive at 1 Year	Alive at 3 Years	Alive at 3 Years	Alive at 5 Years	Alive at 5 Years		5.68926
38	KH054	40 - 49 Years	47 Years	Lung Adenocarcinoma	Primary Site	Lung Adenocarcinoma		EGFR Wild Type	EGFR Wild Type	No EML4-ALK Gene Fusion	No EML4-ALK Gene Fusion	GSM773557		KRAS Mutation	KRAS Mutation	Low	1.28		1475	Alive	Excluded	1475	No Recurrence	No Recurrence at 1 Year	No Recurrence at 1 Year	No Recurrence at 3 Years	No Recurrence at 3 Years			Surgical Specimen	Male	Smoker	Smoker	Stage II	Stage II	Alive at 1 Year	Alive at 1 Year	Alive at 3 Years	Alive at 3 Years				5.73896
39	KH004	50 - 59 Years	59 Years	Lung Adenocarcinoma	Primary Site	Lung Adenocarcinoma		EGFR Wild Type	EGFR Wild Type	No EML4-ALK Gene Fusion	No EML4-ALK Gene Fusion	GSM773558		KRAS Mutation	KRAS Mutation	Low	1.419		1856	Alive	Not Excluded	1856	No Recurrence	No Recurrence at 1 Year	No Recurrence at 1 Year	No Recurrence at 3 Years	No Recurrence at 3 Years	No Recurrence at 5 Years	No Recurrence at 5 Years	Surgical Specimen	Male	Smoker	Smoker	Stage II	Stage II	Alive at 1 Year	Alive at 1 Year	Alive at 3 Years	Alive at 3 Years	Alive at 5 Years	Alive at 5 Years		6.36841
40	KH022	60 - 69 Years	64 Years	Lung Adenocarcinoma	Primary Site	Lung Adenocarcinoma		EGFR Wild Type	EGFR Wild Type	No EML4-ALK Gene Fusion	No EML4-ALK Gene Fusion	GSM773559		KRAS Mutation	KRAS Mutation	Low	1.175		3067	Alive	Not Excluded	3067	No Recurrence	No Recurrence at 1 Year	No Recurrence at 1 Year	No Recurrence at 3 Years	No Recurrence at 3 Years	No Recurrence at 5 Years	No Recurrence at 5 Years	Surgical Specimen	Male	Smoker	Smoker	Stage II	Stage II	Alive at 1 Year	Alive at 1 Year	Alive at 3 Years	Alive at 3 Years	Alive at 5 Years	Alive at 5 Years		6.11869
41	KH068	60 - 69 Years	60 Years	Lung Adenocarcinoma	Primary Site	Lung Adenocarcinoma		EGFR Wild Type	EGFR Wild Type	No EML4-ALK Gene Fusion	No EML4-ALK Gene Fusion	GSM773560		KRAS Mutation	KRAS Mutation	Low	0.987		1142	Alive	Not Excluded	1142	No Recurrence	No Recurrence at 1 Year	No Recurrence at 1 Year	No Recurrence at 3 Years	No Recurrence at 3 Years			Surgical Specimen	Male	Smoker	Smoker	Stage II	Stage II	Alive at 1 Year	Alive at 1 Year	Alive at 3 Years	Alive at 3 Years				5.92282
42	KH139	60 - 69 Years	61 Years	Lung Adenocarcinoma	Primary Site	Lung Adenocarcinoma		EGFR Wild Type	EGFR Wild Type	No EML4-ALK Gene Fusion	No EML4-ALK Gene Fusion	GSM773561		KRAS Mutation	KRAS Mutation	Low	1.184		1825	Alive	Not Excluded	1825	No Recurrence	No Recurrence at 1 Year	No Recurrence at 1 Year	No Recurrence at 3 Years	No Recurrence at 3 Years			Surgical Specimen	Male	Never Smoker	Never Smoker	Stage IB	Stage I	Alive at 1 Year	Alive at 1 Year	Alive at 3 Years	Alive at 3 Years				4.5174
43	KH154	50 - 59 Years	53 Years	Lung Adenocarcinoma	Primary Site	Lung Adenocarcinoma		EGFR Wild Type	EGFR Wild Type	No EML4-ALK Gene Fusion	No EML4-ALK Gene Fusion	GSM773562		KRAS Mutation	KRAS Mutation	Low	1.069		1610	Alive	Not Excluded	1610	No Recurrence	No Recurrence at 1 Year	No Recurrence at 1 Year	No Recurrence at 3 Years	No Recurrence at 3 Years			Surgical Specimen	Female	Never Smoker	Never Smoker	Stage IB	Stage I	Alive at 1 Year	Alive at 1 Year	Alive at 3 Years	Alive at 3 Years				4.44487
44	KH129	50 - 59 Years	53 Years	Lung Adenocarcinoma	Primary Site	Lung Adenocarcinoma		EGFR Wild Type	EGFR Wild Type	No EML4-ALK Gene Fusion	No EML4-ALK Gene Fusion	GSM773563		KRAS Mutation	KRAS Mutation	Low	1.133		2014	Alive	Not Excluded	2014	No Recurrence	No Recurrence at 1 Year	No Recurrence at 1 Year	No Recurrence at 3 Years	No Recurrence at 3 Years	No Recurrence at 5 Years	No Recurrence at 5 Years	Surgical Specimen	Male	Smoker	Smoker	Stage IB	Stage I	Alive at 1 Year	Alive at 1 Year	Alive at 3 Years	Alive at 3 Years	Alive at 5 Years	Alive at 5 Years		5.21279
45	KH266	50 - 59 Years	53 Years	Lung Adenocarcinoma	Primary Site	Lung Adenocarcinoma		EGFR Wild Type	EGFR Wild Type	No EML4-ALK Gene Fusion	No EML4-ALK Gene Fusion	GSM773564		KRAS Mutation	KRAS Mutation	Low	1.037		1826	Alive	Not Excluded	1826	No Recurrence	No Recurrence at 1 Year	No Recurrence at 1 Year	No Recurrence at 3 Years	No Recurrence at 3 Years			Surgical Specimen	Male	Smoker	Smoker	Stage IB	Stage I	Alive at 1 Year	Alive at 1 Year	Alive at 3 Years	Alive at 3 Years				5.71849
46	KH232	60 - 69 Years	67 Years	Lung Adenocarcinoma	Primary Site	Lung Adenocarcinoma		EGFR Wild Type	EGFR Wild Type	No EML4-ALK Gene Fusion	No EML4-ALK Gene Fusion	GSM773565		KRAS Mutation	KRAS Mutation	Low	1.148		2191	Alive	Not Excluded	2191	No Recurrence	No Recurrence at 1 Year	No Recurrence at 1 Year	No Recurrence at 3 Years	No Recurrence at 3 Years	No Recurrence at 5 Years	No Recurrence at 5 Years	Surgical Specimen	Male	Never Smoker	Never Smoker	Stage IB	Stage I	Alive at 1 Year	Alive at 1 Year	Alive at 3 Years	Alive at 3 Years	Alive at 5 Years	Alive at 5 Years		5.3911
47	KH222	60 - 69 Years	69 Years	Lung Adenocarcinoma	Primary Site	Lung Adenocarcinoma		EGFR Wild Type	EGFR Wild Type	No EML4-ALK Gene Fusion	No EML4-ALK Gene Fusion	GSM773566		KRAS Mutation	KRAS Mutation	Low	1.03		3342	Alive	Not Excluded	3342	No Recurrence	No Recurrence at 1 Year	No Recurrence at 1 Year	No Recurrence at 3 Years	No Recurrence at 3 Years	No Recurrence at 5 Years	No Recurrence at 5 Years	Surgical Specimen	Female	Never Smoker	Never Smoker	Stage IB	Stage I	Alive at 1 Year	Alive at 1 Year	Alive at 3 Years	Alive at 3 Years	Alive at 5 Years	Alive at 5 Years		4.581
48	KH168	60 - 69 Years	64 Years	Lung Adenocarcinoma	Primary Site	Lung Adenocarcinoma		EGFR Wild Type	EGFR Wild Type	No EML4-ALK Gene Fusion	No EML4-ALK Gene Fusion	GSM773567		KRAS Mutation	KRAS Mutation	Low	0.943		1328	Alive	Not Excluded	1328	No Recurrence	No Recurrence at 1 Year	No Recurrence at 1 Year	No Recurrence at 3 Years	No Recurrence at 3 Years			Surgical Specimen	Male	Smoker	Smoker	Stage IA	Stage I	Alive at 1 Year	Alive at 1 Year	Alive at 3 Years	Alive at 3 Years				5.77374
49	KH183	60 - 69 Years	69 Years	Lung Adenocarcinoma	Primary Site	Lung Adenocarcinoma		EGFR Wild Type	EGFR Wild Type	No EML4-ALK Gene Fusion	No EML4-ALK Gene Fusion	GSM773568		KRAS Mutation	KRAS Mutation	Low	1.029		2925	Alive	Not Excluded	2925	No Recurrence	No Recurrence at 1 Year	No Recurrence at 1 Year	No Recurrence at 3 Years	No Recurrence at 3 Years	No Recurrence at 5 Years	No Recurrence at 5 Years	Surgical Specimen	Female	Never Smoker	Never Smoker	Stage IA	Stage I	Alive at 1 Year	Alive at 1 Year	Alive at 3 Years	Alive at 3 Years	Alive at 5 Years	Alive at 5 Years		5.07421
50	KH230	50 - 59 Years	50 Years	Lung Adenocarcinoma	Primary Site	Lung Adenocarcinoma		EGFR Wild Type	EGFR Wild Type	No EML4-ALK Gene Fusion	No EML4-ALK Gene Fusion	GSM773569		KRAS Mutation	KRAS Mutation	Low	1.073		2880	Alive	Not Excluded	2880	No Recurrence	No Recurrence at 1 Year	No Recurrence at 1 Year	No Recurrence at 3 Years	No Recurrence at 3 Years	No Recurrence at 5 Years	No Recurrence at 5 Years	Surgical Specimen	Female	Never Smoker	Never Smoker	Stage IA	Stage I	Alive at 1 Year	Alive at 1 Year	Alive at 3 Years	Alive at 3 Years	Alive at 5 Years	Alive at 5 Years		5.60859
51	KH237	70 - 79 Years	70 Years	Lung Adenocarcinoma	Primary Site	Lung Adenocarcinoma		EGFR Wild Type	EGFR Wild Type	No EML4-ALK Gene Fusion	No EML4-ALK Gene Fusion	GSM773570		KRAS Mutation	KRAS Mutation	Low	1.174		1724	Alive	Not Excluded	1724	No Recurrence	No Recurrence at 1 Year	No Recurrence at 1 Year	No Recurrence at 3 Years	No Recurrence at 3 Years			Surgical Specimen	Female	Never Smoker	Never Smoker	Stage IA	Stage I	Alive at 1 Year	Alive at 1 Year	Alive at 3 Years	Alive at 3 Years				4.55465
52	KH026	50 - 59 Years	57 Years	Lung Adenocarcinoma	Primary Site	Lung Adenocarcinoma	Cluster 1	EGFR Wild Type	EGFR Wild Type	No EML4-ALK Gene Fusion	No EML4-ALK Gene Fusion	GSM773571	Group A	KRAS Wild Type	KRAS Wild Type	Low	1.09		2765	Alive	Not Excluded	1638	Recurrence	No Recurrence at 1 Year	No Recurrence at 1 Year	No Recurrence at 3 Years	No Recurrence at 3 Years	Recurrence at 5 Years	Recurrence at 5 Years	Surgical Specimen	Male	Never Smoker	Never Smoker	Stage II	Stage II	Alive at 1 Year	Alive at 1 Year	Alive at 3 Years	Alive at 3 Years	Alive at 5 Years	Alive at 5 Years		4.50305
53	KH035	50 - 59 Years	58 Years	Lung Adenocarcinoma	Primary Site	Lung Adenocarcinoma	Cluster 1	EGFR Wild Type	EGFR Wild Type	No EML4-ALK Gene Fusion	No EML4-ALK Gene Fusion	GSM773572	Group A	KRAS Wild Type	KRAS Wild Type	Low	1.177		1529	Alive	Not Excluded	315	Recurrence	Recurrence at 1 Year	Recurrence at 1 Year	Recurrence at 3 Years	Recurrence at 3 Years	Recurrence at 5 Years	Recurrence at 5 Years	Surgical Specimen	Male	Smoker	Smoker	Stage II	Stage II	Alive at 1 Year	Alive at 1 Year	Alive at 3 Years	Alive at 3 Years				5.61741
54	KH043	60 - 69 Years	69 Years	Lung Adenocarcinoma	Primary Site	Lung Adenocarcinoma	Cluster 1	EGFR Wild Type	EGFR Wild Type	No EML4-ALK Gene Fusion	No EML4-ALK Gene Fusion	GSM773573	Group A	KRAS Wild Type	KRAS Wild Type	Low	1.066		221	Dead	Not Excluded	99	Recurrence	Recurrence at 1 Year	Recurrence at 1 Year	Recurrence at 3 Years	Recurrence at 3 Years	Recurrence at 5 Years	Recurrence at 5 Years	Surgical Specimen	Male	Smoker	Smoker	Stage II	Stage II	Dead at 1 Year	Dead at 1 Year	Dead at 3 Years	Dead at 3 Years	Dead at 5 Years	Dead at 5 Years		6.00365
55	KH077	60 - 69 Years	61 Years	Lung Adenocarcinoma	Primary Site	Lung Adenocarcinoma	Cluster 1	EGFR Wild Type	EGFR Wild Type	No EML4-ALK Gene Fusion	No EML4-ALK Gene Fusion	GSM773574	Group A	KRAS Wild Type	KRAS Wild Type	Low	1.033		546	Dead	Not Excluded	100	Recurrence	Recurrence at 1 Year	Recurrence at 1 Year	Recurrence at 3 Years	Recurrence at 3 Years	Recurrence at 5 Years	Recurrence at 5 Years	Surgical Specimen	Male	Smoker	Smoker	Stage II	Stage II	Alive at 1 Year	Alive at 1 Year	Dead at 3 Years	Dead at 3 Years	Dead at 5 Years	Dead at 5 Years		4.50166
56	KH060	60 - 69 Years	68 Years	Lung Adenocarcinoma	Primary Site	Lung Adenocarcinoma	Cluster 1	EGFR Wild Type	EGFR Wild Type	No EML4-ALK Gene Fusion	No EML4-ALK Gene Fusion	GSM773575	Group A	KRAS Wild Type	KRAS Wild Type	Low	1.057		346	Dead	Not Excluded	163	Recurrence	Recurrence at 1 Year	Recurrence at 1 Year	Recurrence at 3 Years	Recurrence at 3 Years	Recurrence at 5 Years	Recurrence at 5 Years	Surgical Specimen	Male	Smoker	Smoker	Stage II	Stage II	Dead at 1 Year	Dead at 1 Year	Dead at 3 Years	Dead at 3 Years	Dead at 5 Years	Dead at 5 Years		5.65658
57	KH063	60 - 69 Years	64 Years	Lung Adenocarcinoma	Primary Site	Lung Adenocarcinoma	Cluster 2	EGFR Wild Type	EGFR Wild Type	No EML4-ALK Gene Fusion	No EML4-ALK Gene Fusion	GSM773576	Group B	KRAS Wild Type	KRAS Wild Type	Low	0.925		853	Dead	Excluded	196	Recurrence	Recurrence at 1 Year	Recurrence at 1 Year	Recurrence at 3 Years	Recurrence at 3 Years	Recurrence at 5 Years	Recurrence at 5 Years	Surgical Specimen	Female	Never Smoker	Never Smoker	Stage II	Stage II	Alive at 1 Year	Alive at 1 Year	Dead at 3 Years	Dead at 3 Years	Dead at 5 Years	Dead at 5 Years		6.1474
58	KH006	60 - 69 Years	69 Years	Lung Adenocarcinoma	Primary Site	Lung Adenocarcinoma	Cluster 2	EGFR Wild Type	EGFR Wild Type	No EML4-ALK Gene Fusion	No EML4-ALK Gene Fusion	GSM773577	Group B	KRAS Wild Type	KRAS Wild Type	Low	1.036		2661	Dead	Not Excluded	723	Recurrence	No Recurrence at 1 Year	No Recurrence at 1 Year	Recurrence at 3 Years	Recurrence at 3 Years	Recurrence at 5 Years	Recurrence at 5 Years	Surgical Specimen	Female	Never Smoker	Never Smoker	Stage II	Stage II	Alive at 1 Year	Alive at 1 Year	Alive at 3 Years	Alive at 3 Years	Alive at 5 Years	Alive at 5 Years		4.55507
59	KH080	60 - 69 Years	66 Years	Lung Adenocarcinoma	Primary Site	Lung Adenocarcinoma	Cluster 1	EGFR Wild Type	EGFR Wild Type	No EML4-ALK Gene Fusion	No EML4-ALK Gene Fusion	GSM773578	Group A	KRAS Wild Type	KRAS Wild Type	Low	0.989		817	Alive	Excluded	676	Recurrence	No Recurrence at 1 Year	No Recurrence at 1 Year	Recurrence at 3 Years	Recurrence at 3 Years	Recurrence at 5 Years	Recurrence at 5 Years	Surgical Specimen	Female	Never Smoker	Never Smoker	Stage II	Stage II	Alive at 1 Year	Alive at 1 Year						4.80109
60	KH036	60 - 69 Years	68 Years	Lung Adenocarcinoma	Primary Site	Lung Adenocarcinoma	Cluster 1	EGFR Wild Type	EGFR Wild Type	No EML4-ALK Gene Fusion	No EML4-ALK Gene Fusion	GSM773579	Group A	KRAS Wild Type	KRAS Wild Type	Low	1.133		425	Dead	Not Excluded	250	Recurrence	Recurrence at 1 Year	Recurrence at 1 Year	Recurrence at 3 Years	Recurrence at 3 Years	Recurrence at 5 Years	Recurrence at 5 Years	Surgical Specimen	Male	Smoker	Smoker	Stage II	Stage II	Alive at 1 Year	Alive at 1 Year	Dead at 3 Years	Dead at 3 Years	Dead at 5 Years	Dead at 5 Years		5.98392
61	KH059	60 - 69 Years	69 Years	Lung Adenocarcinoma	Primary Site	Lung Adenocarcinoma	Cluster 2	EGFR Wild Type	EGFR Wild Type	No EML4-ALK Gene Fusion	No EML4-ALK Gene Fusion	GSM773580	Group B	KRAS Wild Type	KRAS Wild Type	Low	1.065		1281	Alive	Not Excluded	1281	Recurrence	No Recurrence at 1 Year	No Recurrence at 1 Year	No Recurrence at 3 Years	No Recurrence at 3 Years	Recurrence at 5 Years	Recurrence at 5 Years	Surgical Specimen	Male	Smoker	Smoker	Stage II	Stage II	Alive at 1 Year	Alive at 1 Year	Alive at 3 Years	Alive at 3 Years				5.32212
62	KH070	60 - 69 Years	64 Years	Lung Adenocarcinoma	Primary Site	Lung Adenocarcinoma	Cluster 1	EGFR Wild Type	EGFR Wild Type	No EML4-ALK Gene Fusion	No EML4-ALK Gene Fusion	GSM773581	Group A	KRAS Wild Type	KRAS Wild Type	Low	0.965		1044	Alive	Not Excluded	297	Recurrence	Recurrence at 1 Year	Recurrence at 1 Year	Recurrence at 3 Years	Recurrence at 3 Years	Recurrence at 5 Years	Recurrence at 5 Years	Surgical Specimen	Male	Smoker	Smoker	Stage IB	Stage I	Alive at 1 Year	Alive at 1 Year						5.91059
63	KH073	60 - 69 Years	64 Years	Lung Adenocarcinoma	Primary Site	Lung Adenocarcinoma	Cluster 1	EGFR Wild Type	EGFR Wild Type	No EML4-ALK Gene Fusion	No EML4-ALK Gene Fusion	GSM773582	Group A	KRAS Wild Type	KRAS Wild Type	Low	1.45		565	Alive	Not Excluded	512	Recurrence	No Recurrence at 1 Year	No Recurrence at 1 Year	Recurrence at 3 Years	Recurrence at 3 Years	Recurrence at 5 Years	Recurrence at 5 Years	Surgical Specimen	Male	Smoker	Smoker	Stage IB	Stage I	Alive at 1 Year	Alive at 1 Year						5.70943
64	KH048	60 - 69 Years	66 Years	Lung Adenocarcinoma	Primary Site	Lung Adenocarcinoma	Cluster 1	EGFR Wild Type	EGFR Wild Type	No EML4-ALK Gene Fusion	No EML4-ALK Gene Fusion	GSM773583	Group A	KRAS Wild Type	KRAS Wild Type	Low	1.092		1059	Dead	Excluded	635	Recurrence	No Recurrence at 1 Year	No Recurrence at 1 Year	Recurrence at 3 Years	Recurrence at 3 Years	Recurrence at 5 Years	Recurrence at 5 Years	Surgical Specimen	Male	Smoker	Smoker	Stage IB	Stage I	Alive at 1 Year	Alive at 1 Year	Dead at 3 Years	Dead at 3 Years	Dead at 5 Years	Dead at 5 Years		4.9423
65	KH148	60 - 69 Years	64 Years	Lung Adenocarcinoma	Primary Site	Lung Adenocarcinoma	Cluster 1	EGFR Wild Type	EGFR Wild Type	No EML4-ALK Gene Fusion	No EML4-ALK Gene Fusion	GSM773584	Group A	KRAS Wild Type	KRAS Wild Type	Low	1.157		1625	Dead	Not Excluded	813	Recurrence	No Recurrence at 1 Year	No Recurrence at 1 Year	Recurrence at 3 Years	Recurrence at 3 Years	Recurrence at 5 Years	Recurrence at 5 Years	Surgical Specimen	Male	Smoker	Smoker	Stage IB	Stage I	Alive at 1 Year	Alive at 1 Year	Alive at 3 Years	Alive at 3 Years	Dead at 5 Years	Dead at 5 Years		5.3856
66	KH011	60 - 69 Years	68 Years	Lung Adenocarcinoma	Primary Site	Lung Adenocarcinoma	Cluster 1	EGFR Wild Type	EGFR Wild Type	No EML4-ALK Gene Fusion	No EML4-ALK Gene Fusion	GSM773585	Group A	KRAS Wild Type	KRAS Wild Type	Low	0.861		1695	Dead	Not Excluded	1387	Recurrence	No Recurrence at 1 Year	No Recurrence at 1 Year	No Recurrence at 3 Years	No Recurrence at 3 Years	Recurrence at 5 Years	Recurrence at 5 Years	Surgical Specimen	Female	Never Smoker	Never Smoker	Stage IB	Stage I	Alive at 1 Year	Alive at 1 Year	Alive at 3 Years	Alive at 3 Years	Dead at 5 Years	Dead at 5 Years		5.76369
67	KH001	60 - 69 Years	68 Years	Lung Adenocarcinoma	Primary Site	Lung Adenocarcinoma	Cluster 1	EGFR Wild Type	EGFR Wild Type	No EML4-ALK Gene Fusion	No EML4-ALK Gene Fusion	GSM773586	Group A	KRAS Wild Type	KRAS Wild Type	High	2.12		2976	Alive	Not Excluded	1144	Recurrence	No Recurrence at 1 Year	No Recurrence at 1 Year	No Recurrence at 3 Years	No Recurrence at 3 Years	Recurrence at 5 Years	Recurrence at 5 Years	Surgical Specimen	Male	Smoker	Smoker	Stage IB	Stage I	Alive at 1 Year	Alive at 1 Year	Alive at 3 Years	Alive at 3 Years	Alive at 5 Years	Alive at 5 Years		6.36388
68	KH049	60 - 69 Years	63 Years	Lung Adenocarcinoma	Primary Site	Lung Adenocarcinoma	Cluster 1	EGFR Wild Type	EGFR Wild Type	No EML4-ALK Gene Fusion	No EML4-ALK Gene Fusion	GSM773587	Group A	KRAS Wild Type	KRAS Wild Type	Low	1.081		1143	Dead	Not Excluded	258	Recurrence	Recurrence at 1 Year	Recurrence at 1 Year	Recurrence at 3 Years	Recurrence at 3 Years	Recurrence at 5 Years	Recurrence at 5 Years	Surgical Specimen	Male	Smoker	Smoker	Stage IB	Stage I	Alive at 1 Year	Alive at 1 Year	Alive at 3 Years	Alive at 3 Years	Dead at 5 Years	Dead at 5 Years		5.60075
69	KH094	50 - 59 Years	58 Years	Lung Adenocarcinoma	Primary Site	Lung Adenocarcinoma	Cluster 2	EGFR Wild Type	EGFR Wild Type	No EML4-ALK Gene Fusion	No EML4-ALK Gene Fusion	GSM773588	Group B	KRAS Wild Type	KRAS Wild Type	Low	0.988		1682	Alive	Not Excluded	272	Recurrence	Recurrence at 1 Year	Recurrence at 1 Year	Recurrence at 3 Years	Recurrence at 3 Years	Recurrence at 5 Years	Recurrence at 5 Years	Surgical Specimen	Female	Never Smoker	Never Smoker	Stage IB	Stage I	Alive at 1 Year	Alive at 1 Year	Alive at 3 Years	Alive at 3 Years				4.5373
70	KH087	70 - 79 Years	71 Years	Lung Adenocarcinoma	Primary Site	Lung Adenocarcinoma	Cluster 1	EGFR Wild Type	EGFR Wild Type	No EML4-ALK Gene Fusion	No EML4-ALK Gene Fusion	GSM773589	Group A	KRAS Wild Type	KRAS Wild Type	Low	1.168		1242	Dead	Not Excluded	1052	Recurrence	No Recurrence at 1 Year	No Recurrence at 1 Year	Recurrence at 3 Years	Recurrence at 3 Years	Recurrence at 5 Years	Recurrence at 5 Years	Surgical Specimen	Male	Smoker	Smoker	Stage IB	Stage I	Alive at 1 Year	Alive at 1 Year	Alive at 3 Years	Alive at 3 Years	Dead at 5 Years	Dead at 5 Years		6.1397
71	KH090	50 - 59 Years	52 Years	Lung Adenocarcinoma	Primary Site	Lung Adenocarcinoma	Cluster 1	EGFR Wild Type	EGFR Wild Type	No EML4-ALK Gene Fusion	No EML4-ALK Gene Fusion	GSM773590	Group A	KRAS Wild Type	KRAS Wild Type	Low	0.973		2252	Alive	Not Excluded	780	Recurrence	No Recurrence at 1 Year	No Recurrence at 1 Year	Recurrence at 3 Years	Recurrence at 3 Years	Recurrence at 5 Years	Recurrence at 5 Years	Surgical Specimen	Female	Never Smoker	Never Smoker	Stage IB	Stage I	Alive at 1 Year	Alive at 1 Year	Alive at 3 Years	Alive at 3 Years	Alive at 5 Years	Alive at 5 Years		5.43355
72	KH045	60 - 69 Years	66 Years	Lung Adenocarcinoma	Primary Site	Lung Adenocarcinoma	Cluster 1	EGFR Wild Type	EGFR Wild Type	No EML4-ALK Gene Fusion	No EML4-ALK Gene Fusion	GSM773591	Group A	KRAS Wild Type	KRAS Wild Type	Low	0.952		943	Dead	Not Excluded	622	Recurrence	No Recurrence at 1 Year	No Recurrence at 1 Year	Recurrence at 3 Years	Recurrence at 3 Years	Recurrence at 5 Years	Recurrence at 5 Years	Surgical Specimen	Male	Smoker	Smoker	Stage IA	Stage I	Alive at 1 Year	Alive at 1 Year	Dead at 3 Years	Dead at 3 Years	Dead at 5 Years	Dead at 5 Years		5.33363
73	KH018	60 - 69 Years	66 Years	Lung Adenocarcinoma	Primary Site	Lung Adenocarcinoma	Cluster 1	EGFR Wild Type	EGFR Wild Type	No EML4-ALK Gene Fusion	No EML4-ALK Gene Fusion	GSM773592	Group A	KRAS Wild Type	KRAS Wild Type	Low	1.121		1346	Dead	Not Excluded	287	Recurrence	Recurrence at 1 Year	Recurrence at 1 Year	Recurrence at 3 Years	Recurrence at 3 Years	Recurrence at 5 Years	Recurrence at 5 Years	Surgical Specimen	Female	Never Smoker	Never Smoker	Stage IA	Stage I	Alive at 1 Year	Alive at 1 Year	Alive at 3 Years	Alive at 3 Years	Dead at 5 Years	Dead at 5 Years		5.68997
74	KH159	40 - 49 Years	47 Years	Lung Adenocarcinoma	Primary Site	Lung Adenocarcinoma	Cluster 1	EGFR Wild Type	EGFR Wild Type	No EML4-ALK Gene Fusion	No EML4-ALK Gene Fusion	GSM773593	Group A	KRAS Wild Type	KRAS Wild Type	Low	1.245		1482	Dead	Not Excluded	1363	Recurrence	No Recurrence at 1 Year	No Recurrence at 1 Year	No Recurrence at 3 Years	No Recurrence at 3 Years	Recurrence at 5 Years	Recurrence at 5 Years	Surgical Specimen	Female	Never Smoker	Never Smoker	Stage IA	Stage I	Alive at 1 Year	Alive at 1 Year	Alive at 3 Years	Alive at 3 Years	Dead at 5 Years	Dead at 5 Years		4.46957
75	KH092	60 - 69 Years	64 Years	Lung Adenocarcinoma	Primary Site	Lung Adenocarcinoma	Cluster 2	EGFR Wild Type	EGFR Wild Type	No EML4-ALK Gene Fusion	No EML4-ALK Gene Fusion	GSM773594	Group B	KRAS Wild Type	KRAS Wild Type	Low	1.007		2386	Alive	Excluded	198	Recurrence	Recurrence at 1 Year	Recurrence at 1 Year	Recurrence at 3 Years	Recurrence at 3 Years	Recurrence at 5 Years	Recurrence at 5 Years	Surgical Specimen	Male	Never Smoker	Never Smoker	Stage IA	Stage I	Alive at 1 Year	Alive at 1 Year	Alive at 3 Years	Alive at 3 Years	Alive at 5 Years	Alive at 5 Years		4.45729
76	KH041	50 - 59 Years	54 Years	Lung Adenocarcinoma	Primary Site	Lung Adenocarcinoma	Cluster 2	EGFR Wild Type	EGFR Wild Type	No EML4-ALK Gene Fusion	No EML4-ALK Gene Fusion	GSM773595	Group B	KRAS Wild Type	KRAS Wild Type	Low	1.212		1560	Alive	Not Excluded	997	Recurrence	No Recurrence at 1 Year	No Recurrence at 1 Year	Recurrence at 3 Years	Recurrence at 3 Years	Recurrence at 5 Years	Recurrence at 5 Years	Surgical Specimen	Male	Never Smoker	Never Smoker	Stage IA	Stage I	Alive at 1 Year	Alive at 1 Year	Alive at 3 Years	Alive at 3 Years				5.42307
77	KH132	60 - 69 Years	67 Years	Lung Adenocarcinoma	Primary Site	Lung Adenocarcinoma	Cluster 2	EGFR Wild Type	EGFR Wild Type	No EML4-ALK Gene Fusion	No EML4-ALK Gene Fusion	GSM773596	Group B	KRAS Wild Type	KRAS Wild Type	Low	0.969		1001	Dead	Not Excluded	656	Recurrence	No Recurrence at 1 Year	No Recurrence at 1 Year	Recurrence at 3 Years	Recurrence at 3 Years	Recurrence at 5 Years	Recurrence at 5 Years	Surgical Specimen	Female	Never Smoker	Never Smoker	Stage IA	Stage I	Alive at 1 Year	Alive at 1 Year	Dead at 3 Years	Dead at 3 Years	Dead at 5 Years	Dead at 5 Years		5.30151
78	KH117	50 - 59 Years	54 Years	Lung Adenocarcinoma	Primary Site	Lung Adenocarcinoma	Cluster 1	EGFR Wild Type	EGFR Wild Type	No EML4-ALK Gene Fusion	No EML4-ALK Gene Fusion	GSM773597	Group A	KRAS Wild Type	KRAS Wild Type	Low	0.849		259	Dead	Not Excluded	259	No Recurrence							Surgical Specimen	Female	Never Smoker	Never Smoker	Stage II	Stage II	Dead at 1 Year	Dead at 1 Year	Dead at 3 Years	Dead at 3 Years	Dead at 5 Years	Dead at 5 Years		6.1056
79	KH013	60 - 69 Years	65 Years	Lung Adenocarcinoma	Primary Site	Lung Adenocarcinoma	Cluster 1	EGFR Wild Type	EGFR Wild Type	No EML4-ALK Gene Fusion	No EML4-ALK Gene Fusion	GSM773598	Group A	KRAS Wild Type	KRAS Wild Type	Low	1.021		2289	Alive	Not Excluded	2289	No Recurrence	No Recurrence at 1 Year	No Recurrence at 1 Year	No Recurrence at 3 Years	No Recurrence at 3 Years	No Recurrence at 5 Years	No Recurrence at 5 Years	Surgical Specimen	Male	Smoker	Smoker	Stage II	Stage II	Alive at 1 Year	Alive at 1 Year	Alive at 3 Years	Alive at 3 Years	Alive at 5 Years	Alive at 5 Years		5.634
80	KH017	40 - 49 Years	49 Years	Lung Adenocarcinoma	Primary Site	Lung Adenocarcinoma	Cluster 1	EGFR Wild Type	EGFR Wild Type	No EML4-ALK Gene Fusion	No EML4-ALK Gene Fusion	GSM773599	Group A	KRAS Wild Type	KRAS Wild Type	Low	1.026		1916	Alive	Not Excluded	1916	No Recurrence	No Recurrence at 1 Year	No Recurrence at 1 Year	No Recurrence at 3 Years	No Recurrence at 3 Years	No Recurrence at 5 Years	No Recurrence at 5 Years	Surgical Specimen	Female	Smoker	Smoker	Stage II	Stage II	Alive at 1 Year	Alive at 1 Year	Alive at 3 Years	Alive at 3 Years	Alive at 5 Years	Alive at 5 Years		6.70678
81	KH003	60 - 69 Years	62 Years	Lung Adenocarcinoma	Primary Site	Lung Adenocarcinoma	Cluster 1	EGFR Wild Type	EGFR Wild Type	No EML4-ALK Gene Fusion	No EML4-ALK Gene Fusion	GSM773600	Group A	KRAS Wild Type	KRAS Wild Type	Low	1.276		2048	Alive	Excluded	2048	No Recurrence	No Recurrence at 1 Year	No Recurrence at 1 Year	No Recurrence at 3 Years	No Recurrence at 3 Years	No Recurrence at 5 Years	No Recurrence at 5 Years	Surgical Specimen	Male	Smoker	Smoker	Stage II	Stage II	Alive at 1 Year	Alive at 1 Year	Alive at 3 Years	Alive at 3 Years	Alive at 5 Years	Alive at 5 Years		6.01669
82	KH046	60 - 69 Years	61 Years	Lung Adenocarcinoma	Primary Site	Lung Adenocarcinoma	Cluster 1	EGFR Wild Type	EGFR Wild Type	No EML4-ALK Gene Fusion	No EML4-ALK Gene Fusion	GSM773601	Group A	KRAS Wild Type	KRAS Wild Type	Low	1.075		1475	Alive	Excluded	1475	No Recurrence	No Recurrence at 1 Year	No Recurrence at 1 Year	No Recurrence at 3 Years	No Recurrence at 3 Years			Surgical Specimen	Male	Smoker	Smoker	Stage II	Stage II	Alive at 1 Year	Alive at 1 Year	Alive at 3 Years	Alive at 3 Years				5.62082
83	KH050	50 - 59 Years	57 Years	Lung Adenocarcinoma	Primary Site	Lung Adenocarcinoma	Cluster 2	EGFR Wild Type	EGFR Wild Type	No EML4-ALK Gene Fusion	No EML4-ALK Gene Fusion	GSM773602	Group B	KRAS Wild Type	KRAS Wild Type	Low	1.02		1539	Alive	Not Excluded	1539	No Recurrence	No Recurrence at 1 Year	No Recurrence at 1 Year	No Recurrence at 3 Years	No Recurrence at 3 Years			Surgical Specimen	Male	Smoker	Smoker	Stage II	Stage II	Alive at 1 Year	Alive at 1 Year	Alive at 3 Years	Alive at 3 Years				5.31831
84	KH082	60 - 69 Years	60 Years	Lung Adenocarcinoma	Primary Site	Lung Adenocarcinoma	Cluster 1	EGFR Wild Type	EGFR Wild Type	No EML4-ALK Gene Fusion	No EML4-ALK Gene Fusion	GSM773603	Group A	KRAS Wild Type	KRAS Wild Type	High	1.614		636	Alive	Not Excluded	636	No Recurrence	No Recurrence at 1 Year	No Recurrence at 1 Year					Surgical Specimen	Male	Smoker	Smoker	Stage II	Stage II	Alive at 1 Year	Alive at 1 Year						6.64756
85	KH118	40 - 49 Years	46 Years	Lung Adenocarcinoma	Primary Site	Lung Adenocarcinoma	Cluster 1	EGFR Wild Type	EGFR Wild Type	No EML4-ALK Gene Fusion	No EML4-ALK Gene Fusion	GSM773604	Group A	KRAS Wild Type	KRAS Wild Type	Low	0.932		1275	Alive	Not Excluded	318	No Recurrence							Surgical Specimen	Male	Smoker	Smoker	Stage II	Stage II	Alive at 1 Year	Alive at 1 Year	Alive at 3 Years	Alive at 3 Years				5.63732
86	KH015	50 - 59 Years	52 Years	Lung Adenocarcinoma	Primary Site	Lung Adenocarcinoma	Cluster 2	EGFR Wild Type	EGFR Wild Type	No EML4-ALK Gene Fusion	No EML4-ALK Gene Fusion	GSM773605	Group B	KRAS Wild Type	KRAS Wild Type	Low	0.988		2005	Alive	Not Excluded	2005	No Recurrence	No Recurrence at 1 Year	No Recurrence at 1 Year	No Recurrence at 3 Years	No Recurrence at 3 Years	No Recurrence at 5 Years	No Recurrence at 5 Years	Surgical Specimen	Male	Smoker	Smoker	Stage II	Stage II	Alive at 1 Year	Alive at 1 Year	Alive at 3 Years	Alive at 3 Years	Alive at 5 Years	Alive at 5 Years		4.80618
87	KH016	50 - 59 Years	54 Years	Lung Adenocarcinoma	Primary Site	Lung Adenocarcinoma	Cluster 2	EGFR Wild Type	EGFR Wild Type	No EML4-ALK Gene Fusion	No EML4-ALK Gene Fusion	GSM773606	Group B	KRAS Wild Type	KRAS Wild Type	Low	1.075		1965	Alive	Not Excluded	1965	No Recurrence	No Recurrence at 1 Year	No Recurrence at 1 Year	No Recurrence at 3 Years	No Recurrence at 3 Years	No Recurrence at 5 Years	No Recurrence at 5 Years	Surgical Specimen	Female	Never Smoker	Never Smoker	Stage II	Stage II	Alive at 1 Year	Alive at 1 Year	Alive at 3 Years	Alive at 3 Years	Alive at 5 Years	Alive at 5 Years		4.38066
88	KH125	50 - 59 Years	58 Years	Lung Adenocarcinoma	Primary Site	Lung Adenocarcinoma	Cluster 2	EGFR Wild Type	EGFR Wild Type	No EML4-ALK Gene Fusion	No EML4-ALK Gene Fusion	GSM773607	Group B	KRAS Wild Type	KRAS Wild Type	Low	1.052		2425	Alive	Not Excluded	2425	No Recurrence	No Recurrence at 1 Year	No Recurrence at 1 Year	No Recurrence at 3 Years	No Recurrence at 3 Years	No Recurrence at 5 Years	No Recurrence at 5 Years	Surgical Specimen	Female	Never Smoker	Never Smoker	Stage IB	Stage I	Alive at 1 Year	Alive at 1 Year	Alive at 3 Years	Alive at 3 Years	Alive at 5 Years	Alive at 5 Years		4.56707
89	KH160	60 - 69 Years	64 Years	Lung Adenocarcinoma	Primary Site	Lung Adenocarcinoma	Cluster 2	EGFR Wild Type	EGFR Wild Type	No EML4-ALK Gene Fusion	No EML4-ALK Gene Fusion	GSM773608	Group B	KRAS Wild Type	KRAS Wild Type	Low	1.082		1566	Alive	Not Excluded	1566	No Recurrence	No Recurrence at 1 Year	No Recurrence at 1 Year	No Recurrence at 3 Years	No Recurrence at 3 Years			Surgical Specimen	Female	Never Smoker	Never Smoker	Stage IB	Stage I	Alive at 1 Year	Alive at 1 Year	Alive at 3 Years	Alive at 3 Years				3.43956
90	KH171	60 - 69 Years	65 Years	Lung Adenocarcinoma	Primary Site	Lung Adenocarcinoma	Cluster 2	EGFR Wild Type	EGFR Wild Type	No EML4-ALK Gene Fusion	No EML4-ALK Gene Fusion	GSM773609	Group B	KRAS Wild Type	KRAS Wild Type	Low	1.009		990	Alive	Not Excluded	990	No Recurrence	No Recurrence at 1 Year	No Recurrence at 1 Year					Surgical Specimen	Female	Never Smoker	Never Smoker	Stage IB	Stage I	Alive at 1 Year	Alive at 1 Year						4.603
91	KH182	50 - 59 Years	52 Years	Lung Adenocarcinoma	Primary Site	Lung Adenocarcinoma	Cluster 2	EGFR Wild Type	EGFR Wild Type	No EML4-ALK Gene Fusion	No EML4-ALK Gene Fusion	GSM773610	Group B	KRAS Wild Type	KRAS Wild Type	Low	1.101		729	Alive	Not Excluded	729	No Recurrence	No Recurrence at 1 Year	No Recurrence at 1 Year					Surgical Specimen	Male	Smoker	Smoker	Stage IB	Stage I	Alive at 1 Year	Alive at 1 Year						5.2451
92	KH211	60 - 69 Years	61 Years	Lung Adenocarcinoma	Primary Site	Lung Adenocarcinoma	Cluster 2	EGFR Wild Type	EGFR Wild Type	No EML4-ALK Gene Fusion	No EML4-ALK Gene Fusion	GSM773611	Group B	KRAS Wild Type	KRAS Wild Type	Low	1.028		2354	Alive	Not Excluded	2354	No Recurrence	No Recurrence at 1 Year	No Recurrence at 1 Year	No Recurrence at 3 Years	No Recurrence at 3 Years	No Recurrence at 5 Years	No Recurrence at 5 Years	Surgical Specimen	Male	Never Smoker	Never Smoker	Stage IB	Stage I	Alive at 1 Year	Alive at 1 Year	Alive at 3 Years	Alive at 3 Years	Alive at 5 Years	Alive at 5 Years		5.51456
93	KH180	60 - 69 Years	61 Years	Lung Adenocarcinoma	Primary Site	Lung Adenocarcinoma	Cluster 2	EGFR Wild Type	EGFR Wild Type	No EML4-ALK Gene Fusion	No EML4-ALK Gene Fusion	GSM773612	Group B	KRAS Wild Type	KRAS Wild Type	Low	1.048		818	Alive	Not Excluded	818	No Recurrence	No Recurrence at 1 Year	No Recurrence at 1 Year					Surgical Specimen	Male	Smoker	Smoker	Stage IB	Stage I	Alive at 1 Year	Alive at 1 Year						5.06148
94	KH212	60 - 69 Years	62 Years	Lung Adenocarcinoma	Primary Site	Lung Adenocarcinoma	Cluster 1	EGFR Wild Type	EGFR Wild Type	No EML4-ALK Gene Fusion	No EML4-ALK Gene Fusion	GSM773613	Group A	KRAS Wild Type	KRAS Wild Type	Low	0.984		2009	Alive	Not Excluded	2009	No Recurrence	No Recurrence at 1 Year	No Recurrence at 1 Year	No Recurrence at 3 Years	No Recurrence at 3 Years	No Recurrence at 5 Years	No Recurrence at 5 Years	Surgical Specimen	Female	Smoker	Smoker	Stage IB	Stage I	Alive at 1 Year	Alive at 1 Year	Alive at 3 Years	Alive at 3 Years	Alive at 5 Years	Alive at 5 Years		5.20452
95	KH219	40 - 49 Years	47 Years	Lung Adenocarcinoma	Primary Site	Lung Adenocarcinoma	Cluster 2	EGFR Wild Type	EGFR Wild Type	No EML4-ALK Gene Fusion	No EML4-ALK Gene Fusion	GSM773614	Group B	KRAS Wild Type	KRAS Wild Type	Low	0.87		2549	Alive	Not Excluded	2549	No Recurrence	No Recurrence at 1 Year	No Recurrence at 1 Year	No Recurrence at 3 Years	No Recurrence at 3 Years	No Recurrence at 5 Years	No Recurrence at 5 Years	Surgical Specimen	Female	Smoker	Smoker	Stage IB	Stage I	Alive at 1 Year	Alive at 1 Year	Alive at 3 Years	Alive at 3 Years	Alive at 5 Years	Alive at 5 Years		5.27655
96	KH221	60 - 69 Years	64 Years	Lung Adenocarcinoma	Primary Site	Lung Adenocarcinoma	Cluster 1	EGFR Wild Type	EGFR Wild Type	No EML4-ALK Gene Fusion	No EML4-ALK Gene Fusion	GSM773615	Group A	KRAS Wild Type	KRAS Wild Type	Low	1.12		3411	Alive	Not Excluded	3411	No Recurrence	No Recurrence at 1 Year	No Recurrence at 1 Year	No Recurrence at 3 Years	No Recurrence at 3 Years	No Recurrence at 5 Years	No Recurrence at 5 Years	Surgical Specimen	Male	Smoker	Smoker	Stage IB	Stage I	Alive at 1 Year	Alive at 1 Year	Alive at 3 Years	Alive at 3 Years	Alive at 5 Years	Alive at 5 Years		4.98257
97	KH268	50 - 59 Years	50 Years	Lung Adenocarcinoma	Primary Site	Lung Adenocarcinoma	Cluster 1	EGFR Wild Type	EGFR Wild Type	No EML4-ALK Gene Fusion	No EML4-ALK Gene Fusion	GSM773616	Group A	KRAS Wild Type	KRAS Wild Type	High	2.268		1806	Alive	Not Excluded	1806	No Recurrence	No Recurrence at 1 Year	No Recurrence at 1 Year	No Recurrence at 3 Years	No Recurrence at 3 Years			Surgical Specimen	Male	Smoker	Smoker	Stage IB	Stage I	Alive at 1 Year	Alive at 1 Year	Alive at 3 Years	Alive at 3 Years				6.28106
98	KH123	60 - 69 Years	66 Years	Lung Adenocarcinoma	Primary Site	Lung Adenocarcinoma	Cluster 1	EGFR Wild Type	EGFR Wild Type	No EML4-ALK Gene Fusion	No EML4-ALK Gene Fusion	GSM773617	Group A	KRAS Wild Type	KRAS Wild Type	Low	0.998		1937	Alive	Not Excluded	1937	No Recurrence	No Recurrence at 1 Year	No Recurrence at 1 Year	No Recurrence at 3 Years	No Recurrence at 3 Years	No Recurrence at 5 Years	No Recurrence at 5 Years	Surgical Specimen	Female	Never Smoker	Never Smoker	Stage IA	Stage I	Alive at 1 Year	Alive at 1 Year	Alive at 3 Years	Alive at 3 Years	Alive at 5 Years	Alive at 5 Years		5.33525
99	KH161	50 - 59 Years	56 Years	Lung Adenocarcinoma	Primary Site	Lung Adenocarcinoma	Cluster 2	EGFR Wild Type	EGFR Wild Type	No EML4-ALK Gene Fusion	No EML4-ALK Gene Fusion	GSM773618	Group B	KRAS Wild Type	KRAS Wild Type	Low	1.012		1520	Alive	Not Excluded	1520	No Recurrence	No Recurrence at 1 Year	No Recurrence at 1 Year	No Recurrence at 3 Years	No Recurrence at 3 Years			Surgical Specimen	Male	Never Smoker	Never Smoker	Stage IA	Stage I	Alive at 1 Year	Alive at 1 Year	Alive at 3 Years	Alive at 3 Years				6.12578
100	KH163	70 - 79 Years	76 Years	Lung Adenocarcinoma	Primary Site	Lung Adenocarcinoma	Cluster 2	EGFR Wild Type	EGFR Wild Type	No EML4-ALK Gene Fusion	No EML4-ALK Gene Fusion	GSM773619	Group B	KRAS Wild Type	KRAS Wild Type	Low	0.966		1375	Alive	Not Excluded	1375	No Recurrence	No Recurrence at 1 Year	No Recurrence at 1 Year	No Recurrence at 3 Years	No Recurrence at 3 Years			Surgical Specimen	Male	Smoker	Smoker	Stage IA	Stage I	Alive at 1 Year	Alive at 1 Year	Alive at 3 Years	Alive at 3 Years				5.65424
101	KH145	50 - 59 Years	56 Years	Lung Adenocarcinoma	Primary Site	Lung Adenocarcinoma	Cluster 2	EGFR Wild Type	EGFR Wild Type	No EML4-ALK Gene Fusion	No EML4-ALK Gene Fusion	GSM773620	Group B	KRAS Wild Type	KRAS Wild Type	Low	1.09		1756	Alive	Not Excluded	1756	No Recurrence	No Recurrence at 1 Year	No Recurrence at 1 Year	No Recurrence at 3 Years	No Recurrence at 3 Years			Surgical Specimen	Female	Never Smoker	Never Smoker	Stage IA	Stage I	Alive at 1 Year	Alive at 1 Year	Alive at 3 Years	Alive at 3 Years				5.28617
102	KH152	50 - 59 Years	53 Years	Lung Adenocarcinoma	Primary Site	Lung Adenocarcinoma	Cluster 1	EGFR Wild Type	EGFR Wild Type	No EML4-ALK Gene Fusion	No EML4-ALK Gene Fusion	GSM773621	Group A	KRAS Wild Type	KRAS Wild Type	High	4.547		1597	Alive	Not Excluded	1597	No Recurrence	No Recurrence at 1 Year	No Recurrence at 1 Year	No Recurrence at 3 Years	No Recurrence at 3 Years			Surgical Specimen	Male	Smoker	Smoker	Stage IA	Stage I	Alive at 1 Year	Alive at 1 Year	Alive at 3 Years	Alive at 3 Years				5.15662
103	KH153	50 - 59 Years	57 Years	Lung Adenocarcinoma	Primary Site	Lung Adenocarcinoma	Cluster 2	EGFR Wild Type	EGFR Wild Type	No EML4-ALK Gene Fusion	No EML4-ALK Gene Fusion	GSM773622	Group B	KRAS Wild Type	KRAS Wild Type	High	1.762		1714	Alive	Not Excluded	1714	No Recurrence	No Recurrence at 1 Year	No Recurrence at 1 Year	No Recurrence at 3 Years	No Recurrence at 3 Years			Surgical Specimen	Male	Never Smoker	Never Smoker	Stage IA	Stage I	Alive at 1 Year	Alive at 1 Year	Alive at 3 Years	Alive at 3 Years				4.95547
104	KH155	60 - 69 Years	61 Years	Lung Adenocarcinoma	Primary Site	Lung Adenocarcinoma	Cluster 2	EGFR Wild Type	EGFR Wild Type	No EML4-ALK Gene Fusion	No EML4-ALK Gene Fusion	GSM773623	Group B	KRAS Wild Type	KRAS Wild Type	Low	1.138		1637	Alive	Not Excluded	1637	No Recurrence	No Recurrence at 1 Year	No Recurrence at 1 Year	No Recurrence at 3 Years	No Recurrence at 3 Years			Surgical Specimen	Female	Never Smoker	Never Smoker	Stage IA	Stage I	Alive at 1 Year	Alive at 1 Year	Alive at 3 Years	Alive at 3 Years				3.97538
105	KH156	60 - 69 Years	66 Years	Lung Adenocarcinoma	Primary Site	Lung Adenocarcinoma	Cluster 2	EGFR Wild Type	EGFR Wild Type	No EML4-ALK Gene Fusion	No EML4-ALK Gene Fusion	GSM773624	Group B	KRAS Wild Type	KRAS Wild Type	Low	1.056		1653	Alive	Not Excluded	1653	No Recurrence	No Recurrence at 1 Year	No Recurrence at 1 Year	No Recurrence at 3 Years	No Recurrence at 3 Years			Surgical Specimen	Female	Never Smoker	Never Smoker	Stage IA	Stage I	Alive at 1 Year	Alive at 1 Year	Alive at 3 Years	Alive at 3 Years				4.68522
106	KH177	60 - 69 Years	66 Years	Lung Adenocarcinoma	Primary Site	Lung Adenocarcinoma	Cluster 2	EGFR Wild Type	EGFR Wild Type	No EML4-ALK Gene Fusion	No EML4-ALK Gene Fusion	GSM773625	Group B	KRAS Wild Type	KRAS Wild Type	Low	0.979		1196	Alive	Not Excluded	1196	No Recurrence	No Recurrence at 1 Year	No Recurrence at 1 Year	No Recurrence at 3 Years	No Recurrence at 3 Years			Surgical Specimen	Male	Smoker	Smoker	Stage IA	Stage I	Alive at 1 Year	Alive at 1 Year	Alive at 3 Years	Alive at 3 Years				5.46729
107	KH147	50 - 59 Years	57 Years	Lung Adenocarcinoma	Primary Site	Lung Adenocarcinoma	Cluster 2	EGFR Wild Type	EGFR Wild Type	No EML4-ALK Gene Fusion	No EML4-ALK Gene Fusion	GSM773626	Group B	KRAS Wild Type	KRAS Wild Type	Low	1.188		1702	Alive	Not Excluded	1702	No Recurrence	No Recurrence at 1 Year	No Recurrence at 1 Year	No Recurrence at 3 Years	No Recurrence at 3 Years			Surgical Specimen	Male	Never Smoker	Never Smoker	Stage IA	Stage I	Alive at 1 Year	Alive at 1 Year	Alive at 3 Years	Alive at 3 Years				5.37678
108	KH121	60 - 69 Years	61 Years	Lung Adenocarcinoma	Primary Site	Lung Adenocarcinoma	Cluster 1	EGFR Wild Type	EGFR Wild Type	No EML4-ALK Gene Fusion	No EML4-ALK Gene Fusion	GSM773627	Group A	KRAS Wild Type	KRAS Wild Type	Low	1.045		2050	Alive	Not Excluded	2050	No Recurrence	No Recurrence at 1 Year	No Recurrence at 1 Year	No Recurrence at 3 Years	No Recurrence at 3 Years	No Recurrence at 5 Years	No Recurrence at 5 Years	Surgical Specimen	Female	Never Smoker	Never Smoker	Stage IA	Stage I	Alive at 1 Year	Alive at 1 Year	Alive at 3 Years	Alive at 3 Years	Alive at 5 Years	Alive at 5 Years		5.29961
109	KH172	60 - 69 Years	63 Years	Lung Adenocarcinoma	Primary Site	Lung Adenocarcinoma	Cluster 1	EGFR Wild Type	EGFR Wild Type	No EML4-ALK Gene Fusion	No EML4-ALK Gene Fusion	GSM773628	Group A	KRAS Wild Type	KRAS Wild Type	Low	1.051		1256	Alive	Not Excluded	1256	No Recurrence	No Recurrence at 1 Year	No Recurrence at 1 Year	No Recurrence at 3 Years	No Recurrence at 3 Years			Surgical Specimen	Male	Smoker	Smoker	Stage IA	Stage I	Alive at 1 Year	Alive at 1 Year	Alive at 3 Years	Alive at 3 Years				4.32885
110	KH179	60 - 69 Years	60 Years	Lung Adenocarcinoma	Primary Site	Lung Adenocarcinoma	Cluster 2	EGFR Wild Type	EGFR Wild Type	No EML4-ALK Gene Fusion	No EML4-ALK Gene Fusion	GSM773629	Group B	KRAS Wild Type	KRAS Wild Type	Low	1.039		818	Alive	Not Excluded	818	No Recurrence	No Recurrence at 1 Year	No Recurrence at 1 Year					Surgical Specimen	Male	Smoker	Smoker	Stage IA	Stage I	Alive at 1 Year	Alive at 1 Year						5.04539
111	KH069	50 - 59 Years	59 Years	Lung Adenocarcinoma	Primary Site	Lung Adenocarcinoma	Cluster 1	EGFR Wild Type	EGFR Wild Type	No EML4-ALK Gene Fusion	No EML4-ALK Gene Fusion	GSM773630	Group A	KRAS Wild Type	KRAS Wild Type	Low	1.041		1154	Alive	Not Excluded	1154	No Recurrence	No Recurrence at 1 Year	No Recurrence at 1 Year	No Recurrence at 3 Years	No Recurrence at 3 Years			Surgical Specimen	Male	Smoker	Smoker	Stage IA	Stage I	Alive at 1 Year	Alive at 1 Year	Alive at 3 Years	Alive at 3 Years				5.9177
112	KH228	50 - 59 Years	55 Years	Lung Adenocarcinoma	Primary Site	Lung Adenocarcinoma	Cluster 2	EGFR Wild Type	EGFR Wild Type	No EML4-ALK Gene Fusion	No EML4-ALK Gene Fusion	GSM773631	Group B	KRAS Wild Type	KRAS Wild Type	Low	0.988		3058	Alive	Not Excluded	3058	No Recurrence	No Recurrence at 1 Year	No Recurrence at 1 Year	No Recurrence at 3 Years	No Recurrence at 3 Years	No Recurrence at 5 Years	No Recurrence at 5 Years	Surgical Specimen	Female	Never Smoker	Never Smoker	Stage IA	Stage I	Alive at 1 Year	Alive at 1 Year	Alive at 3 Years	Alive at 3 Years	Alive at 5 Years	Alive at 5 Years		4.92116
113	KH233	50 - 59 Years	52 Years	Lung Adenocarcinoma	Primary Site	Lung Adenocarcinoma	Cluster 2	EGFR Wild Type	EGFR Wild Type	No EML4-ALK Gene Fusion	No EML4-ALK Gene Fusion	GSM773632	Group B	KRAS Wild Type	KRAS Wild Type	Low	1.296		1941	Alive	Not Excluded	1941	No Recurrence	No Recurrence at 1 Year	No Recurrence at 1 Year	No Recurrence at 3 Years	No Recurrence at 3 Years	No Recurrence at 5 Years	No Recurrence at 5 Years	Surgical Specimen	Male	Smoker	Smoker	Stage IA	Stage I	Alive at 1 Year	Alive at 1 Year	Alive at 3 Years	Alive at 3 Years	Alive at 5 Years	Alive at 5 Years		5.25087
114	KH243	60 - 69 Years	68 Years	Lung Adenocarcinoma	Primary Site	Lung Adenocarcinoma	Cluster 1	EGFR Wild Type	EGFR Wild Type	No EML4-ALK Gene Fusion	No EML4-ALK Gene Fusion	GSM773633	Group A	KRAS Wild Type	KRAS Wild Type	High	2.13		1596	Alive	Not Excluded	1596	No Recurrence	No Recurrence at 1 Year	No Recurrence at 1 Year	No Recurrence at 3 Years	No Recurrence at 3 Years			Surgical Specimen	Female	Never Smoker	Never Smoker	Stage IA	Stage I	Alive at 1 Year	Alive at 1 Year	Alive at 3 Years	Alive at 3 Years				5.86692
115	KH247	50 - 59 Years	55 Years	Lung Adenocarcinoma	Primary Site	Lung Adenocarcinoma	Cluster 2	EGFR Wild Type	EGFR Wild Type	No EML4-ALK Gene Fusion	No EML4-ALK Gene Fusion	GSM773634	Group B	KRAS Wild Type	KRAS Wild Type	Low	1.09		2450	Alive	Not Excluded	2450	No Recurrence	No Recurrence at 1 Year	No Recurrence at 1 Year	No Recurrence at 3 Years	No Recurrence at 3 Years	No Recurrence at 5 Years	No Recurrence at 5 Years	Surgical Specimen	Male	Smoker	Smoker	Stage IA	Stage I	Alive at 1 Year	Alive at 1 Year	Alive at 3 Years	Alive at 3 Years	Alive at 5 Years	Alive at 5 Years		4.94081
116	KH256	60 - 69 Years	64 Years	Lung Adenocarcinoma	Primary Site	Lung Adenocarcinoma	Cluster 2	EGFR Wild Type	EGFR Wild Type	No EML4-ALK Gene Fusion	No EML4-ALK Gene Fusion	GSM773635	Group B	KRAS Wild Type	KRAS Wild Type	Low	1.122		1881	Alive	Not Excluded	1881	No Recurrence	No Recurrence at 1 Year	No Recurrence at 1 Year	No Recurrence at 3 Years	No Recurrence at 3 Years	No Recurrence at 5 Years	No Recurrence at 5 Years	Surgical Specimen	Female	Never Smoker	Never Smoker	Stage IA	Stage I	Alive at 1 Year	Alive at 1 Year	Alive at 3 Years	Alive at 3 Years	Alive at 5 Years	Alive at 5 Years		4.16743
117	KH261	50 - 59 Years	51 Years	Lung Adenocarcinoma	Primary Site	Lung Adenocarcinoma	Cluster 1	EGFR Wild Type	EGFR Wild Type	No EML4-ALK Gene Fusion	No EML4-ALK Gene Fusion	GSM773636	Group A	KRAS Wild Type	KRAS Wild Type	Low	1.308		1637	Alive	Not Excluded	1637	No Recurrence	No Recurrence at 1 Year	No Recurrence at 1 Year	No Recurrence at 3 Years	No Recurrence at 3 Years			Surgical Specimen	Male	Smoker	Smoker	Stage IA	Stage I	Alive at 1 Year	Alive at 1 Year	Alive at 3 Years	Alive at 3 Years				6.60877
118	KH264	50 - 59 Years	55 Years	Lung Adenocarcinoma	Primary Site	Lung Adenocarcinoma	Cluster 2	EGFR Wild Type	EGFR Wild Type	No EML4-ALK Gene Fusion	No EML4-ALK Gene Fusion	GSM773637	Group B	KRAS Wild Type	KRAS Wild Type	Low	1.033		2034	Alive	Not Excluded	2034	No Recurrence	No Recurrence at 1 Year	No Recurrence at 1 Year	No Recurrence at 3 Years	No Recurrence at 3 Years	No Recurrence at 5 Years	No Recurrence at 5 Years	Surgical Specimen	Female	Never Smoker	Never Smoker	Stage IA	Stage I	Alive at 1 Year	Alive at 1 Year	Alive at 3 Years	Alive at 3 Years	Alive at 5 Years	Alive at 5 Years		5.25689
119	KH265	60 - 69 Years	65 Years	Lung Adenocarcinoma	Primary Site	Lung Adenocarcinoma	Cluster 2	EGFR Wild Type	EGFR Wild Type	No EML4-ALK Gene Fusion	No EML4-ALK Gene Fusion	GSM773638	Group B	KRAS Wild Type	KRAS Wild Type	Low	0.996		2134	Alive	Not Excluded	2134	No Recurrence	No Recurrence at 1 Year	No Recurrence at 1 Year	No Recurrence at 3 Years	No Recurrence at 3 Years	No Recurrence at 5 Years	No Recurrence at 5 Years	Surgical Specimen	Female	Never Smoker	Never Smoker	Stage IA	Stage I	Alive at 1 Year	Alive at 1 Year	Alive at 3 Years	Alive at 3 Years	Alive at 5 Years	Alive at 5 Years		4.64463
120	KH002	60 - 69 Years	60 Years	Lung Adenocarcinoma	Primary Site	Lung Adenocarcinoma		EGFR Mutation	EGFR Mutation	No EML4-ALK Gene Fusion	No EML4-ALK Gene Fusion	GSM773639		KRAS Wild Type	KRAS Wild Type	Low	1.027		779	Dead	Not Excluded	461	Recurrence	No Recurrence at 1 Year	No Recurrence at 1 Year	Recurrence at 3 Years	Recurrence at 3 Years	Recurrence at 5 Years	Recurrence at 5 Years	Surgical Specimen	Female	Never Smoker	Never Smoker	Stage II	Stage II	Alive at 1 Year	Alive at 1 Year	Dead at 3 Years	Dead at 3 Years	Dead at 5 Years	Dead at 5 Years		6.25531
121	KH057	50 - 59 Years	58 Years	Lung Adenocarcinoma	Primary Site	Lung Adenocarcinoma		EGFR Mutation	EGFR Mutation	No EML4-ALK Gene Fusion	No EML4-ALK Gene Fusion	GSM773640		KRAS Wild Type	KRAS Wild Type	Low	1.043		540	Dead	Not Excluded	313	Recurrence	Recurrence at 1 Year	Recurrence at 1 Year	Recurrence at 3 Years	Recurrence at 3 Years	Recurrence at 5 Years	Recurrence at 5 Years	Surgical Specimen	Male	Smoker	Smoker	Stage II	Stage II	Alive at 1 Year	Alive at 1 Year	Dead at 3 Years	Dead at 3 Years	Dead at 5 Years	Dead at 5 Years		5.93402
122	KH061	60 - 69 Years	68 Years	Lung Adenocarcinoma	Primary Site	Lung Adenocarcinoma		EGFR Mutation	EGFR Mutation	No EML4-ALK Gene Fusion	No EML4-ALK Gene Fusion	GSM773641		KRAS Wild Type	KRAS Wild Type	Low	1.483		1317	Alive	Not Excluded	540	Recurrence	No Recurrence at 1 Year	No Recurrence at 1 Year	Recurrence at 3 Years	Recurrence at 3 Years	Recurrence at 5 Years	Recurrence at 5 Years	Surgical Specimen	Male	Smoker	Smoker	Stage II	Stage II	Alive at 1 Year	Alive at 1 Year	Alive at 3 Years	Alive at 3 Years				4.74502
123	KH031	60 - 69 Years	65 Years	Lung Adenocarcinoma	Primary Site	Lung Adenocarcinoma		EGFR Mutation	EGFR Mutation	No EML4-ALK Gene Fusion	No EML4-ALK Gene Fusion	GSM773642		KRAS Wild Type	KRAS Wild Type	High	1.655		1980	Alive	Not Excluded	341	Recurrence	Recurrence at 1 Year	Recurrence at 1 Year	Recurrence at 3 Years	Recurrence at 3 Years	Recurrence at 5 Years	Recurrence at 5 Years	Surgical Specimen	Female	Never Smoker	Never Smoker	Stage II	Stage II	Alive at 1 Year	Alive at 1 Year	Alive at 3 Years	Alive at 3 Years	Alive at 5 Years	Alive at 5 Years		4.60983
124	KH008	60 - 69 Years	66 Years	Lung Adenocarcinoma	Primary Site	Lung Adenocarcinoma		EGFR Mutation	EGFR Mutation	No EML4-ALK Gene Fusion	No EML4-ALK Gene Fusion	GSM773643		KRAS Wild Type	KRAS Wild Type	Low	1.222		702	Dead	Not Excluded	631	Recurrence	No Recurrence at 1 Year	No Recurrence at 1 Year	Recurrence at 3 Years	Recurrence at 3 Years	Recurrence at 5 Years	Recurrence at 5 Years	Surgical Specimen	Male	Smoker	Smoker	Stage II	Stage II	Alive at 1 Year	Alive at 1 Year	Dead at 3 Years	Dead at 3 Years	Dead at 5 Years	Dead at 5 Years		6.45372
125	KH056	60 - 69 Years	66 Years	Lung Adenocarcinoma	Primary Site	Lung Adenocarcinoma		EGFR Mutation	EGFR Mutation	No EML4-ALK Gene Fusion	No EML4-ALK Gene Fusion	GSM773644		KRAS Wild Type	KRAS Wild Type	Low	1.176		564	Dead	Not Excluded	253	Recurrence	Recurrence at 1 Year	Recurrence at 1 Year	Recurrence at 3 Years	Recurrence at 3 Years	Recurrence at 5 Years	Recurrence at 5 Years	Surgical Specimen	Male	Smoker	Smoker	Stage II	Stage II	Alive at 1 Year	Alive at 1 Year	Dead at 3 Years	Dead at 3 Years	Dead at 5 Years	Dead at 5 Years		5.29277
126	KH021	60 - 69 Years	62 Years	Lung Adenocarcinoma	Primary Site	Lung Adenocarcinoma		EGFR Mutation	EGFR Mutation	No EML4-ALK Gene Fusion	No EML4-ALK Gene Fusion	GSM773645		KRAS Wild Type	KRAS Wild Type	Low	0.966		788	Dead	Excluded	392	Recurrence	No Recurrence at 1 Year	No Recurrence at 1 Year	Recurrence at 3 Years	Recurrence at 3 Years	Recurrence at 5 Years	Recurrence at 5 Years	Surgical Specimen	Male	Smoker	Smoker	Stage II	Stage II	Alive at 1 Year	Alive at 1 Year	Dead at 3 Years	Dead at 3 Years	Dead at 5 Years	Dead at 5 Years		5.48705
127	KH047	50 - 59 Years	58 Years	Lung Adenocarcinoma	Primary Site	Lung Adenocarcinoma		EGFR Mutation	EGFR Mutation	No EML4-ALK Gene Fusion	No EML4-ALK Gene Fusion	GSM773646		KRAS Wild Type	KRAS Wild Type	Low	0.851		1463	Alive	Excluded	480	Recurrence	No Recurrence at 1 Year	No Recurrence at 1 Year	Recurrence at 3 Years	Recurrence at 3 Years	Recurrence at 5 Years	Recurrence at 5 Years	Surgical Specimen	Female	Smoker	Smoker	Stage II	Stage II	Alive at 1 Year	Alive at 1 Year	Alive at 3 Years	Alive at 3 Years				4.90314
128	KH038	40 - 49 Years	49 Years	Lung Adenocarcinoma	Primary Site	Lung Adenocarcinoma		EGFR Mutation	EGFR Mutation	No EML4-ALK Gene Fusion	No EML4-ALK Gene Fusion	GSM773647		KRAS Wild Type	KRAS Wild Type	Low	0.732		1345	Dead	Not Excluded	613	Recurrence	No Recurrence at 1 Year	No Recurrence at 1 Year	Recurrence at 3 Years	Recurrence at 3 Years	Recurrence at 5 Years	Recurrence at 5 Years	Surgical Specimen	Male	Smoker	Smoker	Stage II	Stage II	Alive at 1 Year	Alive at 1 Year	Alive at 3 Years	Alive at 3 Years	Dead at 5 Years	Dead at 5 Years		5.46841
129	KH078	60 - 69 Years	61 Years	Lung Adenocarcinoma	Primary Site	Lung Adenocarcinoma		EGFR Mutation	EGFR Mutation	No EML4-ALK Gene Fusion	No EML4-ALK Gene Fusion	GSM773648		KRAS Wild Type	KRAS Wild Type	Low	0.999		832	Alive	Excluded	790	Recurrence	No Recurrence at 1 Year	No Recurrence at 1 Year	Recurrence at 3 Years	Recurrence at 3 Years	Recurrence at 5 Years	Recurrence at 5 Years	Surgical Specimen	Male	Smoker	Smoker	Stage II	Stage II	Alive at 1 Year	Alive at 1 Year						4.99157
130	KH025	50 - 59 Years	59 Years	Lung Adenocarcinoma	Primary Site	Lung Adenocarcinoma		EGFR Mutation	EGFR Mutation	No EML4-ALK Gene Fusion	No EML4-ALK Gene Fusion	GSM773649		KRAS Wild Type	KRAS Wild Type	Low	1.15		2687	Alive	Not Excluded	825	Recurrence	No Recurrence at 1 Year	No Recurrence at 1 Year	Recurrence at 3 Years	Recurrence at 3 Years	Recurrence at 5 Years	Recurrence at 5 Years	Surgical Specimen	Female	Never Smoker	Never Smoker	Stage II	Stage II	Alive at 1 Year	Alive at 1 Year	Alive at 3 Years	Alive at 3 Years	Alive at 5 Years	Alive at 5 Years		5.48579
131	KH033	50 - 59 Years	53 Years	Lung Adenocarcinoma	Primary Site	Lung Adenocarcinoma		EGFR Mutation	EGFR Mutation	No EML4-ALK Gene Fusion	No EML4-ALK Gene Fusion	GSM773650		KRAS Wild Type	KRAS Wild Type	Low	1.296		1122	Dead	Excluded	538	Recurrence	No Recurrence at 1 Year	No Recurrence at 1 Year	Recurrence at 3 Years	Recurrence at 3 Years	Recurrence at 5 Years	Recurrence at 5 Years	Surgical Specimen	Female	Never Smoker	Never Smoker	Stage II	Stage II	Alive at 1 Year	Alive at 1 Year	Alive at 3 Years	Alive at 3 Years	Dead at 5 Years	Dead at 5 Years		6.04138
132	KH009	60 - 69 Years	64 Years	Lung Adenocarcinoma	Primary Site	Lung Adenocarcinoma		EGFR Mutation	EGFR Mutation	No EML4-ALK Gene Fusion	No EML4-ALK Gene Fusion	GSM773651		KRAS Wild Type	KRAS Wild Type	Low	0.791		2668	Alive	Not Excluded	1725	Recurrence	No Recurrence at 1 Year	No Recurrence at 1 Year	No Recurrence at 3 Years	No Recurrence at 3 Years	Recurrence at 5 Years	Recurrence at 5 Years	Surgical Specimen	Male	Smoker	Smoker	Stage II	Stage II	Alive at 1 Year	Alive at 1 Year	Alive at 3 Years	Alive at 3 Years	Alive at 5 Years	Alive at 5 Years		5.95398
133	KH032	60 - 69 Years	67 Years	Lung Adenocarcinoma	Primary Site	Lung Adenocarcinoma		EGFR Mutation	EGFR Mutation	No EML4-ALK Gene Fusion	No EML4-ALK Gene Fusion	GSM773652		KRAS Wild Type	KRAS Wild Type	High	2.431		1936	Alive	Not Excluded	384	Recurrence	No Recurrence at 1 Year	No Recurrence at 1 Year	Recurrence at 3 Years	Recurrence at 3 Years	Recurrence at 5 Years	Recurrence at 5 Years	Surgical Specimen	Female	Never Smoker	Never Smoker	Stage IB	Stage I	Alive at 1 Year	Alive at 1 Year	Alive at 3 Years	Alive at 3 Years	Alive at 5 Years	Alive at 5 Years		4.42318
134	KH074	60 - 69 Years	69 Years	Lung Adenocarcinoma	Primary Site	Lung Adenocarcinoma		EGFR Mutation	EGFR Mutation	No EML4-ALK Gene Fusion	No EML4-ALK Gene Fusion	GSM773653		KRAS Wild Type	KRAS Wild Type	Low	1.034		871	Alive	Not Excluded	587	Recurrence	No Recurrence at 1 Year	No Recurrence at 1 Year	Recurrence at 3 Years	Recurrence at 3 Years	Recurrence at 5 Years	Recurrence at 5 Years	Surgical Specimen	Male	Smoker	Smoker	Stage IB	Stage I	Alive at 1 Year	Alive at 1 Year						4.48001
135	KH213	60 - 69 Years	61 Years	Lung Adenocarcinoma	Primary Site	Lung Adenocarcinoma		EGFR Mutation	EGFR Mutation	No EML4-ALK Gene Fusion	No EML4-ALK Gene Fusion	GSM773654		KRAS Wild Type	KRAS Wild Type	Low	1.373		2671	Alive	Not Excluded	2282	Recurrence	No Recurrence at 1 Year	No Recurrence at 1 Year	No Recurrence at 3 Years	No Recurrence at 3 Years	No Recurrence at 5 Years	No Recurrence at 5 Years	Surgical Specimen	Female	Never Smoker	Never Smoker	Stage IB	Stage I	Alive at 1 Year	Alive at 1 Year	Alive at 3 Years	Alive at 3 Years	Alive at 5 Years	Alive at 5 Years		6.33845
136	KH052	60 - 69 Years	64 Years	Lung Adenocarcinoma	Primary Site	Lung Adenocarcinoma		EGFR Mutation	EGFR Mutation	No EML4-ALK Gene Fusion	No EML4-ALK Gene Fusion	GSM773655		KRAS Wild Type	KRAS Wild Type	Low	0.998		1482	Alive	Not Excluded	832	Recurrence	No Recurrence at 1 Year	No Recurrence at 1 Year	Recurrence at 3 Years	Recurrence at 3 Years	Recurrence at 5 Years	Recurrence at 5 Years	Surgical Specimen	Female	Smoker	Smoker	Stage IB	Stage I	Alive at 1 Year	Alive at 1 Year	Alive at 3 Years	Alive at 3 Years				5.66495
137	KH062	50 - 59 Years	53 Years	Lung Adenocarcinoma	Primary Site	Lung Adenocarcinoma		EGFR Mutation	EGFR Mutation	No EML4-ALK Gene Fusion	No EML4-ALK Gene Fusion	GSM773656		KRAS Wild Type	KRAS Wild Type	Low	0.994		1128	Alive	Not Excluded	1126	Recurrence	No Recurrence at 1 Year	No Recurrence at 1 Year	No Recurrence at 3 Years	No Recurrence at 3 Years	Recurrence at 5 Years	Recurrence at 5 Years	Surgical Specimen	Female	Never Smoker	Never Smoker	Stage IB	Stage I	Alive at 1 Year	Alive at 1 Year	Alive at 3 Years	Alive at 3 Years				5.20863
138	KH089	70 - 79 Years	71 Years	Lung Adenocarcinoma	Primary Site	Lung Adenocarcinoma		EGFR Mutation	EGFR Mutation	No EML4-ALK Gene Fusion	No EML4-ALK Gene Fusion	GSM773657		KRAS Wild Type	KRAS Wild Type	Low	1.157		1042	Dead	Not Excluded	772	Recurrence	No Recurrence at 1 Year	No Recurrence at 1 Year	Recurrence at 3 Years	Recurrence at 3 Years	Recurrence at 5 Years	Recurrence at 5 Years	Surgical Specimen	Female	Never Smoker	Never Smoker	Stage IB	Stage I	Alive at 1 Year	Alive at 1 Year	Dead at 3 Years	Dead at 3 Years	Dead at 5 Years	Dead at 5 Years		4.81675
139	KH010	50 - 59 Years	52 Years	Lung Adenocarcinoma	Primary Site	Lung Adenocarcinoma		EGFR Mutation	EGFR Mutation	No EML4-ALK Gene Fusion	No EML4-ALK Gene Fusion	GSM773658		KRAS Wild Type	KRAS Wild Type	Low	1.07		1229	Dead	Not Excluded	495	Recurrence	No Recurrence at 1 Year	No Recurrence at 1 Year	Recurrence at 3 Years	Recurrence at 3 Years	Recurrence at 5 Years	Recurrence at 5 Years	Surgical Specimen	Male	Never Smoker	Never Smoker	Stage IB	Stage I	Alive at 1 Year	Alive at 1 Year	Alive at 3 Years	Alive at 3 Years	Dead at 5 Years	Dead at 5 Years		6.20837
140	KH023	50 - 59 Years	52 Years	Lung Adenocarcinoma	Primary Site	Lung Adenocarcinoma		EGFR Mutation	EGFR Mutation	No EML4-ALK Gene Fusion	No EML4-ALK Gene Fusion	GSM773659		KRAS Wild Type	KRAS Wild Type	Low	0.974		2263	Dead	Not Excluded	1242	Recurrence	No Recurrence at 1 Year	No Recurrence at 1 Year	No Recurrence at 3 Years	No Recurrence at 3 Years	Recurrence at 5 Years	Recurrence at 5 Years	Surgical Specimen	Female	Never Smoker	Never Smoker	Stage IB	Stage I	Alive at 1 Year	Alive at 1 Year	Alive at 3 Years	Alive at 3 Years	Alive at 5 Years	Alive at 5 Years		6.07545
141	KH030	50 - 59 Years	54 Years	Lung Adenocarcinoma	Primary Site	Lung Adenocarcinoma		EGFR Mutation	EGFR Mutation	No EML4-ALK Gene Fusion	No EML4-ALK Gene Fusion	GSM773660		KRAS Wild Type	KRAS Wild Type	Low	0.93		1770	Alive	Not Excluded	987	Recurrence	No Recurrence at 1 Year	No Recurrence at 1 Year	Recurrence at 3 Years	Recurrence at 3 Years	Recurrence at 5 Years	Recurrence at 5 Years	Surgical Specimen	Female	Never Smoker	Never Smoker	Stage IA	Stage I	Alive at 1 Year	Alive at 1 Year	Alive at 3 Years	Alive at 3 Years				5.32226
142	KH005	40 - 49 Years	49 Years	Lung Adenocarcinoma	Primary Site	Lung Adenocarcinoma		EGFR Mutation	EGFR Mutation	No EML4-ALK Gene Fusion	No EML4-ALK Gene Fusion	GSM773661		KRAS Wild Type	KRAS Wild Type	Low	1.009		1433	Dead	Not Excluded	827	Recurrence	No Recurrence at 1 Year	No Recurrence at 1 Year	Recurrence at 3 Years	Recurrence at 3 Years	Recurrence at 5 Years	Recurrence at 5 Years	Surgical Specimen	Male	Smoker	Smoker	Stage IA	Stage I	Alive at 1 Year	Alive at 1 Year	Alive at 3 Years	Alive at 3 Years	Dead at 5 Years	Dead at 5 Years		6.25759
143	KH037	60 - 69 Years	68 Years	Lung Adenocarcinoma	Primary Site	Lung Adenocarcinoma		EGFR Mutation	EGFR Mutation	No EML4-ALK Gene Fusion	No EML4-ALK Gene Fusion	GSM773662		KRAS Wild Type	KRAS Wild Type	Low	0.871		1823	Alive	Not Excluded	1047	Recurrence	No Recurrence at 1 Year	No Recurrence at 1 Year	Recurrence at 3 Years	Recurrence at 3 Years	Recurrence at 5 Years	Recurrence at 5 Years	Surgical Specimen	Female	Never Smoker	Never Smoker	Stage IA	Stage I	Alive at 1 Year	Alive at 1 Year	Alive at 3 Years	Alive at 3 Years				5.22371
144	KH093	60 - 69 Years	62 Years	Lung Adenocarcinoma	Primary Site	Lung Adenocarcinoma		EGFR Mutation	EGFR Mutation	No EML4-ALK Gene Fusion	No EML4-ALK Gene Fusion	GSM773663		KRAS Wild Type	KRAS Wild Type	Low	0.906		1988	Alive	Not Excluded	1706	Recurrence	No Recurrence at 1 Year	No Recurrence at 1 Year	No Recurrence at 3 Years	No Recurrence at 3 Years	Recurrence at 5 Years	Recurrence at 5 Years	Surgical Specimen	Female	Never Smoker	Never Smoker	Stage IA	Stage I	Alive at 1 Year	Alive at 1 Year	Alive at 3 Years	Alive at 3 Years	Alive at 5 Years	Alive at 5 Years		4.98959
145	KH051	60 - 69 Years	63 Years	Lung Adenocarcinoma	Primary Site	Lung Adenocarcinoma		EGFR Mutation	EGFR Mutation	No EML4-ALK Gene Fusion	No EML4-ALK Gene Fusion	GSM773664		KRAS Wild Type	KRAS Wild Type	Low	0.958		1434	Alive	Excluded	356	Recurrence	Recurrence at 1 Year	Recurrence at 1 Year	Recurrence at 3 Years	Recurrence at 3 Years	Recurrence at 5 Years	Recurrence at 5 Years	Surgical Specimen	Female	Smoker	Smoker	Stage IA	Stage I	Alive at 1 Year	Alive at 1 Year	Alive at 3 Years	Alive at 3 Years				4.84115
146	KH053	60 - 69 Years	63 Years	Lung Adenocarcinoma	Primary Site	Lung Adenocarcinoma		EGFR Mutation	EGFR Mutation	No EML4-ALK Gene Fusion	No EML4-ALK Gene Fusion	GSM773665		KRAS Wild Type	KRAS Wild Type	Low	1.172		630	Dead	Not Excluded	463	Recurrence	No Recurrence at 1 Year	No Recurrence at 1 Year	Recurrence at 3 Years	Recurrence at 3 Years	Recurrence at 5 Years	Recurrence at 5 Years	Surgical Specimen	Male	Smoker	Smoker	Stage IA	Stage I	Alive at 1 Year	Alive at 1 Year	Dead at 3 Years	Dead at 3 Years	Dead at 5 Years	Dead at 5 Years		6.46287
147	KH055	60 - 69 Years	62 Years	Lung Adenocarcinoma	Primary Site	Lung Adenocarcinoma		EGFR Mutation	EGFR Mutation	No EML4-ALK Gene Fusion	No EML4-ALK Gene Fusion	GSM773666		KRAS Wild Type	KRAS Wild Type	Low	1.009		1537	Alive	Not Excluded	547	Recurrence	No Recurrence at 1 Year	No Recurrence at 1 Year	Recurrence at 3 Years	Recurrence at 3 Years	Recurrence at 5 Years	Recurrence at 5 Years	Surgical Specimen	Female	Never Smoker	Never Smoker	Stage IA	Stage I	Alive at 1 Year	Alive at 1 Year	Alive at 3 Years	Alive at 3 Years				5.76559
148	KH084	50 - 59 Years	57 Years	Lung Adenocarcinoma	Primary Site	Lung Adenocarcinoma		EGFR Mutation	EGFR Mutation	No EML4-ALK Gene Fusion	No EML4-ALK Gene Fusion	GSM773667		KRAS Wild Type	KRAS Wild Type	High	1.653		1429	Dead	Not Excluded	1252	Recurrence	No Recurrence at 1 Year	No Recurrence at 1 Year	No Recurrence at 3 Years	No Recurrence at 3 Years	Recurrence at 5 Years	Recurrence at 5 Years	Surgical Specimen	Female	Smoker	Smoker	Stage IA	Stage I	Alive at 1 Year	Alive at 1 Year	Alive at 3 Years	Alive at 3 Years	Dead at 5 Years	Dead at 5 Years		5.66035
149	KH086	30 - 39 Years	39 Years	Lung Adenocarcinoma	Primary Site	Lung Adenocarcinoma		EGFR Mutation	EGFR Mutation	No EML4-ALK Gene Fusion	No EML4-ALK Gene Fusion	GSM773668		KRAS Wild Type	KRAS Wild Type	High	1.745		1038	Dead	Not Excluded	567	Recurrence	No Recurrence at 1 Year	No Recurrence at 1 Year	Recurrence at 3 Years	Recurrence at 3 Years	Recurrence at 5 Years	Recurrence at 5 Years	Surgical Specimen	Female	Smoker	Smoker	Stage IA	Stage I	Alive at 1 Year	Alive at 1 Year	Dead at 3 Years	Dead at 3 Years	Dead at 5 Years	Dead at 5 Years		4.48219
150	KH028	50 - 59 Years	55 Years	Lung Adenocarcinoma	Primary Site	Lung Adenocarcinoma		EGFR Mutation	EGFR Mutation	No EML4-ALK Gene Fusion	No EML4-ALK Gene Fusion	GSM773669		KRAS Wild Type	KRAS Wild Type	Low	1.005		2486	Alive	Not Excluded	2486	No Recurrence	No Recurrence at 1 Year	No Recurrence at 1 Year	No Recurrence at 3 Years	No Recurrence at 3 Years	No Recurrence at 5 Years	No Recurrence at 5 Years	Surgical Specimen	Female	Never Smoker	Never Smoker	Stage II	Stage II	Alive at 1 Year	Alive at 1 Year	Alive at 3 Years	Alive at 3 Years	Alive at 5 Years	Alive at 5 Years		5.87934
151	KH075	40 - 49 Years	47 Years	Lung Adenocarcinoma	Primary Site	Lung Adenocarcinoma		EGFR Mutation	EGFR Mutation	No EML4-ALK Gene Fusion	No EML4-ALK Gene Fusion	GSM773670		KRAS Wild Type	KRAS Wild Type	High	1.665		740	Alive	Excluded	740	No Recurrence	No Recurrence at 1 Year	No Recurrence at 1 Year					Surgical Specimen	Male	Smoker	Smoker	Stage II	Stage II	Alive at 1 Year	Alive at 1 Year						4.78664
152	KH065	60 - 69 Years	64 Years	Lung Adenocarcinoma	Primary Site	Lung Adenocarcinoma		EGFR Mutation	EGFR Mutation	No EML4-ALK Gene Fusion	No EML4-ALK Gene Fusion	GSM773671		KRAS Wild Type	KRAS Wild Type				1042	Alive	Not Excluded	1042	No Recurrence	No Recurrence at 1 Year	No Recurrence at 1 Year					Surgical Specimen	Female	Never Smoker	Never Smoker	Stage II	Stage II	Alive at 1 Year	Alive at 1 Year						5.37364
153	KH064	60 - 69 Years	60 Years	Lung Adenocarcinoma	Primary Site	Lung Adenocarcinoma		EGFR Mutation	EGFR Mutation	No EML4-ALK Gene Fusion	No EML4-ALK Gene Fusion	GSM773672		KRAS Wild Type	KRAS Wild Type	Low	1		1267	Alive	Excluded	1267	No Recurrence	No Recurrence at 1 Year	No Recurrence at 1 Year	No Recurrence at 3 Years	No Recurrence at 3 Years			Surgical Specimen	Female	Smoker	Smoker	Stage II	Stage II	Alive at 1 Year	Alive at 1 Year	Alive at 3 Years	Alive at 3 Years				4.29883
154	KH072	40 - 49 Years	48 Years	Lung Adenocarcinoma	Primary Site	Lung Adenocarcinoma		EGFR Mutation	EGFR Mutation	No EML4-ALK Gene Fusion	No EML4-ALK Gene Fusion	GSM773673		KRAS Wild Type	KRAS Wild Type	Low	1.005		1017	Alive	Not Excluded	1017	No Recurrence	No Recurrence at 1 Year	No Recurrence at 1 Year					Surgical Specimen	Female	Never Smoker	Never Smoker	Stage II	Stage II	Alive at 1 Year	Alive at 1 Year						6.69432
155	KH071	60 - 69 Years	60 Years	Lung Adenocarcinoma	Primary Site	Lung Adenocarcinoma		EGFR Mutation	EGFR Mutation	No EML4-ALK Gene Fusion	No EML4-ALK Gene Fusion	GSM773674		KRAS Wild Type	KRAS Wild Type	Low	1.108		1041	Alive	Excluded	1041	No Recurrence	No Recurrence at 1 Year	No Recurrence at 1 Year					Surgical Specimen	Male	Smoker	Smoker	Stage II	Stage II	Alive at 1 Year	Alive at 1 Year						6.34159
156	KH034	50 - 59 Years	52 Years	Lung Adenocarcinoma	Primary Site	Lung Adenocarcinoma		EGFR Mutation	EGFR Mutation	No EML4-ALK Gene Fusion	No EML4-ALK Gene Fusion	GSM773675		KRAS Wild Type	KRAS Wild Type	Low	1.087		1859	Alive	Excluded	1859	No Recurrence	No Recurrence at 1 Year	No Recurrence at 1 Year	No Recurrence at 3 Years	No Recurrence at 3 Years	No Recurrence at 5 Years	No Recurrence at 5 Years	Surgical Specimen	Male	Smoker	Smoker	Stage II	Stage II	Alive at 1 Year	Alive at 1 Year	Alive at 3 Years	Alive at 3 Years	Alive at 5 Years	Alive at 5 Years		6.05597
157	KH039	40 - 49 Years	48 Years	Lung Adenocarcinoma	Primary Site	Lung Adenocarcinoma		EGFR Mutation	EGFR Mutation	No EML4-ALK Gene Fusion	No EML4-ALK Gene Fusion	GSM773676		KRAS Wild Type	KRAS Wild Type	Low	1.019		1717	Alive	Not Excluded	1717	No Recurrence	No Recurrence at 1 Year	No Recurrence at 1 Year	No Recurrence at 3 Years	No Recurrence at 3 Years			Surgical Specimen	Female	Never Smoker	Never Smoker	Stage II	Stage II	Alive at 1 Year	Alive at 1 Year	Alive at 3 Years	Alive at 3 Years				5.41358
158	KH044	60 - 69 Years	60 Years	Lung Adenocarcinoma	Primary Site	Lung Adenocarcinoma		EGFR Mutation	EGFR Mutation	No EML4-ALK Gene Fusion	No EML4-ALK Gene Fusion	GSM773677		KRAS Wild Type	KRAS Wild Type	Low	1.128		1494	Alive	Not Excluded	1494	No Recurrence	No Recurrence at 1 Year	No Recurrence at 1 Year	No Recurrence at 3 Years	No Recurrence at 3 Years			Surgical Specimen	Female	Never Smoker	Never Smoker	Stage II	Stage II	Alive at 1 Year	Alive at 1 Year	Alive at 3 Years	Alive at 3 Years				5.63243
159	KH079	40 - 49 Years	49 Years	Lung Adenocarcinoma	Primary Site	Lung Adenocarcinoma		EGFR Mutation	EGFR Mutation	No EML4-ALK Gene Fusion	No EML4-ALK Gene Fusion	GSM773678		KRAS Wild Type	KRAS Wild Type	Low	1.005		754	Alive	Not Excluded	754	No Recurrence	No Recurrence at 1 Year	No Recurrence at 1 Year					Surgical Specimen	Male	Smoker	Smoker	Stage II	Stage II	Alive at 1 Year	Alive at 1 Year						4.74637
160	KH116	60 - 69 Years	63 Years	Lung Adenocarcinoma	Primary Site	Lung Adenocarcinoma		EGFR Mutation	EGFR Mutation	No EML4-ALK Gene Fusion	No EML4-ALK Gene Fusion	GSM773679		KRAS Wild Type	KRAS Wild Type	Low	1.003		2364	Alive	Not Excluded	403	No Recurrence	No Recurrence at 1 Year	No Recurrence at 1 Year					Surgical Specimen	Male	Smoker	Smoker	Stage II	Stage II	Alive at 1 Year	Alive at 1 Year	Alive at 3 Years	Alive at 3 Years	Alive at 5 Years	Alive at 5 Years		5.64827
161	KH120	60 - 69 Years	68 Years	Lung Adenocarcinoma	Primary Site	Lung Adenocarcinoma		EGFR Mutation	EGFR Mutation	No EML4-ALK Gene Fusion	No EML4-ALK Gene Fusion	GSM773680		KRAS Wild Type	KRAS Wild Type	Low	1.26		1733	Alive	Not Excluded	1733	No Recurrence	No Recurrence at 1 Year	No Recurrence at 1 Year	No Recurrence at 3 Years	No Recurrence at 3 Years			Surgical Specimen	Male	Smoker	Smoker	Stage IB	Stage I	Alive at 1 Year	Alive at 1 Year	Alive at 3 Years	Alive at 3 Years				5.65295
162	KH133	50 - 59 Years	58 Years	Lung Adenocarcinoma	Primary Site	Lung Adenocarcinoma		EGFR Mutation	EGFR Mutation	No EML4-ALK Gene Fusion	No EML4-ALK Gene Fusion	GSM773681		KRAS Wild Type	KRAS Wild Type	Low	1.047		1941	Alive	Not Excluded	1941	No Recurrence	No Recurrence at 1 Year	No Recurrence at 1 Year	No Recurrence at 3 Years	No Recurrence at 3 Years	No Recurrence at 5 Years	No Recurrence at 5 Years	Surgical Specimen	Female	Never Smoker	Never Smoker	Stage IB	Stage I	Alive at 1 Year	Alive at 1 Year	Alive at 3 Years	Alive at 3 Years	Alive at 5 Years	Alive at 5 Years		4.9609
163	KH181	60 - 69 Years	68 Years	Lung Adenocarcinoma	Primary Site	Lung Adenocarcinoma		EGFR Mutation	EGFR Mutation	No EML4-ALK Gene Fusion	No EML4-ALK Gene Fusion	GSM773682		KRAS Wild Type	KRAS Wild Type	Low	1.121		774	Alive	Not Excluded	774	No Recurrence	No Recurrence at 1 Year	No Recurrence at 1 Year					Surgical Specimen	Male	Smoker	Smoker	Stage IB	Stage I	Alive at 1 Year	Alive at 1 Year						5.28596
164	KH185	60 - 69 Years	64 Years	Lung Adenocarcinoma	Primary Site	Lung Adenocarcinoma		EGFR Mutation	EGFR Mutation	No EML4-ALK Gene Fusion	No EML4-ALK Gene Fusion	GSM773683		KRAS Wild Type	KRAS Wild Type	Low	1.181		2913	Alive	Not Excluded	2913	No Recurrence	No Recurrence at 1 Year	No Recurrence at 1 Year	No Recurrence at 3 Years	No Recurrence at 3 Years	No Recurrence at 5 Years	No Recurrence at 5 Years	Surgical Specimen	Female	Never Smoker	Never Smoker	Stage IB	Stage I	Alive at 1 Year	Alive at 1 Year	Alive at 3 Years	Alive at 3 Years	Alive at 5 Years	Alive at 5 Years		4.6841
165	KH143	50 - 59 Years	58 Years	Lung Adenocarcinoma	Primary Site	Lung Adenocarcinoma		EGFR Mutation	EGFR Mutation	No EML4-ALK Gene Fusion	No EML4-ALK Gene Fusion	GSM773684		KRAS Wild Type	KRAS Wild Type	Low	1.051		1803	Alive	Not Excluded	1803	No Recurrence	No Recurrence at 1 Year	No Recurrence at 1 Year	No Recurrence at 3 Years	No Recurrence at 3 Years			Surgical Specimen	Male	Smoker	Smoker	Stage IB	Stage I	Alive at 1 Year	Alive at 1 Year	Alive at 3 Years	Alive at 3 Years				4.21352
166	KH135	60 - 69 Years	62 Years	Lung Adenocarcinoma	Primary Site	Lung Adenocarcinoma		EGFR Mutation	EGFR Mutation	No EML4-ALK Gene Fusion	No EML4-ALK Gene Fusion	GSM773685		KRAS Wild Type	KRAS Wild Type	Low	1.108		1912	Alive	Not Excluded	1912	No Recurrence	No Recurrence at 1 Year	No Recurrence at 1 Year	No Recurrence at 3 Years	No Recurrence at 3 Years	No Recurrence at 5 Years	No Recurrence at 5 Years	Surgical Specimen	Male	Smoker	Smoker	Stage IB	Stage I	Alive at 1 Year	Alive at 1 Year	Alive at 3 Years	Alive at 3 Years	Alive at 5 Years	Alive at 5 Years		4.83221
167	KH162	60 - 69 Years	66 Years	Lung Adenocarcinoma	Primary Site	Lung Adenocarcinoma		EGFR Mutation	EGFR Mutation	No EML4-ALK Gene Fusion	No EML4-ALK Gene Fusion	GSM773686		KRAS Wild Type	KRAS Wild Type	Low	1.028		1481	Alive	Not Excluded	1481	No Recurrence	No Recurrence at 1 Year	No Recurrence at 1 Year	No Recurrence at 3 Years	No Recurrence at 3 Years			Surgical Specimen	Female	Never Smoker	Never Smoker	Stage IB	Stage I	Alive at 1 Year	Alive at 1 Year	Alive at 3 Years	Alive at 3 Years				5.06138
168	KH173	60 - 69 Years	68 Years	Lung Adenocarcinoma	Primary Site	Lung Adenocarcinoma		EGFR Mutation	EGFR Mutation	No EML4-ALK Gene Fusion	No EML4-ALK Gene Fusion	GSM773687		KRAS Wild Type	KRAS Wild Type	Low	1.079		1231	Alive	Not Excluded	1231	No Recurrence	No Recurrence at 1 Year	No Recurrence at 1 Year	No Recurrence at 3 Years	No Recurrence at 3 Years			Surgical Specimen	Female	Smoker	Smoker	Stage IB	Stage I	Alive at 1 Year	Alive at 1 Year	Alive at 3 Years	Alive at 3 Years				4.59134
169	KH136	60 - 69 Years	68 Years	Lung Adenocarcinoma	Primary Site	Lung Adenocarcinoma		EGFR Mutation	EGFR Mutation	No EML4-ALK Gene Fusion	No EML4-ALK Gene Fusion	GSM773688		KRAS Wild Type	KRAS Wild Type	Low	0.97		1964	Alive	Not Excluded	1964	No Recurrence	No Recurrence at 1 Year	No Recurrence at 1 Year	No Recurrence at 3 Years	No Recurrence at 3 Years	No Recurrence at 5 Years	No Recurrence at 5 Years	Surgical Specimen	Male	Never Smoker	Never Smoker	Stage IB	Stage I	Alive at 1 Year	Alive at 1 Year	Alive at 3 Years	Alive at 3 Years	Alive at 5 Years	Alive at 5 Years		5.05046
170	KH215	70 - 79 Years	72 Years	Lung Adenocarcinoma	Primary Site	Lung Adenocarcinoma		EGFR Mutation	EGFR Mutation	No EML4-ALK Gene Fusion	No EML4-ALK Gene Fusion	GSM773689		KRAS Wild Type	KRAS Wild Type	Low	0.949		3352	Alive	Not Excluded	3352	No Recurrence	No Recurrence at 1 Year	No Recurrence at 1 Year	No Recurrence at 3 Years	No Recurrence at 3 Years	No Recurrence at 5 Years	No Recurrence at 5 Years	Surgical Specimen	Male	Smoker	Smoker	Stage IB	Stage I	Alive at 1 Year	Alive at 1 Year	Alive at 3 Years	Alive at 3 Years	Alive at 5 Years	Alive at 5 Years		4.65101
171	KH216	60 - 69 Years	62 Years	Lung Adenocarcinoma	Primary Site	Lung Adenocarcinoma		EGFR Mutation	EGFR Mutation	No EML4-ALK Gene Fusion	No EML4-ALK Gene Fusion	GSM773690		KRAS Wild Type	KRAS Wild Type	Low	1.088		2158	Alive	Not Excluded	2158	No Recurrence	No Recurrence at 1 Year	No Recurrence at 1 Year	No Recurrence at 3 Years	No Recurrence at 3 Years	No Recurrence at 5 Years	No Recurrence at 5 Years	Surgical Specimen	Male	Smoker	Smoker	Stage IB	Stage I	Alive at 1 Year	Alive at 1 Year	Alive at 3 Years	Alive at 3 Years	Alive at 5 Years	Alive at 5 Years		5.11051
172	KH217	60 - 69 Years	67 Years	Lung Adenocarcinoma	Primary Site	Lung Adenocarcinoma		EGFR Mutation	EGFR Mutation	No EML4-ALK Gene Fusion	No EML4-ALK Gene Fusion	GSM773691		KRAS Wild Type	KRAS Wild Type	Low	0.915		3466	Alive	Not Excluded	3466	No Recurrence	No Recurrence at 1 Year	No Recurrence at 1 Year	No Recurrence at 3 Years	No Recurrence at 3 Years	No Recurrence at 5 Years	No Recurrence at 5 Years	Surgical Specimen	Female	Never Smoker	Never Smoker	Stage IB	Stage I	Alive at 1 Year	Alive at 1 Year	Alive at 3 Years	Alive at 3 Years	Alive at 5 Years	Alive at 5 Years		4.90675
173	KH218	50 - 59 Years	52 Years	Lung Adenocarcinoma	Primary Site	Lung Adenocarcinoma		EGFR Mutation	EGFR Mutation	No EML4-ALK Gene Fusion	No EML4-ALK Gene Fusion	GSM773692		KRAS Wild Type	KRAS Wild Type	Low	1.104		3263	Alive	Not Excluded	3263	No Recurrence	No Recurrence at 1 Year	No Recurrence at 1 Year	No Recurrence at 3 Years	No Recurrence at 3 Years	No Recurrence at 5 Years	No Recurrence at 5 Years	Surgical Specimen	Male	Never Smoker	Never Smoker	Stage IB	Stage I	Alive at 1 Year	Alive at 1 Year	Alive at 3 Years	Alive at 3 Years	Alive at 5 Years	Alive at 5 Years		4.59514
174	KH122	60 - 69 Years	67 Years	Lung Adenocarcinoma	Primary Site	Lung Adenocarcinoma		EGFR Mutation	EGFR Mutation	No EML4-ALK Gene Fusion	No EML4-ALK Gene Fusion	GSM773693		KRAS Wild Type	KRAS Wild Type	Low	0.968		1823	Alive	Not Excluded	1823	No Recurrence	No Recurrence at 1 Year	No Recurrence at 1 Year	No Recurrence at 3 Years	No Recurrence at 3 Years			Surgical Specimen	Female	Never Smoker	Never Smoker	Stage IB	Stage I	Alive at 1 Year	Alive at 1 Year	Alive at 3 Years	Alive at 3 Years				5.43232
175	KH130	50 - 59 Years	59 Years	Lung Adenocarcinoma	Primary Site	Lung Adenocarcinoma		EGFR Mutation	EGFR Mutation	No EML4-ALK Gene Fusion	No EML4-ALK Gene Fusion	GSM773694		KRAS Wild Type	KRAS Wild Type	Low	1.088		1856	Alive	Not Excluded	1856	No Recurrence	No Recurrence at 1 Year	No Recurrence at 1 Year	No Recurrence at 3 Years	No Recurrence at 3 Years	No Recurrence at 5 Years	No Recurrence at 5 Years	Surgical Specimen	Female	Never Smoker	Never Smoker	Stage IB	Stage I	Alive at 1 Year	Alive at 1 Year	Alive at 3 Years	Alive at 3 Years	Alive at 5 Years	Alive at 5 Years		6.10853
176	KH231	70 - 79 Years	70 Years	Lung Adenocarcinoma	Primary Site	Lung Adenocarcinoma		EGFR Mutation	EGFR Mutation	No EML4-ALK Gene Fusion	No EML4-ALK Gene Fusion	GSM773695		KRAS Wild Type	KRAS Wild Type	Low	1.148		2449	Alive	Not Excluded	2449	No Recurrence	No Recurrence at 1 Year	No Recurrence at 1 Year	No Recurrence at 3 Years	No Recurrence at 3 Years	No Recurrence at 5 Years	No Recurrence at 5 Years	Surgical Specimen	Female	Never Smoker	Never Smoker	Stage IB	Stage I	Alive at 1 Year	Alive at 1 Year	Alive at 3 Years	Alive at 3 Years	Alive at 5 Years	Alive at 5 Years		4.99385
177	KH257	50 - 59 Years	59 Years	Lung Adenocarcinoma	Primary Site	Lung Adenocarcinoma		EGFR Mutation	EGFR Mutation	No EML4-ALK Gene Fusion	No EML4-ALK Gene Fusion	GSM773696		KRAS Wild Type	KRAS Wild Type	Low	1.356		1859	Alive	Not Excluded	1859	No Recurrence	No Recurrence at 1 Year	No Recurrence at 1 Year	No Recurrence at 3 Years	No Recurrence at 3 Years	No Recurrence at 5 Years	No Recurrence at 5 Years	Surgical Specimen	Male	Smoker	Smoker	Stage IB	Stage I	Alive at 1 Year	Alive at 1 Year	Alive at 3 Years	Alive at 3 Years	Alive at 5 Years	Alive at 5 Years		4.76187
178	KH234	50 - 59 Years	56 Years	Lung Adenocarcinoma	Primary Site	Lung Adenocarcinoma		EGFR Mutation	EGFR Mutation	No EML4-ALK Gene Fusion	No EML4-ALK Gene Fusion	GSM773697		KRAS Wild Type	KRAS Wild Type	Low	1.09		1998	Alive	Not Excluded	1998	No Recurrence	No Recurrence at 1 Year	No Recurrence at 1 Year	No Recurrence at 3 Years	No Recurrence at 3 Years	No Recurrence at 5 Years	No Recurrence at 5 Years	Surgical Specimen	Male	Smoker	Smoker	Stage IB	Stage I	Alive at 1 Year	Alive at 1 Year	Alive at 3 Years	Alive at 3 Years	Alive at 5 Years	Alive at 5 Years		4.41376
179	KH140	60 - 69 Years	69 Years	Lung Adenocarcinoma	Primary Site	Lung Adenocarcinoma		EGFR Mutation	EGFR Mutation	No EML4-ALK Gene Fusion	No EML4-ALK Gene Fusion	GSM773698		KRAS Wild Type	KRAS Wild Type	High	2.004		1852	Alive	Not Excluded	1852	No Recurrence	No Recurrence at 1 Year	No Recurrence at 1 Year	No Recurrence at 3 Years	No Recurrence at 3 Years	No Recurrence at 5 Years	No Recurrence at 5 Years	Surgical Specimen	Female	Smoker	Smoker	Stage IA	Stage I	Alive at 1 Year	Alive at 1 Year	Alive at 3 Years	Alive at 3 Years	Alive at 5 Years	Alive at 5 Years		5.58763
180	KH141	60 - 69 Years	61 Years	Lung Adenocarcinoma	Primary Site	Lung Adenocarcinoma		EGFR Mutation	EGFR Mutation	No EML4-ALK Gene Fusion	No EML4-ALK Gene Fusion	GSM773699		KRAS Wild Type	KRAS Wild Type	Low	1.075		1894	Alive	Not Excluded	1894	No Recurrence	No Recurrence at 1 Year	No Recurrence at 1 Year	No Recurrence at 3 Years	No Recurrence at 3 Years	No Recurrence at 5 Years	No Recurrence at 5 Years	Surgical Specimen	Female	Smoker	Smoker	Stage IA	Stage I	Alive at 1 Year	Alive at 1 Year	Alive at 3 Years	Alive at 3 Years	Alive at 5 Years	Alive at 5 Years		3.94293
181	KH142	50 - 59 Years	54 Years	Lung Adenocarcinoma	Primary Site	Lung Adenocarcinoma		EGFR Mutation	EGFR Mutation	No EML4-ALK Gene Fusion	No EML4-ALK Gene Fusion	GSM773700		KRAS Wild Type	KRAS Wild Type	Low	1.048		1861	Alive	Not Excluded	1861	No Recurrence	No Recurrence at 1 Year	No Recurrence at 1 Year	No Recurrence at 3 Years	No Recurrence at 3 Years	No Recurrence at 5 Years	No Recurrence at 5 Years	Surgical Specimen	Female	Never Smoker	Never Smoker	Stage IA	Stage I	Alive at 1 Year	Alive at 1 Year	Alive at 3 Years	Alive at 3 Years	Alive at 5 Years	Alive at 5 Years		4.90375
182	KH144	60 - 69 Years	64 Years	Lung Adenocarcinoma	Primary Site	Lung Adenocarcinoma		EGFR Mutation	EGFR Mutation	No EML4-ALK Gene Fusion	No EML4-ALK Gene Fusion	GSM773701		KRAS Wild Type	KRAS Wild Type	Low	1.005		1669	Alive	Excluded	1669	No Recurrence	No Recurrence at 1 Year	No Recurrence at 1 Year	No Recurrence at 3 Years	No Recurrence at 3 Years			Surgical Specimen	Female	Never Smoker	Never Smoker	Stage IA	Stage I	Alive at 1 Year	Alive at 1 Year	Alive at 3 Years	Alive at 3 Years				3.80254
183	KH095	40 - 49 Years	45 Years	Lung Adenocarcinoma	Primary Site	Lung Adenocarcinoma		EGFR Mutation	EGFR Mutation	No EML4-ALK Gene Fusion	No EML4-ALK Gene Fusion	GSM773702		KRAS Wild Type	KRAS Wild Type	High	1.687		3189	Alive	Not Excluded	3189	No Recurrence	No Recurrence at 1 Year	No Recurrence at 1 Year	No Recurrence at 3 Years	No Recurrence at 3 Years	No Recurrence at 5 Years	No Recurrence at 5 Years	Surgical Specimen	Female	Never Smoker	Never Smoker	Stage IA	Stage I	Alive at 1 Year	Alive at 1 Year	Alive at 3 Years	Alive at 3 Years	Alive at 5 Years	Alive at 5 Years		4.12522
184	KH126	50 - 59 Years	55 Years	Lung Adenocarcinoma	Primary Site	Lung Adenocarcinoma		EGFR Mutation	EGFR Mutation	No EML4-ALK Gene Fusion	No EML4-ALK Gene Fusion	GSM773703		KRAS Wild Type	KRAS Wild Type	Low	1.166		1822	Alive	Not Excluded	1822	No Recurrence	No Recurrence at 1 Year	No Recurrence at 1 Year	No Recurrence at 3 Years	No Recurrence at 3 Years			Surgical Specimen	Female	Never Smoker	Never Smoker	Stage IA	Stage I	Alive at 1 Year	Alive at 1 Year	Alive at 3 Years	Alive at 3 Years				5.06113
185	KH137	60 - 69 Years	61 Years	Lung Adenocarcinoma	Primary Site	Lung Adenocarcinoma		EGFR Mutation	EGFR Mutation	No EML4-ALK Gene Fusion	No EML4-ALK Gene Fusion	GSM773704		KRAS Wild Type	KRAS Wild Type	Low	0.973		1809	Alive	Not Excluded	1809	No Recurrence	No Recurrence at 1 Year	No Recurrence at 1 Year	No Recurrence at 3 Years	No Recurrence at 3 Years			Surgical Specimen	Female	Never Smoker	Never Smoker	Stage IA	Stage I	Alive at 1 Year	Alive at 1 Year	Alive at 3 Years	Alive at 3 Years				5.42219
186	KH190	60 - 69 Years	65 Years	Lung Adenocarcinoma	Primary Site	Lung Adenocarcinoma		EGFR Mutation	EGFR Mutation	No EML4-ALK Gene Fusion	No EML4-ALK Gene Fusion	GSM773705		KRAS Wild Type	KRAS Wild Type	Low	1.09		2552	Alive	Not Excluded	2552	No Recurrence	No Recurrence at 1 Year	No Recurrence at 1 Year	No Recurrence at 3 Years	No Recurrence at 3 Years	No Recurrence at 5 Years	No Recurrence at 5 Years	Surgical Specimen	Female	Never Smoker	Never Smoker	Stage IA	Stage I	Alive at 1 Year	Alive at 1 Year	Alive at 3 Years	Alive at 3 Years	Alive at 5 Years	Alive at 5 Years		4.28736
187	KH227	60 - 69 Years	65 Years	Lung Adenocarcinoma	Primary Site	Lung Adenocarcinoma		EGFR Mutation	EGFR Mutation	No EML4-ALK Gene Fusion	No EML4-ALK Gene Fusion	GSM773706		KRAS Wild Type	KRAS Wild Type	Low	1.18		2968	Alive	Not Excluded	2968	No Recurrence	No Recurrence at 1 Year	No Recurrence at 1 Year	No Recurrence at 3 Years	No Recurrence at 3 Years	No Recurrence at 5 Years	No Recurrence at 5 Years	Surgical Specimen	Male	Never Smoker	Never Smoker	Stage IA	Stage I	Alive at 1 Year	Alive at 1 Year	Alive at 3 Years	Alive at 3 Years	Alive at 5 Years	Alive at 5 Years		4.34636
188	KH271	40 - 49 Years	47 Years	Lung Adenocarcinoma	Primary Site	Lung Adenocarcinoma		EGFR Mutation	EGFR Mutation	No EML4-ALK Gene Fusion	No EML4-ALK Gene Fusion	GSM773707		KRAS Wild Type	KRAS Wild Type	Low	1.004		3066	Alive	Not Excluded	3066	No Recurrence	No Recurrence at 1 Year	No Recurrence at 1 Year	No Recurrence at 3 Years	No Recurrence at 3 Years	No Recurrence at 5 Years	No Recurrence at 5 Years	Surgical Specimen	Male	Smoker	Smoker	Stage IA	Stage I	Alive at 1 Year	Alive at 1 Year	Alive at 3 Years	Alive at 3 Years	Alive at 5 Years	Alive at 5 Years		4.76441
189	KH167	60 - 69 Years	60 Years	Lung Adenocarcinoma	Primary Site	Lung Adenocarcinoma		EGFR Mutation	EGFR Mutation	No EML4-ALK Gene Fusion	No EML4-ALK Gene Fusion	GSM773708		KRAS Wild Type	KRAS Wild Type	Low	0.706		1412	Alive	Not Excluded	1412	No Recurrence	No Recurrence at 1 Year	No Recurrence at 1 Year	No Recurrence at 3 Years	No Recurrence at 3 Years			Surgical Specimen	Female	Never Smoker	Never Smoker	Stage IA	Stage I	Alive at 1 Year	Alive at 1 Year	Alive at 3 Years	Alive at 3 Years				5.9884
190	KH170	50 - 59 Years	55 Years	Lung Adenocarcinoma	Primary Site	Lung Adenocarcinoma		EGFR Mutation	EGFR Mutation	No EML4-ALK Gene Fusion	No EML4-ALK Gene Fusion	GSM773709		KRAS Wild Type	KRAS Wild Type	Low	1.024		1317	Alive	Not Excluded	1317	No Recurrence	No Recurrence at 1 Year	No Recurrence at 1 Year	No Recurrence at 3 Years	No Recurrence at 3 Years			Surgical Specimen	Male	Smoker	Smoker	Stage IA	Stage I	Alive at 1 Year	Alive at 1 Year	Alive at 3 Years	Alive at 3 Years				4.28647
191	KH174	60 - 69 Years	61 Years	Lung Adenocarcinoma	Primary Site	Lung Adenocarcinoma		EGFR Mutation	EGFR Mutation	No EML4-ALK Gene Fusion	No EML4-ALK Gene Fusion	GSM773710		KRAS Wild Type	KRAS Wild Type	Low	1.073		1180	Alive	Not Excluded	1180	No Recurrence	No Recurrence at 1 Year	No Recurrence at 1 Year	No Recurrence at 3 Years	No Recurrence at 3 Years			Surgical Specimen	Female	Never Smoker	Never Smoker	Stage IA	Stage I	Alive at 1 Year	Alive at 1 Year	Alive at 3 Years	Alive at 3 Years				4.43453
192	KH150	60 - 69 Years	67 Years	Lung Adenocarcinoma	Primary Site	Lung Adenocarcinoma		EGFR Mutation	EGFR Mutation	No EML4-ALK Gene Fusion	No EML4-ALK Gene Fusion	GSM773711		KRAS Wild Type	KRAS Wild Type	Low	0.911		1688	Alive	Not Excluded	1688	No Recurrence	No Recurrence at 1 Year	No Recurrence at 1 Year	No Recurrence at 3 Years	No Recurrence at 3 Years			Surgical Specimen	Male	Smoker	Smoker	Stage IA	Stage I	Alive at 1 Year	Alive at 1 Year	Alive at 3 Years	Alive at 3 Years				5.16363
193	KH165	60 - 69 Years	69 Years	Lung Adenocarcinoma	Primary Site	Lung Adenocarcinoma		EGFR Mutation	EGFR Mutation	No EML4-ALK Gene Fusion	No EML4-ALK Gene Fusion	GSM773712		KRAS Wild Type	KRAS Wild Type	Low	1.017		1417	Alive	Not Excluded	1417	No Recurrence	No Recurrence at 1 Year	No Recurrence at 1 Year	No Recurrence at 3 Years	No Recurrence at 3 Years			Surgical Specimen	Male	Smoker	Smoker	Stage IA	Stage I	Alive at 1 Year	Alive at 1 Year	Alive at 3 Years	Alive at 3 Years				4.29809
194	KH166	60 - 69 Years	65 Years	Lung Adenocarcinoma	Primary Site	Lung Adenocarcinoma		EGFR Mutation	EGFR Mutation	No EML4-ALK Gene Fusion	No EML4-ALK Gene Fusion	GSM773713		KRAS Wild Type	KRAS Wild Type	Low	0.987		1426	Alive	Not Excluded	1426	No Recurrence	No Recurrence at 1 Year	No Recurrence at 1 Year	No Recurrence at 3 Years	No Recurrence at 3 Years			Surgical Specimen	Female	Never Smoker	Never Smoker	Stage IA	Stage I	Alive at 1 Year	Alive at 1 Year	Alive at 3 Years	Alive at 3 Years				5.27828
195	KH042	60 - 69 Years	65 Years	Lung Adenocarcinoma	Primary Site	Lung Adenocarcinoma		EGFR Mutation	EGFR Mutation	No EML4-ALK Gene Fusion	No EML4-ALK Gene Fusion	GSM773714		KRAS Wild Type	KRAS Wild Type	Low	1.063		1674	Alive	Not Excluded	1489	No Recurrence	No Recurrence at 1 Year	No Recurrence at 1 Year	No Recurrence at 3 Years	No Recurrence at 3 Years			Surgical Specimen	Male	Smoker	Smoker	Stage IA	Stage I	Alive at 1 Year	Alive at 1 Year	Alive at 3 Years	Alive at 3 Years				5.76236
196	KH124	50 - 59 Years	56 Years	Lung Adenocarcinoma	Primary Site	Lung Adenocarcinoma		EGFR Mutation	EGFR Mutation	No EML4-ALK Gene Fusion	No EML4-ALK Gene Fusion	GSM773715		KRAS Wild Type	KRAS Wild Type	Low	1.024		1848	Alive	Not Excluded	1848	No Recurrence	No Recurrence at 1 Year	No Recurrence at 1 Year	No Recurrence at 3 Years	No Recurrence at 3 Years	No Recurrence at 5 Years	No Recurrence at 5 Years	Surgical Specimen	Female	Never Smoker	Never Smoker	Stage IA	Stage I	Alive at 1 Year	Alive at 1 Year	Alive at 3 Years	Alive at 3 Years	Alive at 5 Years	Alive at 5 Years		5.10556
197	KH127	60 - 69 Years	65 Years	Lung Adenocarcinoma	Primary Site	Lung Adenocarcinoma		EGFR Mutation	EGFR Mutation	No EML4-ALK Gene Fusion	No EML4-ALK Gene Fusion	GSM773716		KRAS Wild Type	KRAS Wild Type	Low	1.29		1856	Alive	Not Excluded	1856	No Recurrence	No Recurrence at 1 Year	No Recurrence at 1 Year	No Recurrence at 3 Years	No Recurrence at 3 Years	No Recurrence at 5 Years	No Recurrence at 5 Years	Surgical Specimen	Female	Smoker	Smoker	Stage IA	Stage I	Alive at 1 Year	Alive at 1 Year	Alive at 3 Years	Alive at 3 Years	Alive at 5 Years	Alive at 5 Years		5.19119
198	KH131	50 - 59 Years	56 Years	Lung Adenocarcinoma	Primary Site	Lung Adenocarcinoma		EGFR Mutation	EGFR Mutation	No EML4-ALK Gene Fusion	No EML4-ALK Gene Fusion	GSM773717		KRAS Wild Type	KRAS Wild Type	Low	0.778		1780	Alive	Not Excluded	1780	No Recurrence	No Recurrence at 1 Year	No Recurrence at 1 Year	No Recurrence at 3 Years	No Recurrence at 3 Years			Surgical Specimen	Female	Never Smoker	Never Smoker	Stage IA	Stage I	Alive at 1 Year	Alive at 1 Year	Alive at 3 Years	Alive at 3 Years				5.16609
199	KH128	50 - 59 Years	59 Years	Lung Adenocarcinoma	Primary Site	Lung Adenocarcinoma		EGFR Mutation	EGFR Mutation	No EML4-ALK Gene Fusion	No EML4-ALK Gene Fusion	GSM773718		KRAS Wild Type	KRAS Wild Type	Low	1.454		2084	Alive	Not Excluded	2084	No Recurrence	No Recurrence at 1 Year	No Recurrence at 1 Year	No Recurrence at 3 Years	No Recurrence at 3 Years	No Recurrence at 5 Years	No Recurrence at 5 Years	Surgical Specimen	Male	Never Smoker	Never Smoker	Stage IA	Stage I	Alive at 1 Year	Alive at 1 Year	Alive at 3 Years	Alive at 3 Years	Alive at 5 Years	Alive at 5 Years		3.64736
200	KH134	50 - 59 Years	56 Years	Lung Adenocarcinoma	Primary Site	Lung Adenocarcinoma		EGFR Mutation	EGFR Mutation	No EML4-ALK Gene Fusion	No EML4-ALK Gene Fusion	GSM773719		KRAS Wild Type	KRAS Wild Type	High	1.616		1879	Alive	Not Excluded	1879	No Recurrence	No Recurrence at 1 Year	No Recurrence at 1 Year	No Recurrence at 3 Years	No Recurrence at 3 Years	No Recurrence at 5 Years	No Recurrence at 5 Years	Surgical Specimen	Male	Smoker	Smoker	Stage IA	Stage I	Alive at 1 Year	Alive at 1 Year	Alive at 3 Years	Alive at 3 Years	Alive at 5 Years	Alive at 5 Years		4.83406
201	KH138	60 - 69 Years	63 Years	Lung Adenocarcinoma	Primary Site	Lung Adenocarcinoma		EGFR Mutation	EGFR Mutation	No EML4-ALK Gene Fusion	No EML4-ALK Gene Fusion	GSM773720		KRAS Wild Type	KRAS Wild Type	Low	1.028		1114	Alive	Not Excluded	1114	No Recurrence	No Recurrence at 1 Year	No Recurrence at 1 Year	No Recurrence at 3 Years	No Recurrence at 3 Years			Surgical Specimen	Female	Smoker	Smoker	Stage IA	Stage I	Alive at 1 Year	Alive at 1 Year	Alive at 3 Years	Alive at 3 Years				5.45976
202	KH270	40 - 49 Years	49 Years	Lung Adenocarcinoma	Primary Site	Lung Adenocarcinoma		EGFR Mutation	EGFR Mutation	No EML4-ALK Gene Fusion	No EML4-ALK Gene Fusion	GSM773721		KRAS Wild Type	KRAS Wild Type	Low	0.94		2806	Alive	Not Excluded	2806	No Recurrence	No Recurrence at 1 Year	No Recurrence at 1 Year	No Recurrence at 3 Years	No Recurrence at 3 Years	No Recurrence at 5 Years	No Recurrence at 5 Years	Surgical Specimen	Male	Smoker	Smoker	Stage IA	Stage I	Alive at 1 Year	Alive at 1 Year	Alive at 3 Years	Alive at 3 Years	Alive at 5 Years	Alive at 5 Years		3.99661
203	KH149	50 - 59 Years	58 Years	Lung Adenocarcinoma	Primary Site	Lung Adenocarcinoma		EGFR Mutation	EGFR Mutation	No EML4-ALK Gene Fusion	No EML4-ALK Gene Fusion	GSM773722		KRAS Wild Type	KRAS Wild Type	Low	1.049		1663	Alive	Not Excluded	1663	No Recurrence	No Recurrence at 1 Year	No Recurrence at 1 Year	No Recurrence at 3 Years	No Recurrence at 3 Years			Surgical Specimen	Female	Never Smoker	Never Smoker	Stage IA	Stage I	Alive at 1 Year	Alive at 1 Year	Alive at 3 Years	Alive at 3 Years				5.80033
204	KH151	60 - 69 Years	62 Years	Lung Adenocarcinoma	Primary Site	Lung Adenocarcinoma		EGFR Mutation	EGFR Mutation	No EML4-ALK Gene Fusion	No EML4-ALK Gene Fusion	GSM773723		KRAS Wild Type	KRAS Wild Type	Low	1.032		1726	Alive	Not Excluded	1726	No Recurrence	No Recurrence at 1 Year	No Recurrence at 1 Year	No Recurrence at 3 Years	No Recurrence at 3 Years			Surgical Specimen	Male	Smoker	Smoker	Stage IA	Stage I	Alive at 1 Year	Alive at 1 Year	Alive at 3 Years	Alive at 3 Years				5.48213
205	KH157	60 - 69 Years	68 Years	Lung Adenocarcinoma	Primary Site	Lung Adenocarcinoma		EGFR Mutation	EGFR Mutation	No EML4-ALK Gene Fusion	No EML4-ALK Gene Fusion	GSM773724		KRAS Wild Type	KRAS Wild Type	Low	1.052		1629	Alive	Not Excluded	1629	No Recurrence	No Recurrence at 1 Year	No Recurrence at 1 Year	No Recurrence at 3 Years	No Recurrence at 3 Years			Surgical Specimen	Female	Never Smoker	Never Smoker	Stage IA	Stage I	Alive at 1 Year	Alive at 1 Year	Alive at 3 Years	Alive at 3 Years				4.50685
206	KH186	60 - 69 Years	66 Years	Lung Adenocarcinoma	Primary Site	Lung Adenocarcinoma		EGFR Mutation	EGFR Mutation	No EML4-ALK Gene Fusion	No EML4-ALK Gene Fusion	GSM773725		KRAS Wild Type	KRAS Wild Type	Low	1.004		2179	Alive	Not Excluded	2179	No Recurrence	No Recurrence at 1 Year	No Recurrence at 1 Year	No Recurrence at 3 Years	No Recurrence at 3 Years	No Recurrence at 5 Years	No Recurrence at 5 Years	Surgical Specimen	Female	Never Smoker	Never Smoker	Stage IA	Stage I	Alive at 1 Year	Alive at 1 Year	Alive at 3 Years	Alive at 3 Years	Alive at 5 Years	Alive at 5 Years		4.64537
207	KH188	50 - 59 Years	57 Years	Lung Adenocarcinoma	Primary Site	Lung Adenocarcinoma		EGFR Mutation	EGFR Mutation	No EML4-ALK Gene Fusion	No EML4-ALK Gene Fusion	GSM773726		KRAS Wild Type	KRAS Wild Type	Low	1.022		1917	Alive	Not Excluded	1917	No Recurrence	No Recurrence at 1 Year	No Recurrence at 1 Year	No Recurrence at 3 Years	No Recurrence at 3 Years	No Recurrence at 5 Years	No Recurrence at 5 Years	Surgical Specimen	Female	Smoker	Smoker	Stage IA	Stage I	Alive at 1 Year	Alive at 1 Year	Alive at 3 Years	Alive at 3 Years	Alive at 5 Years	Alive at 5 Years		4.63778
208	KH164	50 - 59 Years	57 Years	Lung Adenocarcinoma	Primary Site	Lung Adenocarcinoma		EGFR Mutation	EGFR Mutation	No EML4-ALK Gene Fusion	No EML4-ALK Gene Fusion	GSM773727		KRAS Wild Type	KRAS Wild Type	Low	0.998		1446	Alive	Not Excluded	1446	No Recurrence	No Recurrence at 1 Year	No Recurrence at 1 Year	No Recurrence at 3 Years	No Recurrence at 3 Years			Surgical Specimen	Female	Never Smoker	Never Smoker	Stage IA	Stage I	Alive at 1 Year	Alive at 1 Year	Alive at 3 Years	Alive at 3 Years				6.12831
209	KH175	50 - 59 Years	52 Years	Lung Adenocarcinoma	Primary Site	Lung Adenocarcinoma		EGFR Mutation	EGFR Mutation	No EML4-ALK Gene Fusion	No EML4-ALK Gene Fusion	GSM773728		KRAS Wild Type	KRAS Wild Type	Low	0.857		1162	Alive	Not Excluded	1162	No Recurrence	No Recurrence at 1 Year	No Recurrence at 1 Year	No Recurrence at 3 Years	No Recurrence at 3 Years			Surgical Specimen	Female	Smoker	Smoker	Stage IA	Stage I	Alive at 1 Year	Alive at 1 Year	Alive at 3 Years	Alive at 3 Years				4.59024
210	KH176	60 - 69 Years	65 Years	Lung Adenocarcinoma	Primary Site	Lung Adenocarcinoma		EGFR Mutation	EGFR Mutation	No EML4-ALK Gene Fusion	No EML4-ALK Gene Fusion	GSM773729		KRAS Wild Type	KRAS Wild Type	Low	1.431		1231	Alive	Not Excluded	1231	No Recurrence	No Recurrence at 1 Year	No Recurrence at 1 Year	No Recurrence at 3 Years	No Recurrence at 3 Years			Surgical Specimen	Female	Never Smoker	Never Smoker	Stage IA	Stage I	Alive at 1 Year	Alive at 1 Year	Alive at 3 Years	Alive at 3 Years				4.70933
211	KH178	60 - 69 Years	65 Years	Lung Adenocarcinoma	Primary Site	Lung Adenocarcinoma		EGFR Mutation	EGFR Mutation	No EML4-ALK Gene Fusion	No EML4-ALK Gene Fusion	GSM773730		KRAS Wild Type	KRAS Wild Type	Low	1.172		941	Alive	Not Excluded	941	No Recurrence	No Recurrence at 1 Year	No Recurrence at 1 Year					Surgical Specimen	Male	Smoker	Smoker	Stage IA	Stage I	Alive at 1 Year	Alive at 1 Year						5.48205
212	KH158	50 - 59 Years	50 Years	Lung Adenocarcinoma	Primary Site	Lung Adenocarcinoma		EGFR Mutation	EGFR Mutation	No EML4-ALK Gene Fusion	No EML4-ALK Gene Fusion	GSM773731		KRAS Wild Type	KRAS Wild Type	Low	0.961		1623	Alive	Not Excluded	1623	No Recurrence	No Recurrence at 1 Year	No Recurrence at 1 Year	No Recurrence at 3 Years	No Recurrence at 3 Years			Surgical Specimen	Female	Never Smoker	Never Smoker	Stage IA	Stage I	Alive at 1 Year	Alive at 1 Year	Alive at 3 Years	Alive at 3 Years				4.201
213	KH184	50 - 59 Years	53 Years	Lung Adenocarcinoma	Primary Site	Lung Adenocarcinoma		EGFR Mutation	EGFR Mutation	No EML4-ALK Gene Fusion	No EML4-ALK Gene Fusion	GSM773732		KRAS Wild Type	KRAS Wild Type	Low	1.177		1855	Alive	Not Excluded	1855	No Recurrence	No Recurrence at 1 Year	No Recurrence at 1 Year	No Recurrence at 3 Years	No Recurrence at 3 Years	No Recurrence at 5 Years	No Recurrence at 5 Years	Surgical Specimen	Female	Never Smoker	Never Smoker	Stage IA	Stage I	Alive at 1 Year	Alive at 1 Year	Alive at 3 Years	Alive at 3 Years	Alive at 5 Years	Alive at 5 Years		4.36072
214	KH169	50 - 59 Years	53 Years	Lung Adenocarcinoma	Primary Site	Lung Adenocarcinoma		EGFR Mutation	EGFR Mutation	No EML4-ALK Gene Fusion	No EML4-ALK Gene Fusion	GSM773733		KRAS Wild Type	KRAS Wild Type	Low	1.196		1404	Alive	Not Excluded	1404	No Recurrence	No Recurrence at 1 Year	No Recurrence at 1 Year	No Recurrence at 3 Years	No Recurrence at 3 Years			Surgical Specimen	Female	Never Smoker	Never Smoker	Stage IA	Stage I	Alive at 1 Year	Alive at 1 Year	Alive at 3 Years	Alive at 3 Years				4.38873
215	KH187	60 - 69 Years	66 Years	Lung Adenocarcinoma	Primary Site	Lung Adenocarcinoma		EGFR Mutation	EGFR Mutation	No EML4-ALK Gene Fusion	No EML4-ALK Gene Fusion	GSM773734		KRAS Wild Type	KRAS Wild Type	Low	1.125		2221	Alive	Not Excluded	2221	No Recurrence	No Recurrence at 1 Year	No Recurrence at 1 Year	No Recurrence at 3 Years	No Recurrence at 3 Years	No Recurrence at 5 Years	No Recurrence at 5 Years	Surgical Specimen	Female	Smoker	Smoker	Stage IA	Stage I	Alive at 1 Year	Alive at 1 Year	Alive at 3 Years	Alive at 3 Years	Alive at 5 Years	Alive at 5 Years		4.01625
216	KH146	60 - 69 Years	62 Years	Lung Adenocarcinoma	Primary Site	Lung Adenocarcinoma		EGFR Mutation	EGFR Mutation	No EML4-ALK Gene Fusion	No EML4-ALK Gene Fusion	GSM773735		KRAS Wild Type	KRAS Wild Type	Low	1.161		849	Alive	Not Excluded	849	No Recurrence	No Recurrence at 1 Year	No Recurrence at 1 Year					Surgical Specimen	Female	Never Smoker	Never Smoker	Stage IA	Stage I	Alive at 1 Year	Alive at 1 Year						4.79714
217	KH076	60 - 69 Years	66 Years	Lung Adenocarcinoma	Primary Site	Lung Adenocarcinoma		EGFR Mutation	EGFR Mutation	No EML4-ALK Gene Fusion	No EML4-ALK Gene Fusion	GSM773736		KRAS Wild Type	KRAS Wild Type	Low	0.955		831	Alive	Not Excluded	831	No Recurrence	No Recurrence at 1 Year	No Recurrence at 1 Year					Surgical Specimen	Female	Never Smoker	Never Smoker	Stage IA	Stage I	Alive at 1 Year	Alive at 1 Year						4.65505
218	KH214	30 - 39 Years	35 Years	Lung Adenocarcinoma	Primary Site	Lung Adenocarcinoma		EGFR Mutation	EGFR Mutation	No EML4-ALK Gene Fusion	No EML4-ALK Gene Fusion	GSM773737		KRAS Wild Type	KRAS Wild Type	Low	0.999		3219	Alive	Not Excluded	3219	No Recurrence	No Recurrence at 1 Year	No Recurrence at 1 Year	No Recurrence at 3 Years	No Recurrence at 3 Years	No Recurrence at 5 Years	No Recurrence at 5 Years	Surgical Specimen	Male	Smoker	Smoker	Stage IA	Stage I	Alive at 1 Year	Alive at 1 Year	Alive at 3 Years	Alive at 3 Years	Alive at 5 Years	Alive at 5 Years		4.1141
219	KH220	50 - 59 Years	59 Years	Lung Adenocarcinoma	Primary Site	Lung Adenocarcinoma		EGFR Mutation	EGFR Mutation	No EML4-ALK Gene Fusion	No EML4-ALK Gene Fusion	GSM773738		KRAS Wild Type	KRAS Wild Type	Low	1.027		2585	Alive	Not Excluded	2585	No Recurrence	No Recurrence at 1 Year	No Recurrence at 1 Year	No Recurrence at 3 Years	No Recurrence at 3 Years	No Recurrence at 5 Years	No Recurrence at 5 Years	Surgical Specimen	Female	Never Smoker	Never Smoker	Stage IA	Stage I	Alive at 1 Year	Alive at 1 Year	Alive at 3 Years	Alive at 3 Years	Alive at 5 Years	Alive at 5 Years		4.57959
220	KH223	60 - 69 Years	67 Years	Lung Adenocarcinoma	Primary Site	Lung Adenocarcinoma		EGFR Mutation	EGFR Mutation	No EML4-ALK Gene Fusion	No EML4-ALK Gene Fusion	GSM773739		KRAS Wild Type	KRAS Wild Type	Low	1.141		2442	Alive	Not Excluded	2442	No Recurrence	No Recurrence at 1 Year	No Recurrence at 1 Year	No Recurrence at 3 Years	No Recurrence at 3 Years	No Recurrence at 5 Years	No Recurrence at 5 Years	Surgical Specimen	Female	Never Smoker	Never Smoker	Stage IA	Stage I	Alive at 1 Year	Alive at 1 Year	Alive at 3 Years	Alive at 3 Years	Alive at 5 Years	Alive at 5 Years		4.81271
221	KH224	50 - 59 Years	56 Years	Lung Adenocarcinoma	Primary Site	Lung Adenocarcinoma		EGFR Mutation	EGFR Mutation	No EML4-ALK Gene Fusion	No EML4-ALK Gene Fusion	GSM773740		KRAS Wild Type	KRAS Wild Type	Low	1.148		1910	Alive	Not Excluded	1910	No Recurrence	No Recurrence at 1 Year	No Recurrence at 1 Year	No Recurrence at 3 Years	No Recurrence at 3 Years	No Recurrence at 5 Years	No Recurrence at 5 Years	Surgical Specimen	Female	Smoker	Smoker	Stage IA	Stage I	Alive at 1 Year	Alive at 1 Year	Alive at 3 Years	Alive at 3 Years	Alive at 5 Years	Alive at 5 Years		3.3783
222	KH225	60 - 69 Years	62 Years	Lung Adenocarcinoma	Primary Site	Lung Adenocarcinoma		EGFR Mutation	EGFR Mutation	No EML4-ALK Gene Fusion	No EML4-ALK Gene Fusion	GSM773741		KRAS Wild Type	KRAS Wild Type	Low	1.179		1834	Alive	Not Excluded	1834	No Recurrence	No Recurrence at 1 Year	No Recurrence at 1 Year	No Recurrence at 3 Years	No Recurrence at 3 Years	No Recurrence at 5 Years	No Recurrence at 5 Years	Surgical Specimen	Female	Never Smoker	Never Smoker	Stage IA	Stage I	Alive at 1 Year	Alive at 1 Year	Alive at 3 Years	Alive at 3 Years	Alive at 5 Years	Alive at 5 Years		5.56044
223	KH226	40 - 49 Years	46 Years	Lung Adenocarcinoma	Primary Site	Lung Adenocarcinoma		EGFR Mutation	EGFR Mutation	No EML4-ALK Gene Fusion	No EML4-ALK Gene Fusion	GSM773742		KRAS Wild Type	KRAS Wild Type	Low	1.267		2918	Alive	Excluded	2918	No Recurrence	No Recurrence at 1 Year	No Recurrence at 1 Year	No Recurrence at 3 Years	No Recurrence at 3 Years	No Recurrence at 5 Years	No Recurrence at 5 Years	Surgical Specimen	Female	Never Smoker	Never Smoker	Stage IA	Stage I	Alive at 1 Year	Alive at 1 Year	Alive at 3 Years	Alive at 3 Years	Alive at 5 Years	Alive at 5 Years		5.8183
224	KH229	60 - 69 Years	67 Years	Lung Adenocarcinoma	Primary Site	Lung Adenocarcinoma		EGFR Mutation	EGFR Mutation	No EML4-ALK Gene Fusion	No EML4-ALK Gene Fusion	GSM773743		KRAS Wild Type	KRAS Wild Type	Low	0.944		2285	Alive	Not Excluded	2285	No Recurrence	No Recurrence at 1 Year	No Recurrence at 1 Year	No Recurrence at 3 Years	No Recurrence at 3 Years	No Recurrence at 5 Years	No Recurrence at 5 Years	Surgical Specimen	Female	Never Smoker	Never Smoker	Stage IA	Stage I	Alive at 1 Year	Alive at 1 Year	Alive at 3 Years	Alive at 3 Years	Alive at 5 Years	Alive at 5 Years		5.4061
225	KH235	60 - 69 Years	62 Years	Lung Adenocarcinoma	Primary Site	Lung Adenocarcinoma		EGFR Mutation	EGFR Mutation	No EML4-ALK Gene Fusion	No EML4-ALK Gene Fusion	GSM773744		KRAS Wild Type	KRAS Wild Type	Low	1.111		2149	Alive	Not Excluded	2149	No Recurrence	No Recurrence at 1 Year	No Recurrence at 1 Year	No Recurrence at 3 Years	No Recurrence at 3 Years	No Recurrence at 5 Years	No Recurrence at 5 Years	Surgical Specimen	Male	Smoker	Smoker	Stage IA	Stage I	Alive at 1 Year	Alive at 1 Year	Alive at 3 Years	Alive at 3 Years	Alive at 5 Years	Alive at 5 Years		4.96593
226	KH236	60 - 69 Years	63 Years	Lung Adenocarcinoma	Primary Site	Lung Adenocarcinoma		EGFR Mutation	EGFR Mutation	No EML4-ALK Gene Fusion	No EML4-ALK Gene Fusion	GSM773745		KRAS Wild Type	KRAS Wild Type	Low	1.029		2561	Alive	Not Excluded	2561	No Recurrence	No Recurrence at 1 Year	No Recurrence at 1 Year	No Recurrence at 3 Years	No Recurrence at 3 Years	No Recurrence at 5 Years	No Recurrence at 5 Years	Surgical Specimen	Male	Smoker	Smoker	Stage IA	Stage I	Alive at 1 Year	Alive at 1 Year	Alive at 3 Years	Alive at 3 Years	Alive at 5 Years	Alive at 5 Years		4.64423
227	KH238	50 - 59 Years	52 Years	Lung Adenocarcinoma	Primary Site	Lung Adenocarcinoma		EGFR Mutation	EGFR Mutation	No EML4-ALK Gene Fusion	No EML4-ALK Gene Fusion	GSM773746		KRAS Wild Type	KRAS Wild Type	Low	1.15		1947	Alive	Not Excluded	1947	No Recurrence	No Recurrence at 1 Year	No Recurrence at 1 Year	No Recurrence at 3 Years	No Recurrence at 3 Years	No Recurrence at 5 Years	No Recurrence at 5 Years	Surgical Specimen	Female	Smoker	Smoker	Stage IA	Stage I	Alive at 1 Year	Alive at 1 Year	Alive at 3 Years	Alive at 3 Years	Alive at 5 Years	Alive at 5 Years		4.68796
228	KH239	60 - 69 Years	60 Years	Lung Adenocarcinoma	Primary Site	Lung Adenocarcinoma		EGFR Mutation	EGFR Mutation	No EML4-ALK Gene Fusion	No EML4-ALK Gene Fusion	GSM773747		KRAS Wild Type	KRAS Wild Type	Low	1.026		1841	Alive	Not Excluded	1841	No Recurrence	No Recurrence at 1 Year	No Recurrence at 1 Year	No Recurrence at 3 Years	No Recurrence at 3 Years	No Recurrence at 5 Years	No Recurrence at 5 Years	Surgical Specimen	Female	Never Smoker	Never Smoker	Stage IA	Stage I	Alive at 1 Year	Alive at 1 Year	Alive at 3 Years	Alive at 3 Years	Alive at 5 Years	Alive at 5 Years		4.11671
229	KH240	40 - 49 Years	47 Years	Lung Adenocarcinoma	Primary Site	Lung Adenocarcinoma		EGFR Mutation	EGFR Mutation	No EML4-ALK Gene Fusion	No EML4-ALK Gene Fusion	GSM773748		KRAS Wild Type	KRAS Wild Type	Low	1.245		1971	Alive	Not Excluded	1971	No Recurrence	No Recurrence at 1 Year	No Recurrence at 1 Year	No Recurrence at 3 Years	No Recurrence at 3 Years	No Recurrence at 5 Years	No Recurrence at 5 Years	Surgical Specimen	Female	Never Smoker	Never Smoker	Stage IA	Stage I	Alive at 1 Year	Alive at 1 Year	Alive at 3 Years	Alive at 3 Years	Alive at 5 Years	Alive at 5 Years		4.35285
230	KH241	50 - 59 Years	56 Years	Lung Adenocarcinoma	Primary Site	Lung Adenocarcinoma		EGFR Mutation	EGFR Mutation	No EML4-ALK Gene Fusion	No EML4-ALK Gene Fusion	GSM773749		KRAS Wild Type	KRAS Wild Type	Low	1.079		2409	Alive	Not Excluded	2409	No Recurrence	No Recurrence at 1 Year	No Recurrence at 1 Year	No Recurrence at 3 Years	No Recurrence at 3 Years	No Recurrence at 5 Years	No Recurrence at 5 Years	Surgical Specimen	Male	Smoker	Smoker	Stage IA	Stage I	Alive at 1 Year	Alive at 1 Year	Alive at 3 Years	Alive at 3 Years	Alive at 5 Years	Alive at 5 Years		4.74438
231	KH245	50 - 59 Years	56 Years	Lung Adenocarcinoma	Primary Site	Lung Adenocarcinoma		EGFR Mutation	EGFR Mutation	No EML4-ALK Gene Fusion	No EML4-ALK Gene Fusion	GSM773750		KRAS Wild Type	KRAS Wild Type	Low	1.155		1624	Alive	Not Excluded	1624	No Recurrence	No Recurrence at 1 Year	No Recurrence at 1 Year	No Recurrence at 3 Years	No Recurrence at 3 Years			Surgical Specimen	Female	Never Smoker	Never Smoker	Stage IA	Stage I	Alive at 1 Year	Alive at 1 Year	Alive at 3 Years	Alive at 3 Years				4.53958
232	KH246	60 - 69 Years	63 Years	Lung Adenocarcinoma	Primary Site	Lung Adenocarcinoma		EGFR Mutation	EGFR Mutation	No EML4-ALK Gene Fusion	No EML4-ALK Gene Fusion	GSM773751		KRAS Wild Type	KRAS Wild Type	Low	1.203		2430	Alive	Not Excluded	2430	No Recurrence	No Recurrence at 1 Year	No Recurrence at 1 Year	No Recurrence at 3 Years	No Recurrence at 3 Years	No Recurrence at 5 Years	No Recurrence at 5 Years	Surgical Specimen	Female	Smoker	Smoker	Stage IA	Stage I	Alive at 1 Year	Alive at 1 Year	Alive at 3 Years	Alive at 3 Years	Alive at 5 Years	Alive at 5 Years		5.30304
233	KH248	50 - 59 Years	59 Years	Lung Adenocarcinoma	Primary Site	Lung Adenocarcinoma		EGFR Mutation	EGFR Mutation	No EML4-ALK Gene Fusion	No EML4-ALK Gene Fusion	GSM773752		KRAS Wild Type	KRAS Wild Type	High	2.173		1856	Alive	Not Excluded	1856	No Recurrence	No Recurrence at 1 Year	No Recurrence at 1 Year	No Recurrence at 3 Years	No Recurrence at 3 Years	No Recurrence at 5 Years	No Recurrence at 5 Years	Surgical Specimen	Male	Smoker	Smoker	Stage IA	Stage I	Alive at 1 Year	Alive at 1 Year	Alive at 3 Years	Alive at 3 Years	Alive at 5 Years	Alive at 5 Years		4.50726
234	KH249	60 - 69 Years	62 Years	Lung Adenocarcinoma	Primary Site	Lung Adenocarcinoma		EGFR Mutation	EGFR Mutation	No EML4-ALK Gene Fusion	No EML4-ALK Gene Fusion	GSM773753		KRAS Wild Type	KRAS Wild Type	Low	0.939		1516	Alive	Not Excluded	1516	No Recurrence	No Recurrence at 1 Year	No Recurrence at 1 Year	No Recurrence at 3 Years	No Recurrence at 3 Years			Surgical Specimen	Female	Never Smoker	Never Smoker	Stage IA	Stage I	Alive at 1 Year	Alive at 1 Year	Alive at 3 Years	Alive at 3 Years				4.77876
235	KH250	50 - 59 Years	50 Years	Lung Adenocarcinoma	Primary Site	Lung Adenocarcinoma		EGFR Mutation	EGFR Mutation	No EML4-ALK Gene Fusion	No EML4-ALK Gene Fusion	GSM773754		KRAS Wild Type	KRAS Wild Type	Low	1.224		1819	Alive	Not Excluded	1819	No Recurrence	No Recurrence at 1 Year	No Recurrence at 1 Year	No Recurrence at 3 Years	No Recurrence at 3 Years			Surgical Specimen	Male	Smoker	Smoker	Stage IA	Stage I	Alive at 1 Year	Alive at 1 Year	Alive at 3 Years	Alive at 3 Years				5.61381
236	KH251	50 - 59 Years	55 Years	Lung Adenocarcinoma	Primary Site	Lung Adenocarcinoma		EGFR Mutation	EGFR Mutation	No EML4-ALK Gene Fusion	No EML4-ALK Gene Fusion	GSM773755		KRAS Wild Type	KRAS Wild Type	High	2.889		2413	Alive	Not Excluded	2413	No Recurrence	No Recurrence at 1 Year	No Recurrence at 1 Year	No Recurrence at 3 Years	No Recurrence at 3 Years	No Recurrence at 5 Years	No Recurrence at 5 Years	Surgical Specimen	Male	Never Smoker	Never Smoker	Stage IA	Stage I	Alive at 1 Year	Alive at 1 Year	Alive at 3 Years	Alive at 3 Years	Alive at 5 Years	Alive at 5 Years		5.17547
237	KH252	50 - 59 Years	54 Years	Lung Adenocarcinoma	Primary Site	Lung Adenocarcinoma		EGFR Mutation	EGFR Mutation	No EML4-ALK Gene Fusion	No EML4-ALK Gene Fusion	GSM773756		KRAS Wild Type	KRAS Wild Type	Low	1.414		1849	Alive	Not Excluded	1849	No Recurrence	No Recurrence at 1 Year	No Recurrence at 1 Year	No Recurrence at 3 Years	No Recurrence at 3 Years	No Recurrence at 5 Years	No Recurrence at 5 Years	Surgical Specimen	Female	Smoker	Smoker	Stage IA	Stage I	Alive at 1 Year	Alive at 1 Year	Alive at 3 Years	Alive at 3 Years	Alive at 5 Years	Alive at 5 Years		5.64464
238	KH253	60 - 69 Years	65 Years	Lung Adenocarcinoma	Primary Site	Lung Adenocarcinoma		EGFR Mutation	EGFR Mutation	No EML4-ALK Gene Fusion	No EML4-ALK Gene Fusion	GSM773757		KRAS Wild Type	KRAS Wild Type	Low	1.082		2181	Alive	Not Excluded	2181	No Recurrence	No Recurrence at 1 Year	No Recurrence at 1 Year	No Recurrence at 3 Years	No Recurrence at 3 Years	No Recurrence at 5 Years	No Recurrence at 5 Years	Surgical Specimen	Male	Never Smoker	Never Smoker	Stage IA	Stage I	Alive at 1 Year	Alive at 1 Year	Alive at 3 Years	Alive at 3 Years	Alive at 5 Years	Alive at 5 Years		4.75212
239	KH254	60 - 69 Years	66 Years	Lung Adenocarcinoma	Primary Site	Lung Adenocarcinoma		EGFR Mutation	EGFR Mutation	No EML4-ALK Gene Fusion	No EML4-ALK Gene Fusion	GSM773758		KRAS Wild Type	KRAS Wild Type	Low	1.046		2168	Alive	Not Excluded	2168	No Recurrence	No Recurrence at 1 Year	No Recurrence at 1 Year	No Recurrence at 3 Years	No Recurrence at 3 Years	No Recurrence at 5 Years	No Recurrence at 5 Years	Surgical Specimen	Male	Smoker	Smoker	Stage IA	Stage I	Alive at 1 Year	Alive at 1 Year	Alive at 3 Years	Alive at 3 Years	Alive at 5 Years	Alive at 5 Years		4.67033
240	KH255	60 - 69 Years	62 Years	Lung Adenocarcinoma	Primary Site	Lung Adenocarcinoma		EGFR Mutation	EGFR Mutation	No EML4-ALK Gene Fusion	No EML4-ALK Gene Fusion	GSM773759		KRAS Wild Type	KRAS Wild Type	Low	1.418		2154	Alive	Not Excluded	2154	No Recurrence	No Recurrence at 1 Year	No Recurrence at 1 Year	No Recurrence at 3 Years	No Recurrence at 3 Years	No Recurrence at 5 Years	No Recurrence at 5 Years	Surgical Specimen	Female	Never Smoker	Never Smoker	Stage IA	Stage I	Alive at 1 Year	Alive at 1 Year	Alive at 3 Years	Alive at 3 Years	Alive at 5 Years	Alive at 5 Years		3.20387
241	KH258	60 - 69 Years	64 Years	Lung Adenocarcinoma	Primary Site	Lung Adenocarcinoma		EGFR Mutation	EGFR Mutation	No EML4-ALK Gene Fusion	No EML4-ALK Gene Fusion	GSM773760		KRAS Wild Type	KRAS Wild Type	Low	1.035		2073	Alive	Not Excluded	2073	No Recurrence	No Recurrence at 1 Year	No Recurrence at 1 Year	No Recurrence at 3 Years	No Recurrence at 3 Years	No Recurrence at 5 Years	No Recurrence at 5 Years	Surgical Specimen	Female	Never Smoker	Never Smoker	Stage IA	Stage I	Alive at 1 Year	Alive at 1 Year	Alive at 3 Years	Alive at 3 Years	Alive at 5 Years	Alive at 5 Years		4.59404
242	KH260	60 - 69 Years	64 Years	Lung Adenocarcinoma	Primary Site	Lung Adenocarcinoma		EGFR Mutation	EGFR Mutation	No EML4-ALK Gene Fusion	No EML4-ALK Gene Fusion	GSM773761		KRAS Wild Type	KRAS Wild Type	Low	1.19		1994	Alive	Not Excluded	1994	No Recurrence	No Recurrence at 1 Year	No Recurrence at 1 Year	No Recurrence at 3 Years	No Recurrence at 3 Years	No Recurrence at 5 Years	No Recurrence at 5 Years	Surgical Specimen	Female	Never Smoker	Never Smoker	Stage IA	Stage I	Alive at 1 Year	Alive at 1 Year	Alive at 3 Years	Alive at 3 Years	Alive at 5 Years	Alive at 5 Years		5.59095
243	KH262	60 - 69 Years	61 Years	Lung Adenocarcinoma	Primary Site	Lung Adenocarcinoma		EGFR Mutation	EGFR Mutation	No EML4-ALK Gene Fusion	No EML4-ALK Gene Fusion	GSM773762		KRAS Wild Type	KRAS Wild Type	High	2.335		2137	Alive	Not Excluded	2137	No Recurrence	No Recurrence at 1 Year	No Recurrence at 1 Year	No Recurrence at 3 Years	No Recurrence at 3 Years	No Recurrence at 5 Years	No Recurrence at 5 Years	Surgical Specimen	Male	Never Smoker	Never Smoker	Stage IA	Stage I	Alive at 1 Year	Alive at 1 Year	Alive at 3 Years	Alive at 3 Years	Alive at 5 Years	Alive at 5 Years		5.35501
244	KH263	50 - 59 Years	58 Years	Lung Adenocarcinoma	Primary Site	Lung Adenocarcinoma		EGFR Mutation	EGFR Mutation	No EML4-ALK Gene Fusion	No EML4-ALK Gene Fusion	GSM773763		KRAS Wild Type	KRAS Wild Type	Low	0.877		1998	Alive	Not Excluded	1998	No Recurrence	No Recurrence at 1 Year	No Recurrence at 1 Year	No Recurrence at 3 Years	No Recurrence at 3 Years	No Recurrence at 5 Years	No Recurrence at 5 Years	Surgical Specimen	Female	Never Smoker	Never Smoker	Stage IA	Stage I	Alive at 1 Year	Alive at 1 Year	Alive at 3 Years	Alive at 3 Years	Alive at 5 Years	Alive at 5 Years		4.33609
245	KH267	40 - 49 Years	49 Years	Lung Adenocarcinoma	Primary Site	Lung Adenocarcinoma		EGFR Mutation	EGFR Mutation	No EML4-ALK Gene Fusion	No EML4-ALK Gene Fusion	GSM773764		KRAS Wild Type	KRAS Wild Type	Low	1.32		1908	Alive	Not Excluded	1908	No Recurrence	No Recurrence at 1 Year	No Recurrence at 1 Year	No Recurrence at 3 Years	No Recurrence at 3 Years	No Recurrence at 5 Years	No Recurrence at 5 Years	Surgical Specimen	Male	Smoker	Smoker	Stage IA	Stage I	Alive at 1 Year	Alive at 1 Year	Alive at 3 Years	Alive at 3 Years	Alive at 5 Years	Alive at 5 Years		5.45106
246	KH269	50 - 59 Years	58 Years	Lung Adenocarcinoma	Primary Site	Lung Adenocarcinoma		EGFR Mutation	EGFR Mutation	No EML4-ALK Gene Fusion	No EML4-ALK Gene Fusion	GSM773765		KRAS Wild Type	KRAS Wild Type	Low	1.11		1660	Alive	Not Excluded	1660	No Recurrence	No Recurrence at 1 Year	No Recurrence at 1 Year	No Recurrence at 3 Years	No Recurrence at 3 Years			Surgical Specimen	Male	Smoker	Smoker	Stage IA	Stage I	Alive at 1 Year	Alive at 1 Year	Alive at 3 Years	Alive at 3 Years				4.30738
