# Supplementary material for: Overexpression of molecule GRP94 favors tumor progression in lung adenocarcinoma by interaction with regulatory T cells
Source: Thorac Cancer. 2020 Jan 22;11(3):704–12. doi: 10.1111/1759-7714.13321 (PMC7049511; doi:10.1111/1759-7714.13321)
Supplement: Supplementary file 1 — Appendix S1: Supporting information [file TCA-11-704-s001.zip › Oncomine data/cancer vs normal/Lung cancer vs normal/dataset/singleGene_dataset (12).csv]

Selamat Lung
Sample Number	Sample Name	Age	Age (Detailed)	Cancer and Normal Type	Cancer Type	EGFR Mutation Status	EGFR Mutation Status (Lung Adenocarcinoma)	GEO ID	KRAS Mutation Status	KRAS Mutation Status (Lung Adenocarcinoma)	Normal Tissue Type	Patient ID	Race/Ethnicity	Sample Type	Sex	Smoking Rate (Packs per Year)	Smoking Status	Smoking Status (Lung Adenocarcinoma)	Stage	Stage (Lung Adenocarcinoma)	STK11 Mutation Status	STK11 Mutation Status (Lung Adenocarcinoma)	Gene / Reporter	HSP90B1 / ILMN_2096116
1	Adjacent non-tumor lung tissue 07L31_N (expression)	40 - 49 Years	47 Years	Lung				GSM813481			Lung	07L31	Asian	Manual Microdissection	Female	11	Current Smoker							6.0721
2	Adjacent non-tumor lung tissue 07L51_N (expression)	50 - 59 Years	53 Years	Lung				GSM813489			Lung	07L51	White	Manual Microdissection	Female	36	Current Smoker							5.75192
3	Adjacent non-tumor lung tissue 06L11_N (expression)	60 - 69 Years	67 Years	Lung				GSM813447			Lung	06L11	White	Manual Microdissection	Female	75	Current Smoker							5.84964
4	Adjacent non-tumor lung tissue 05L9_N (expression)	70 - 79 Years	71 Years	Lung				GSM813443			Lung	05L9	White	Manual Microdissection	Female	45	Current Smoker							5.75602
5	Adjacent non-tumor lung tissue 06L54_N (expression)	70 - 79 Years	73 Years	Lung				GSM813461			Lung	06L54	White	Manual Microdissection	Male	110	Current Smoker							5.64206
6	Adjacent non-tumor lung tissue 3022_N (expression)	70 - 79 Years	73 Years	Lung				GSM813505			Lung	3022	White	Manual Microdissection	Male	44	Current Smoker							6.11463
7	Adjacent non-tumor lung tissue 07L66_N (expression)	70 - 79 Years	74 Years	Lung				GSM813493			Lung	07L66	White	Manual Microdissection	Female	55	Current Smoker							5.52615
8	Adjacent non-tumor lung tissue 06L50_N (expression)	70 - 79 Years	78 Years	Lung				GSM813459			Lung	06L50	White	Manual Microdissection	Female	60	Current Smoker							5.58169
9	Adjacent non-tumor lung tissue 05L45_N (expression)	30 - 39 Years	39 Years	Lung				GSM813431			Lung	05L45	Asian	Manual Microdissection	Female		Never Smoker							6.26466
10	Adjacent non-tumor lung tissue 05L40_N (expression)	50 - 59 Years	52 Years	Lung				GSM813427			Lung	05L40	Asian	Manual Microdissection	Female		Never Smoker							3.04793
11	Adjacent non-tumor lung tissue 05L54_N (expression)	70 - 79 Years	77 Years	Lung				GSM813437			Lung	05L54	Asian	Manual Microdissection	Female		Never Smoker							5.23547
12	Adjacent non-tumor lung tissue 07L22_N (expression)	80 - 89 Years	85 Years	Lung				GSM813475			Lung	07L22	Asian	Manual Microdissection	Male		Never Smoker							6.24613
13	Adjacent non-tumor lung tissue 3035_N (expression)	60 - 69 Years	63 Years	Lung				GSM813518			Lung	3035	White	Manual Microdissection	Male		Never Smoker							5.78989
14	Adjacent non-tumor lung tissue 06L71_N (expression)	60 - 69 Years	68 Years	Lung				GSM813467			Lung	06L71	White	Manual Microdissection	Female		Never Smoker							5.85244
15	Adjacent non-tumor lung tissue 06L64_N (expression)	70 - 79 Years	78 Years	Lung				GSM813465			Lung	06L64	White	Manual Microdissection	Female		Never Smoker							5.72603
16	Adjacent non-tumor lung tissue 07L16_N (expression)	80 - 89 Years	81 Years	Lung				GSM813469			Lung	07L16	White	Manual Microdissection	Male		Never Smoker							6.22202
17	Adjacent non-tumor lung tissue 05L43_N (expression)	60 - 69 Years	64 Years	Lung				GSM813429			Lung	05L43	White	Manual Microdissection	Female	35	Current Smoker							5.88377
18	Adjacent non-tumor lung tissue 07L5_N (expression)	60 - 69 Years	64 Years	Lung				GSM813487			Lung	07L5	White	Manual Microdissection	Female	40	Current Smoker							5.85303
19	Adjacent non-tumor lung tissue 3021_N (expression)	60 - 69 Years	66 Years	Lung				GSM813503			Lung	3021	White	Manual Microdissection	Male	44	Current Smoker							6.26114
20	Adjacent non-tumor lung tissue 07L21_N (expression)	60 - 69 Years	67 Years	Lung				GSM813473			Lung	07L21	White	Manual Microdissection	Male	40	Current Smoker							6.66934
21	Adjacent non-tumor lung tissue 3030_N (expression)	60 - 69 Years	68 Years	Lung				GSM813510			Lung	3030	White	Manual Microdissection	Female	30	Current Smoker							5.88317
22	Adjacent non-tumor lung tissue 06L20_N (expression)	70 - 79 Years	70 Years	Lung				GSM813451			Lung	06L20	White	Manual Microdissection	Female	93	Current Smoker							5.80636
23	Adjacent non-tumor lung tissue 06L10_N (expression)	70 - 79 Years	72 Years	Lung				GSM813445			Lung	06L10	White	Manual Microdissection	Female	60	Current Smoker							5.44979
24	Adjacent non-tumor lung tissue 07L25_N (expression)	70 - 79 Years	72 Years	Lung				GSM813477			Lung	07L25	White	Manual Microdissection	Female	55	Current Smoker							6.34905
25	Adjacent non-tumor lung tissue 06L46_N (expression)	70 - 79 Years	73 Years	Lung				GSM813457			Lung	06L46	White	Manual Microdissection	Female	25	Current Smoker							5.73345
26	Adjacent non-tumor lung tissue 06L29_N (expression)	70 - 79 Years	71 Years	Lung				GSM813453			Lung	06L29	Asian	Manual Microdissection	Female		Never Smoker							5.89974
27	Adjacent non-tumor lung tissue 05L7_N (expression)	70 - 79 Years	72 Years	Lung				GSM813441			Lung	05L7	Asian	Manual Microdissection	Male		Never Smoker							4.86726
28	Adjacent non-tumor lung tissue L15_N (expression)	70 - 79 Years	72 Years	Lung				GSM813523			Lung	L15	Asian	Manual Microdissection	Female		Never Smoker							5.93353
29	Adjacent non-tumor lung tissue 05L34_N (expression)	70 - 79 Years	73 Years	Lung				GSM813421			Lung	05L34	Asian	Manual Microdissection	Female		Never Smoker							5.85278
30	Adjacent non-tumor lung tissue 07L19_N (expression)	70 - 79 Years	73 Years	Lung				GSM813471			Lung	07L19	Asian	Manual Microdissection	Female		Never Smoker							6.40796
31	Adjacent non-tumor lung tissue 05L13_N (expression)	70 - 79 Years	74 Years	Lung				GSM813413			Lung	05L13	Asian	Manual Microdissection	Male		Never Smoker							5.58788
32	Adjacent non-tumor lung tissue 05L6_N (expression)	70 - 79 Years	75 Years	Lung				GSM813439			Lung	05L6	Asian	Manual Microdissection	Female		Never Smoker							5.76786
33	Adjacent non-tumor lung tissue 05L49_N (expression)	70 - 79 Years	77 Years	Lung				GSM813435			Lung	05L49	Asian	Manual Microdissection	Female		Never Smoker							6.30452
34	Adjacent non-tumor lung tissue 05L39_N (expression)	80 - 89 Years	86 Years	Lung				GSM813423			Lung	05L39	Asian	Manual Microdissection	Female		Never Smoker							5.20886
35	Adjacent non-tumor lung tissue 06L14_N (expression)	50 - 59 Years	57 Years	Lung				GSM813449			Lung	06L14	White	Manual Microdissection	Female		Current Smoker							5.70214
36	Adjacent non-tumor lung tissue 3003_N (expression)	60 - 69 Years	61 Years	Lung				GSM813495			Lung	3003	White	Manual Microdissection	Female	40	Current Smoker							5.73631
37	Adjacent non-tumor lung tissue 05L32_N (expression)	60 - 69 Years	65 Years	Lung				GSM813419			Lung	05L32	White	Manual Microdissection	Male	69	Current Smoker							4.43863
38	Adjacent non-tumor lung tissue 06L3_N (expression)	60 - 69 Years	67 Years	Lung				GSM813455			Lung	06L3	White	Manual Microdissection	Female	50	Current Smoker							4.61339
39	Adjacent non-tumor lung tissue 07L32_N (expression)	70 - 79 Years	71 Years	Lung				GSM813483			Lung	07L32	White	Manual Microdissection	Female	62	Current Smoker							6.17377
40	Adjacent non-tumor lung tissue 05L47_N (expression)	60 - 69 Years	63 Years	Lung				GSM813433			Lung	05L47	Asian	Manual Microdissection	Female		Never Smoker							5.03292
41	Adjacent non-tumor lung tissue 3036_N (expression)	60 - 69 Years	64 Years	Lung				GSM813519			Lung	3036	Asian	Manual Microdissection	Female		Never Smoker							5.97007
42	Adjacent non-tumor lung tissue 05L27_N (expression)	70 - 79 Years	77 Years	Lung				GSM813417			Lung	05L27	Asian	Manual Microdissection	Female		Never Smoker							5.10774
43	Adjacent non-tumor lung tissue 3031_N (expression)	70 - 79 Years	74 Years	Lung				GSM813512			Lung	3031	White	Manual Microdissection	Female		Never Smoker							5.57448
44	Adjacent non-tumor lung tissue 05L4_N (expression)	80 - 89 Years	82 Years	Lung				GSM813425			Lung	05L4	Asian	Manual Microdissection	Female		Never Smoker							6.17923
45	Adjacent non-tumor lung tissue 3039_N (expression)	80 - 89 Years	80 Years	Lung				GSM813521			Lung	3039	White	Manual Microdissection	Female		Never Smoker							5.65762
46	Adjacent non-tumor lung tissue 06L57_N (expression)	50 - 59 Years	53 Years	Lung				GSM813463			Lung	06L57	White	Manual Microdissection	Female	16	Current Smoker							5.21406
47	Adjacent non-tumor lung tissue 3012_N (expression)	50 - 59 Years	58 Years	Lung				GSM813497			Lung	3012	White	Manual Microdissection	Female	35	Current Smoker							6.01394
48	Adjacent non-tumor lung tissue 3024_N (expression)	60 - 69 Years	63 Years	Lung				GSM813508			Lung	3024	White	Manual Microdissection	Male	120	Current Smoker							5.9072
49	Adjacent non-tumor lung tissue 3013_N (expression)	60 - 69 Years	64 Years	Lung				GSM813499			Lung	3013	White	Manual Microdissection	Female	40	Current Smoker							5.98046
50	Adjacent non-tumor lung tissue 3014_N (expression)	60 - 69 Years	69 Years	Lung				GSM813501			Lung	3014	White	Manual Microdissection	Female	110	Current Smoker							5.97168
51	Adjacent non-tumor lung tissue 07L38_N (expression)	60 - 69 Years	60 Years	Lung				GSM813485			Lung	07L38	Asian	Manual Microdissection	Female		Never Smoker							4.7468
52	Adjacent non-tumor lung tissue 05L12_N (expression)	60 - 69 Years	66 Years	Lung				GSM813411			Lung	05L12	Asian	Manual Microdissection	Male		Never Smoker							5.8936
53	Adjacent non-tumor lung tissue L2_N (expression)	70 - 79 Years	70 Years	Lung				GSM813525			Lung	L2	Asian	Manual Microdissection	Female		Never Smoker							6.21772
54	Adjacent non-tumor lung tissue 07L6_N (expression)	70 - 79 Years	71 Years	Lung				GSM813491			Lung	07L6	Asian	Manual Microdissection	Male		Never Smoker							5.47125
55	Adjacent non-tumor lung tissue 3032_N (expression)	50 - 59 Years	55 Years	Lung				GSM813514			Lung	3032	White	Manual Microdissection	Female		Never Smoker							5.70952
56	Adjacent non-tumor lung tissue 3033_N (expression)	50 - 59 Years	58 Years	Lung				GSM813516			Lung	3033	White	Manual Microdissection	Female		Never Smoker							5.92692
57	Adjacent non-tumor lung tissue 07L28_N (expression)	60 - 69 Years	65 Years	Lung				GSM813479			Lung	07L28	White	Manual Microdissection	Female		Never Smoker							5.87223
58	Adjacent non-tumor lung tissue 05L19_N (expression)	60 - 69 Years	68 Years	Lung				GSM813415			Lung	05L19	White	Manual Microdissection	Female	48	Current Smoker							5.53113
59	Lung adenocarcinoma 06L57_T (expression)	50 - 59 Years	53 Years	Lung Adenocarcinoma	Lung Adenocarcinoma	EGFR Wild Type	EGFR Wild Type	GSM813464	KRAS G12A Mutation	KRAS Mutation		06L57	White	Manual Microdissection	Female	16	Current Smoker	Smoker	Stage IIIA	Stage III	STK11 Mutation	STK11 Mutation		6.12397
60	Lung adenocarcinoma 05L9_T (expression)	70 - 79 Years	71 Years	Lung Adenocarcinoma	Lung Adenocarcinoma	EGFR Wild Type	EGFR Wild Type	GSM813444	KRAS G12C Mutation	KRAS Mutation		05L9	White	Manual Microdissection	Female	45	Current Smoker	Smoker	Stage IA	Stage I	STK11 Mutation	STK11 Mutation		7.94909
61	Lung adenocarcinoma 06L14_T (expression)	50 - 59 Years	57 Years	Lung Adenocarcinoma	Lung Adenocarcinoma	EGFR Wild Type	EGFR Wild Type	GSM813450	KRAS G12V Mutation	KRAS Mutation		06L14	White	Manual Microdissection	Female		Current Smoker	Smoker	Stage IIA	Stage II	STK11 Mutation	STK11 Mutation		6.37886
62	Lung adenocarcinoma 05L6_T (expression)	70 - 79 Years	75 Years	Lung Adenocarcinoma	Lung Adenocarcinoma	EGFR Wild Type	EGFR Wild Type	GSM813440	KRAS Wild Type	KRAS Wild Type		05L6	Asian	Manual Microdissection	Female		Never Smoker	Never Smoker	Stage IB	Stage I	STK11 Mutation	STK11 Mutation		6.34749
63	Lung adenocarcinoma 3022_T (expression)	70 - 79 Years	73 Years	Lung Adenocarcinoma	Lung Adenocarcinoma	EGFR Wild Type	EGFR Wild Type	GSM813506	KRAS Wild Type	KRAS Wild Type		3022	White	Manual Microdissection	Male	44	Current Smoker	Smoker	Stage IA	Stage I	STK11 Mutation	STK11 Mutation		5.72914
64	Lung adenocarcinoma 3021_T (expression)	60 - 69 Years	66 Years	Lung Adenocarcinoma	Lung Adenocarcinoma	EGFR Wild Type	EGFR Wild Type	GSM813504	KRAS Wild Type	KRAS Wild Type		3021	White	Manual Microdissection	Male	44	Current Smoker	Smoker	Stage IB	Stage I	STK11 Mutation	STK11 Mutation		6.03719
65	Lung adenocarcinoma 06L3_T (expression)	60 - 69 Years	67 Years	Lung Adenocarcinoma	Lung Adenocarcinoma	EGFR Wild Type	EGFR Wild Type	GSM813456	KRAS Wild Type	KRAS Wild Type		06L3	White	Manual Microdissection	Female	50	Current Smoker	Smoker	Stage IIA	Stage II	STK11 Mutation	STK11 Mutation		5.64801
66	Lung adenocarcinoma 3012_T (expression)	50 - 59 Years	58 Years	Lung Adenocarcinoma	Lung Adenocarcinoma	EGFR Wild Type	EGFR Wild Type	GSM813498	KRAS Wild Type	KRAS Wild Type		3012	White	Manual Microdissection	Female	35	Current Smoker	Smoker	Stage IIIA	Stage III	STK11 Mutation	STK11 Mutation		5.42003
67	Lung adenocarcinoma 05L40_T (expression)	50 - 59 Years	52 Years	Lung Adenocarcinoma	Lung Adenocarcinoma	EGFR Mutation	EGFR Mutation	GSM813428	KRAS Wild Type	KRAS Wild Type		05L40	Asian	Manual Microdissection	Female		Never Smoker	Never Smoker	Stage IA	Stage I	STK11 Wild Type	STK11 Wild Type		5.62618
68	Lung adenocarcinoma 07L22_T (expression)	80 - 89 Years	85 Years	Lung Adenocarcinoma	Lung Adenocarcinoma	EGFR Mutation	EGFR Mutation	GSM813476	KRAS Wild Type	KRAS Wild Type		07L22	Asian	Manual Microdissection	Male		Never Smoker	Never Smoker	Stage IA	Stage I	STK11 Wild Type	STK11 Wild Type		5.7765
69	Lung adenocarcinoma 06L64_T (expression)	70 - 79 Years	78 Years	Lung Adenocarcinoma	Lung Adenocarcinoma	EGFR Mutation	EGFR Mutation	GSM813466	KRAS Wild Type	KRAS Wild Type		06L64	White	Manual Microdissection	Female		Never Smoker	Never Smoker	Stage IA	Stage I	STK11 Wild Type	STK11 Wild Type		5.6557
70	Lung adenocarcinoma 05L7_T (expression)	70 - 79 Years	72 Years	Lung Adenocarcinoma	Lung Adenocarcinoma	EGFR Mutation	EGFR Mutation	GSM813442	KRAS Wild Type	KRAS Wild Type		05L7	Asian	Manual Microdissection	Male		Never Smoker	Never Smoker	Stage IB	Stage I	STK11 Wild Type	STK11 Wild Type		6.1697
71	Lung adenocarcinoma L15_T (expression)	70 - 79 Years	72 Years	Lung Adenocarcinoma	Lung Adenocarcinoma	EGFR Mutation	EGFR Mutation	GSM813524	KRAS Wild Type	KRAS Wild Type		L15	Asian	Manual Microdissection	Female		Never Smoker	Never Smoker	Stage IB	Stage I	STK11 Wild Type	STK11 Wild Type		6.29737
72	Lung adenocarcinoma 07L19_T (expression)	70 - 79 Years	73 Years	Lung Adenocarcinoma	Lung Adenocarcinoma	EGFR Mutation	EGFR Mutation	GSM813472	KRAS Wild Type	KRAS Wild Type		07L19	Asian	Manual Microdissection	Female		Never Smoker	Never Smoker	Stage IB	Stage I	STK11 Wild Type	STK11 Wild Type		5.64279
73	Lung adenocarcinoma 05L13_T (expression)	70 - 79 Years	74 Years	Lung Adenocarcinoma	Lung Adenocarcinoma	EGFR Mutation	EGFR Mutation	GSM813414	KRAS Wild Type	KRAS Wild Type		05L13	Asian	Manual Microdissection	Male		Never Smoker	Never Smoker	Stage IB	Stage I	STK11 Wild Type	STK11 Wild Type		6.29334
74	Lung adenocarcinoma 3036_T (expression)	60 - 69 Years	64 Years	Lung Adenocarcinoma	Lung Adenocarcinoma	EGFR Mutation	EGFR Mutation	GSM813520	KRAS Wild Type	KRAS Wild Type		3036	Asian	Manual Microdissection	Female		Never Smoker	Never Smoker	Stage IIA	Stage II	STK11 Wild Type	STK11 Wild Type		6.07609
75	Lung adenocarcinoma 05L27_T (expression)	70 - 79 Years	77 Years	Lung Adenocarcinoma	Lung Adenocarcinoma	EGFR Mutation	EGFR Mutation	GSM813418	KRAS Wild Type	KRAS Wild Type		05L27	Asian	Manual Microdissection	Female		Never Smoker	Never Smoker	Stage IIA	Stage II	STK11 Wild Type	STK11 Wild Type		6.40276
76	Lung adenocarcinoma 3031_T (expression)	70 - 79 Years	74 Years	Lung Adenocarcinoma	Lung Adenocarcinoma	EGFR Mutation	EGFR Mutation	GSM813513	KRAS Wild Type	KRAS Wild Type		3031	White	Manual Microdissection	Female		Never Smoker	Never Smoker	Stage IIA	Stage II	STK11 Wild Type	STK11 Wild Type		5.99075
77	Lung adenocarcinoma 05L4_T (expression)	80 - 89 Years	82 Years	Lung Adenocarcinoma	Lung Adenocarcinoma	EGFR Mutation	EGFR Mutation	GSM813426	KRAS Wild Type	KRAS Wild Type		05L4	Asian	Manual Microdissection	Female		Never Smoker	Never Smoker	Stage IIB	Stage II	STK11 Wild Type	STK11 Wild Type		6.36968
78	Lung adenocarcinoma 07L38_T (expression)	60 - 69 Years	60 Years	Lung Adenocarcinoma	Lung Adenocarcinoma	EGFR Mutation	EGFR Mutation	GSM813486	KRAS Wild Type	KRAS Wild Type		07L38	Asian	Manual Microdissection	Female		Never Smoker	Never Smoker	Stage IIIA	Stage III	STK11 Wild Type	STK11 Wild Type		6.87361
79	Lung adenocarcinoma 05L12_T (expression)	60 - 69 Years	66 Years	Lung Adenocarcinoma	Lung Adenocarcinoma	EGFR Mutation	EGFR Mutation	GSM813412	KRAS Wild Type	KRAS Wild Type		05L12	Asian	Manual Microdissection	Male		Never Smoker	Never Smoker	Stage IIIA	Stage III	STK11 Wild Type	STK11 Wild Type		6.5841
80	Lung adenocarcinoma L2_T (expression)	70 - 79 Years	70 Years	Lung Adenocarcinoma	Lung Adenocarcinoma	EGFR Mutation	EGFR Mutation	GSM813526	KRAS Wild Type	KRAS Wild Type		L2	Asian	Manual Microdissection	Female		Never Smoker	Never Smoker	Stage IIIA	Stage III	STK11 Wild Type	STK11 Wild Type		6.35911
81	Lung adenocarcinoma 07L6_T (expression)	70 - 79 Years	71 Years	Lung Adenocarcinoma	Lung Adenocarcinoma	EGFR Mutation	EGFR Mutation	GSM813492	KRAS Wild Type	KRAS Wild Type		07L6	Asian	Manual Microdissection	Male		Never Smoker	Never Smoker	Stage IIIA	Stage III	STK11 Wild Type	STK11 Wild Type		5.8272
82	Lung adenocarcinoma 07L28_T (expression)	60 - 69 Years	65 Years	Lung Adenocarcinoma	Lung Adenocarcinoma	EGFR Mutation	EGFR Mutation	GSM813480	KRAS Wild Type	KRAS Wild Type		07L28	White	Manual Microdissection	Female		Never Smoker	Never Smoker	Stage IIIA	Stage III	STK11 Wild Type	STK11 Wild Type		6.39373
83	Lung adenocarcinoma 06L20_T (expression)	70 - 79 Years	70 Years	Lung Adenocarcinoma	Lung Adenocarcinoma	EGFR Wild Type	EGFR Wild Type	GSM813452	KRAS G12A Mutation	KRAS Mutation		06L20	White	Manual Microdissection	Female	93	Current Smoker	Smoker	Stage IB	Stage I	STK11 Wild Type	STK11 Wild Type		6.11685
84	Lung adenocarcinoma 06L50_T (expression)	70 - 79 Years	78 Years	Lung Adenocarcinoma	Lung Adenocarcinoma	EGFR Wild Type	EGFR Wild Type	GSM813460	KRAS G12C Mutation	KRAS Mutation		06L50	White	Manual Microdissection	Female	60	Current Smoker	Smoker	Stage IA	Stage I	STK11 Wild Type	STK11 Wild Type		5.77778
85	Lung adenocarcinoma 05L43_T (expression)	60 - 69 Years	64 Years	Lung Adenocarcinoma	Lung Adenocarcinoma	EGFR Wild Type	EGFR Wild Type	GSM813430	KRAS G12C Mutation	KRAS Mutation		05L43	White	Manual Microdissection	Female	35	Current Smoker	Smoker	Stage IB	Stage I	STK11 Wild Type	STK11 Wild Type		6.49974
86	Lung adenocarcinoma 07L21_T (expression)	60 - 69 Years	67 Years	Lung Adenocarcinoma	Lung Adenocarcinoma	EGFR Wild Type	EGFR Wild Type	GSM813474	KRAS G12C Mutation	KRAS Mutation		07L21	White	Manual Microdissection	Male	40	Current Smoker	Smoker	Stage IB	Stage I	STK11 Wild Type	STK11 Wild Type		6.20754
87	Lung adenocarcinoma 06L46_T (expression)	70 - 79 Years	73 Years	Lung Adenocarcinoma	Lung Adenocarcinoma	EGFR Wild Type	EGFR Wild Type	GSM813458	KRAS G12C Mutation	KRAS Mutation		06L46	White	Manual Microdissection	Female	25	Current Smoker	Smoker	Stage IB	Stage I	STK11 Wild Type	STK11 Wild Type		5.51349
88	Lung adenocarcinoma 3003_T (expression)	60 - 69 Years	61 Years	Lung Adenocarcinoma	Lung Adenocarcinoma	EGFR Wild Type	EGFR Wild Type	GSM813496	KRAS G12C Mutation	KRAS Mutation		3003	White	Manual Microdissection	Female	40	Current Smoker	Smoker	Stage IIA	Stage II	STK11 Wild Type	STK11 Wild Type		5.1919
89	Lung adenocarcinoma 3024_T (expression)	60 - 69 Years	63 Years	Lung Adenocarcinoma	Lung Adenocarcinoma	EGFR Wild Type	EGFR Wild Type	GSM813509	KRAS G12C Mutation	KRAS Mutation		3024	White	Manual Microdissection	Male	120	Current Smoker	Smoker	Stage IIIA	Stage III	STK11 Wild Type	STK11 Wild Type		6.73885
90	Lung adenocarcinoma 07L66_T (expression)	70 - 79 Years	74 Years	Lung Adenocarcinoma	Lung Adenocarcinoma	EGFR Wild Type	EGFR Wild Type	GSM813494	KRAS G12D Mutation	KRAS Mutation		07L66	White	Manual Microdissection	Female	55	Current Smoker	Smoker	Stage IA	Stage I	STK11 Wild Type	STK11 Wild Type		6.44487
91	Lung adenocarcinoma 07L5_T (expression)	60 - 69 Years	64 Years	Lung Adenocarcinoma	Lung Adenocarcinoma	EGFR Wild Type	EGFR Wild Type	GSM813488	KRAS G12D Mutation	KRAS Mutation		07L5	White	Manual Microdissection	Female	40	Current Smoker	Smoker	Stage IB	Stage I	STK11 Wild Type	STK11 Wild Type		6.82611
92	Lung adenocarcinoma 3030_T (expression)	60 - 69 Years	68 Years	Lung Adenocarcinoma	Lung Adenocarcinoma	EGFR Wild Type	EGFR Wild Type	GSM813511	KRAS G12D Mutation	KRAS Mutation		3030	White	Manual Microdissection	Female	30	Current Smoker	Smoker	Stage IB	Stage I	STK11 Wild Type	STK11 Wild Type		6.0772
93	Lung adenocarcinoma 07L25_T (expression)	70 - 79 Years	72 Years	Lung Adenocarcinoma	Lung Adenocarcinoma	EGFR Wild Type	EGFR Wild Type	GSM813478	KRAS G12D Mutation	KRAS Mutation		07L25	White	Manual Microdissection	Female	55	Current Smoker	Smoker	Stage IB	Stage I	STK11 Wild Type	STK11 Wild Type		6.25383
94	Lung adenocarcinoma 3014_T (expression)	60 - 69 Years	69 Years	Lung Adenocarcinoma	Lung Adenocarcinoma	EGFR Wild Type	EGFR Wild Type	GSM813502	KRAS G12D Mutation	KRAS Mutation		3014	White	Manual Microdissection	Female	110	Current Smoker	Smoker	Stage IIIA	Stage III	STK11 Wild Type	STK11 Wild Type		5.23653
95	Lung adenocarcinoma 07L32_T (expression)	70 - 79 Years	71 Years	Lung Adenocarcinoma	Lung Adenocarcinoma	EGFR Wild Type	EGFR Wild Type	GSM813484	KRAS G12E Mutation	KRAS Mutation		07L32	White	Manual Microdissection	Female	62	Current Smoker	Smoker	Stage IIA	Stage II	STK11 Wild Type	STK11 Wild Type		6.64532
96	Lung adenocarcinoma 07L51_T (expression)	50 - 59 Years	53 Years	Lung Adenocarcinoma	Lung Adenocarcinoma	EGFR Wild Type	EGFR Wild Type	GSM813490	KRAS G12V Mutation	KRAS Mutation		07L51	White	Manual Microdissection	Female	36	Current Smoker	Smoker	Stage IA	Stage I	STK11 Wild Type	STK11 Wild Type		6.86316
97	Lung adenocarcinoma 06L11_T (expression)	60 - 69 Years	67 Years	Lung Adenocarcinoma	Lung Adenocarcinoma	EGFR Wild Type	EGFR Wild Type	GSM813448	KRAS G12V Mutation	KRAS Mutation		06L11	White	Manual Microdissection	Female	75	Current Smoker	Smoker	Stage IA	Stage I	STK11 Wild Type	STK11 Wild Type		5.93526
98	Lung adenocarcinoma 05L54_T (expression)	70 - 79 Years	77 Years	Lung Adenocarcinoma	Lung Adenocarcinoma	EGFR Wild Type	EGFR Wild Type	GSM813438	KRAS G12V Mutation	KRAS Mutation		05L54	Asian	Manual Microdissection	Female		Never Smoker	Never Smoker	Stage IA	Stage I	STK11 Wild Type	STK11 Wild Type		5.75282
99	Lung adenocarcinoma 05L39_T (expression)	80 - 89 Years	86 Years	Lung Adenocarcinoma	Lung Adenocarcinoma	EGFR Wild Type	EGFR Wild Type	GSM813424	KRAS G12V Mutation	KRAS Mutation		05L39	Asian	Manual Microdissection	Female		Never Smoker	Never Smoker	Stage IB	Stage I	STK11 Wild Type	STK11 Wild Type		5.57095
100	Lung adenocarcinoma 3013_T (expression)	60 - 69 Years	64 Years	Lung Adenocarcinoma	Lung Adenocarcinoma	EGFR Wild Type	EGFR Wild Type	GSM813500	KRAS G13V Mutation	KRAS Mutation		3013	White	Manual Microdissection	Female	40	Current Smoker	Smoker	Stage IIIA	Stage III	STK11 Wild Type	STK11 Wild Type		6.32768
101	Lung adenocarcinoma 07L31_T (expression)	40 - 49 Years	47 Years	Lung Adenocarcinoma	Lung Adenocarcinoma	EGFR Wild Type	EGFR Wild Type	GSM813482	KRAS Wild Type	KRAS Wild Type		07L31	Asian	Manual Microdissection	Female	11	Current Smoker	Smoker	Stage IA	Stage I	STK11 Wild Type	STK11 Wild Type		5.24979
102	Lung adenocarcinoma 06L54_T (expression)	70 - 79 Years	73 Years	Lung Adenocarcinoma	Lung Adenocarcinoma	EGFR Wild Type	EGFR Wild Type	GSM813462	KRAS Wild Type	KRAS Wild Type		06L54	White	Manual Microdissection	Male	110	Current Smoker	Smoker	Stage IA	Stage I	STK11 Wild Type	STK11 Wild Type		6.51516
103	Lung adenocarcinoma 3023_T (expression)	70 - 79 Years	74 Years	Lung Adenocarcinoma	Lung Adenocarcinoma	EGFR Wild Type	EGFR Wild Type	GSM813507	KRAS Wild Type	KRAS Wild Type		3023	White	Manual Microdissection	Male	45	Current Smoker	Smoker	Stage IA	Stage I	STK11 Wild Type	STK11 Wild Type		5.83925
104	Lung adenocarcinoma 05L45_T (expression)	30 - 39 Years	39 Years	Lung Adenocarcinoma	Lung Adenocarcinoma	EGFR Wild Type	EGFR Wild Type	GSM813432	KRAS Wild Type	KRAS Wild Type		05L45	Asian	Manual Microdissection	Female		Never Smoker	Never Smoker	Stage IA	Stage I	STK11 Wild Type	STK11 Wild Type		6.10574
105	Lung adenocarcinoma 06L71_T (expression)	60 - 69 Years	68 Years	Lung Adenocarcinoma	Lung Adenocarcinoma	EGFR Wild Type	EGFR Wild Type	GSM813468	KRAS Wild Type	KRAS Wild Type		06L71	White	Manual Microdissection	Female		Never Smoker	Never Smoker	Stage IA	Stage I	STK11 Wild Type	STK11 Wild Type		6.7509
106	Lung adenocarcinoma 07L16_T (expression)	80 - 89 Years	81 Years	Lung Adenocarcinoma	Lung Adenocarcinoma	EGFR Wild Type	EGFR Wild Type	GSM813470	KRAS Wild Type	KRAS Wild Type		07L16	White	Manual Microdissection	Male		Never Smoker	Never Smoker	Stage IA	Stage I	STK11 Wild Type	STK11 Wild Type		6.26954
107	Lung adenocarcinoma 06L10_T (expression)	70 - 79 Years	72 Years	Lung Adenocarcinoma	Lung Adenocarcinoma	EGFR Wild Type	EGFR Wild Type	GSM813446	KRAS Wild Type	KRAS Wild Type		06L10	White	Manual Microdissection	Female	60	Current Smoker	Smoker	Stage IB	Stage I	STK11 Wild Type	STK11 Wild Type		5.43106
108	Lung adenocarcinoma 06L29_T (expression)	70 - 79 Years	71 Years	Lung Adenocarcinoma	Lung Adenocarcinoma	EGFR Wild Type	EGFR Wild Type	GSM813454	KRAS Wild Type	KRAS Wild Type		06L29	Asian	Manual Microdissection	Female		Never Smoker	Never Smoker	Stage IB	Stage I	STK11 Wild Type	STK11 Wild Type		6.70085
109	Lung adenocarcinoma 05L49_T (expression)	70 - 79 Years	77 Years	Lung Adenocarcinoma	Lung Adenocarcinoma	EGFR Wild Type	EGFR Wild Type	GSM813436	KRAS Wild Type	KRAS Wild Type		05L49	Asian	Manual Microdissection	Female		Never Smoker	Never Smoker	Stage IB	Stage I	STK11 Wild Type	STK11 Wild Type		6.47315
110	Lung adenocarcinoma 05L32_T (expression)	60 - 69 Years	65 Years	Lung Adenocarcinoma	Lung Adenocarcinoma	EGFR Wild Type	EGFR Wild Type	GSM813420	KRAS Wild Type	KRAS Wild Type		05L32	White	Manual Microdissection	Male	69	Current Smoker	Smoker	Stage IIA	Stage II	STK11 Wild Type	STK11 Wild Type		6.32886
111	Lung adenocarcinoma 05L47_T (expression)	60 - 69 Years	63 Years	Lung Adenocarcinoma	Lung Adenocarcinoma	EGFR Wild Type	EGFR Wild Type	GSM813434	KRAS Wild Type	KRAS Wild Type		05L47	Asian	Manual Microdissection	Female		Never Smoker	Never Smoker	Stage IIA	Stage II	STK11 Wild Type	STK11 Wild Type		6.37968
112	Lung adenocarcinoma 3039_T (expression)	80 - 89 Years	80 Years	Lung Adenocarcinoma	Lung Adenocarcinoma	EGFR Wild Type	EGFR Wild Type	GSM813522	KRAS Wild Type	KRAS Wild Type		3039	White	Manual Microdissection	Female		Never Smoker	Never Smoker	Stage IIB	Stage II	STK11 Wild Type	STK11 Wild Type		5.56808
113	Lung adenocarcinoma 3032_T (expression)	50 - 59 Years	55 Years	Lung Adenocarcinoma	Lung Adenocarcinoma	EGFR Wild Type	EGFR Wild Type	GSM813515	KRAS Wild Type	KRAS Wild Type		3032	White	Manual Microdissection	Female		Never Smoker	Never Smoker	Stage IIIA	Stage III	STK11 Wild Type	STK11 Wild Type		5.86476
114	Lung adenocarcinoma 05L19_T (expression)	60 - 69 Years	68 Years	Lung Adenocarcinoma	Lung Adenocarcinoma	EGFR Wild Type	EGFR Wild Type	GSM813416	KRAS Wild Type	KRAS Wild Type		05L19	White	Manual Microdissection	Female	48	Current Smoker	Smoker	Stage IV	Stage IV	STK11 Wild Type	STK11 Wild Type		4.74506
115	Lung adenocarcinoma 05L34_T (expression)	70 - 79 Years	73 Years	Lung Adenocarcinoma	Lung Adenocarcinoma	EGFR Mutation	EGFR Mutation	GSM813422	KRAS Wild Type	KRAS Wild Type		05L34	Asian	Manual Microdissection	Female		Never Smoker	Never Smoker	Stage IB	Stage I				6.00863
116	Lung adenocarcinoma 3033_T (expression)	50 - 59 Years	58 Years	Lung Adenocarcinoma	Lung Adenocarcinoma	EGFR Wild Type	EGFR Wild Type	GSM813517	KRAS Mutation	KRAS Mutation		3033	White	Manual Microdissection	Female		Never Smoker	Never Smoker	Stage IIIA	Stage III				5.56572
