# Supplementary material for: Overexpression of molecule GRP94 favors tumor progression in lung adenocarcinoma by interaction with regulatory T cells
Source: Thorac Cancer. 2020 Jan 22;11(3):704–12. doi: 10.1111/1759-7714.13321 (PMC7049511; doi:10.1111/1759-7714.13321)
Supplement: Supplementary file 1 — Appendix S1: Supporting information [file TCA-11-704-s001.zip › Oncomine data/cancer vs normal/Lung cancer vs normal/dataset/singleGene_dataset (3).csv]

Landi Lung
Sample Number	Sample Name	Age	Age (Detailed)	Cancer and Normal Type	Cancer Type	GEO ID	Normal Tissue Type	Sample Type	Sex	Smoking Status	Smoking Status (Lung Adenocarcinoma)	Stage	Stage (Lung Adenocarcinoma)	Gene / Reporter	HSP90B1 / 200598_s_at
1	Normal Lung_GT00006	60 - 69 Years	69 Years	Lung		GSM254626	Lung	Tissue Specimen	Male	Never Smoker					1.93756
2	Normal Lung_GT00007	60 - 69 Years	68 Years	Lung		GSM254628	Lung	Tissue Specimen	Male	Former Smoker					1.57834
3	Normal Lung_GT00059	60 - 69 Years	67 Years	Lung		GSM254632	Lung	Tissue Specimen	Male	Former Smoker					2.01613
4	Normal Lung_GT00146	70 - 79 Years	71 Years	Lung		GSM254634	Lung	Tissue Specimen	Male	Former Smoker					0.91813
5	Normal Lung_GT01001	70 - 79 Years	70 Years	Lung		GSM254635	Lung	Tissue Specimen	Female	Never Smoker					0.19979
6	Normal Lung_GT01003	40 - 49 Years	45 Years	Lung		GSM254638	Lung	Tissue Specimen	Female	Current Smoker					0.94468
7	Normal Lung_GT01011	60 - 69 Years	67 Years	Lung		GSM254640	Lung	Tissue Specimen	Female	Never Smoker					0.92169
8	Normal Lung_GT01024	60 - 69 Years	61 Years	Lung		GSM254643	Lung	Tissue Specimen	Male	Never Smoker					1.10757
9	Normal Lung_GT01025	60 - 69 Years	65 Years	Lung		GSM254644	Lung	Tissue Specimen	Male	Current Smoker					1.13542
10	Normal Lung_GT01033	70 - 79 Years	73 Years	Lung		GSM254646	Lung	Tissue Specimen	Male	Former Smoker					1.34777
11	Normal Lung_GT01036	60 - 69 Years	67 Years	Lung		GSM254649	Lung	Tissue Specimen	Female	Never Smoker					1.24734
12	Normal Lung_GT01038	40 - 49 Years	46 Years	Lung		GSM254651	Lung	Tissue Specimen	Female	Current Smoker					1.2388
13	Normal Lung_GT01047	50 - 59 Years	59 Years	Lung		GSM254653	Lung	Tissue Specimen	Female	Never Smoker					1.62576
14	Normal Lung_GT01051	60 - 69 Years	66 Years	Lung		GSM254655	Lung	Tissue Specimen	Male	Former Smoker					1.92385
15	Normal Lung_GT01061	60 - 69 Years	68 Years	Lung		GSM254658	Lung	Tissue Specimen	Female	Never Smoker					1.0776
16	Normal Lung_GT01064	70 - 79 Years	71 Years	Lung		GSM254660	Lung	Tissue Specimen	Female	Never Smoker					0.8958
17	Normal Lung_GT01085	60 - 69 Years	65 Years	Lung		GSM254662	Lung	Tissue Specimen	Male	Former Smoker					1.99071
18	Normal Lung_GT01095	60 - 69 Years	61 Years	Lung		GSM254665	Lung	Tissue Specimen	Female	Current Smoker					0.99172
19	Normal Lung_GT01097	50 - 59 Years	59 Years	Lung		GSM254667	Lung	Tissue Specimen	Male	Current Smoker					1.56446
20	Normal Lung_GT01099	70 - 79 Years	71 Years	Lung		GSM254669	Lung	Tissue Specimen	Male	Former Smoker					1.16793
21	Normal Lung_GT01100	60 - 69 Years	69 Years	Lung		GSM254671	Lung	Tissue Specimen	Male	Former Smoker					0.54316
22	Normal Lung_GT01105	60 - 69 Years	61 Years	Lung		GSM254673	Lung	Tissue Specimen	Male	Never Smoker					1.98104
23	Normal Lung_GT01107	50 - 59 Years	59 Years	Lung		GSM254676	Lung	Tissue Specimen	Male	Current Smoker					0.9349
24	Normal Lung_GT01113	60 - 69 Years	63 Years	Lung		GSM254677	Lung	Tissue Specimen	Male	Former Smoker					2.24262
25	Normal Lung_GT01117	60 - 69 Years	63 Years	Lung		GSM254679	Lung	Tissue Specimen	Male	Current Smoker					0.8446
26	Normal Lung_GT01119	70 - 79 Years	74 Years	Lung		GSM254681	Lung	Tissue Specimen	Female	Never Smoker					1.11758
27	Normal Lung_GT01120	50 - 59 Years	51 Years	Lung		GSM254683	Lung	Tissue Specimen	Male	Current Smoker					1.95086
28	Normal Lung_GT01121	50 - 59 Years	52 Years	Lung		GSM254685	Lung	Tissue Specimen	Male	Current Smoker					1.45255
29	Normal Lung_GT01128	60 - 69 Years	66 Years	Lung		GSM254689	Lung	Tissue Specimen	Male	Current Smoker					2.03752
30	Normal Lung_GT01129	50 - 59 Years	55 Years	Lung		GSM254691	Lung	Tissue Specimen	Female	Current Smoker					1.62613
31	Normal Lung_GT01130	70 - 79 Years	71 Years	Lung		GSM254693	Lung	Tissue Specimen	Female	Never Smoker					1.28478
32	Normal Lung_GT01131	60 - 69 Years	64 Years	Lung		GSM254695	Lung	Tissue Specimen	Female	Never Smoker					2.43131
33	Normal Lung_GT01156	70 - 79 Years	73 Years	Lung		GSM254699	Lung	Tissue Specimen	Male	Former Smoker					1.64195
34	Normal Lung_GT01182	70 - 79 Years	78 Years	Lung		GSM254702	Lung	Tissue Specimen	Female	Never Smoker					1.73656
35	Normal Lung_GT01194	60 - 69 Years	67 Years	Lung		GSM254703	Lung	Tissue Specimen	Male	Former Smoker					1.80528
36	Normal Lung_GT01222	60 - 69 Years	63 Years	Lung		GSM254706	Lung	Tissue Specimen	Male	Current Smoker					2.00966
37	Normal Lung_GT01232	80 - 89 Years	81 Years	Lung		GSM254708	Lung	Tissue Specimen	Male	Former Smoker					1.03013
38	Normal Lung_GT01233	50 - 59 Years	57 Years	Lung		GSM254710	Lung	Tissue Specimen	Male	Current Smoker					2.80174
39	Normal Lung_GT01237	60 - 69 Years	60 Years	Lung		GSM254711	Lung	Tissue Specimen	Male	Former Smoker					1.3163
40	Normal Lung_GT01239	60 - 69 Years	65 Years	Lung		GSM254712	Lung	Tissue Specimen	Male	Current Smoker					1.15608
41	Normal Lung_GT01240	70 - 79 Years	75 Years	Lung		GSM254713	Lung	Tissue Specimen	Male	Current Smoker					2.11463
42	Normal Lung_GT01243	70 - 79 Years	73 Years	Lung		GSM254715	Lung	Tissue Specimen	Male	Former Smoker					1.09667
43	Normal Lung_GT01246	70 - 79 Years	76 Years	Lung		GSM254717	Lung	Tissue Specimen	Male	Former Smoker					1.67691
44	Normal Lung_GT01247	60 - 69 Years	62 Years	Lung		GSM254719	Lung	Tissue Specimen	Female	Never Smoker					1.86328
45	Normal Lung_GT01283	70 - 79 Years	77 Years	Lung		GSM254723	Lung	Tissue Specimen	Male	Former Smoker					1.92866
46	Normal Lung_GT01417	60 - 69 Years	69 Years	Lung		GSM254725	Lung	Tissue Specimen	Male	Current Smoker					1.53921
47	Normal Lung_GT01421	60 - 69 Years	68 Years	Lung		GSM254727	Lung	Tissue Specimen	Male	Never Smoker					1.25926
48	Normal Lung_GT01445	70 - 79 Years	70 Years	Lung		GSM254730	Lung	Tissue Specimen	Male	Former Smoker					0.89167
49	Normal Lung_GT01479	60 - 69 Years	63 Years	Lung		GSM254731	Lung	Tissue Specimen	Male	Former Smoker					1.31858
50	Lung Tumor_GT00006	60 - 69 Years	69 Years	Lung Adenocarcinoma	Lung Adenocarcinoma	GSM254625		Tissue Specimen	Male	Never Smoker	Never Smoker	Stage IIB	Stage II		1.78065
51	Lung Tumor_GT00007	60 - 69 Years	68 Years	Lung Adenocarcinoma	Lung Adenocarcinoma	GSM254627		Tissue Specimen	Male	Former Smoker	Smoker	Stage IIB	Stage II		2.77423
52	Lung Tumor_GT00022	70 - 79 Years	74 Years	Lung Adenocarcinoma	Lung Adenocarcinoma	GSM254629		Tissue Specimen	Female	Never Smoker	Never Smoker	Stage IB	Stage I		1.72216
53	Lung Tumor_GT00042	70 - 79 Years	75 Years	Lung Adenocarcinoma	Lung Adenocarcinoma	GSM254630		Tissue Specimen	Male	Former Smoker	Smoker	Stage IIA	Stage II		3.01732
54	Lung Tumor_GT00059	60 - 69 Years	67 Years	Lung Adenocarcinoma	Lung Adenocarcinoma	GSM254631		Tissue Specimen	Male	Former Smoker	Smoker	Stage IIIA	Stage III		1.55294
55	Lung Tumor_GT00146	70 - 79 Years	71 Years	Lung Adenocarcinoma	Lung Adenocarcinoma	GSM254633		Tissue Specimen	Male	Former Smoker	Smoker	Stage IIB	Stage II		1.94382
56	Lung Tumor_GT01001	70 - 79 Years	70 Years	Lung Adenocarcinoma	Lung Adenocarcinoma	GSM254636		Tissue Specimen	Female	Never Smoker	Never Smoker	Stage IIIB	Stage III		2.42806
57	Lung Tumor_GT01003	40 - 49 Years	45 Years	Lung Adenocarcinoma	Lung Adenocarcinoma	GSM254637		Tissue Specimen	Female	Current Smoker	Smoker	Stage IV	Stage IV		1.63661
58	Lung Tumor_GT01011	60 - 69 Years	67 Years	Lung Adenocarcinoma	Lung Adenocarcinoma	GSM254639		Tissue Specimen	Female	Never Smoker	Never Smoker	Stage IIB	Stage II		0.72803
59	Lung Tumor_GT01017	60 - 69 Years	65 Years	Lung Adenocarcinoma	Lung Adenocarcinoma	GSM254641		Tissue Specimen	Male	Current Smoker	Smoker	Stage IIB	Stage II		2.06989
60	Lung Tumor_GT01019	60 - 69 Years	66 Years	Lung Adenocarcinoma	Lung Adenocarcinoma	GSM254642		Tissue Specimen	Female	Current Smoker	Smoker	Stage IIB	Stage II		3.58879
61	Lung Tumor_GT01025	60 - 69 Years	65 Years	Lung Adenocarcinoma	Lung Adenocarcinoma	GSM254645		Tissue Specimen	Male	Current Smoker	Smoker	Stage IA	Stage I		3.26687
62	Lung Tumor_GT01034	70 - 79 Years	73 Years	Lung Adenocarcinoma	Lung Adenocarcinoma	GSM254647		Tissue Specimen	Male	Current Smoker	Smoker	Stage IIB	Stage II		2.15165
63	Lung Tumor_GT01036	60 - 69 Years	67 Years	Lung Adenocarcinoma	Lung Adenocarcinoma	GSM254648		Tissue Specimen	Female	Never Smoker	Never Smoker	Stage IB	Stage I		1.74629
64	Lung Tumor_GT01038	40 - 49 Years	46 Years	Lung Adenocarcinoma	Lung Adenocarcinoma	GSM254650		Tissue Specimen	Female	Current Smoker	Smoker	Stage IIIA	Stage III		2.18926
65	Lung Tumor_GT01040	70 - 79 Years	71 Years	Lung Adenocarcinoma	Lung Adenocarcinoma	GSM254652		Tissue Specimen	Female	Never Smoker	Never Smoker	Stage IIB	Stage II		2.92448
66	Lung Tumor_GT01049	70 - 79 Years	79 Years	Lung Adenocarcinoma	Lung Adenocarcinoma	GSM254654		Tissue Specimen	Female	Former Smoker	Smoker	Stage IIIA	Stage III		0.8439
67	Lung Tumor_GT01052	50 - 59 Years	56 Years	Lung Adenocarcinoma	Lung Adenocarcinoma	GSM254656		Tissue Specimen	Female	Former Smoker	Smoker	Stage IIIA	Stage III		2.04014
68	Lung Tumor_GT01054	70 - 79 Years	71 Years	Lung Adenocarcinoma	Lung Adenocarcinoma	GSM254657		Tissue Specimen	Male	Former Smoker	Smoker	Stage IIIB	Stage III		1.03191
69	Lung Tumor_GT01061	60 - 69 Years	68 Years	Lung Adenocarcinoma	Lung Adenocarcinoma	GSM254659		Tissue Specimen	Female	Never Smoker	Never Smoker	Stage IIIA	Stage III		2.58785
70	Lung Tumor_GT01077	50 - 59 Years	59 Years	Lung Adenocarcinoma	Lung Adenocarcinoma	GSM254661		Tissue Specimen	Female	Current Smoker	Smoker	Stage IIA	Stage II		1.56042
71	Lung Tumor_GT01087	50 - 59 Years	58 Years	Lung Adenocarcinoma	Lung Adenocarcinoma	GSM254663		Tissue Specimen	Male	Current Smoker	Smoker	Stage IIB	Stage II		1.39939
72	Lung Tumor_GT01089	60 - 69 Years	62 Years	Lung Adenocarcinoma	Lung Adenocarcinoma	GSM254664		Tissue Specimen	Male	Former Smoker	Smoker	Stage IIIB	Stage III		2.67525
73	Lung Tumor_GT01097	50 - 59 Years	59 Years	Lung Adenocarcinoma	Lung Adenocarcinoma	GSM254666		Tissue Specimen	Male	Current Smoker	Smoker	Stage IA	Stage I		1.91925
74	Lung Tumor_GT01099	70 - 79 Years	71 Years	Lung Adenocarcinoma	Lung Adenocarcinoma	GSM254668		Tissue Specimen	Male	Former Smoker	Smoker	Stage IB	Stage I		2.23714
75	Lung Tumor_GT01100	60 - 69 Years	69 Years	Lung Adenocarcinoma	Lung Adenocarcinoma	GSM254670		Tissue Specimen	Male	Former Smoker	Smoker	Stage IIB	Stage II		1.34939
76	Lung Tumor_GT01103	60 - 69 Years	64 Years	Lung Adenocarcinoma	Lung Adenocarcinoma	GSM254672		Tissue Specimen	Female	Current Smoker	Smoker	Stage IB	Stage I		2.26145
77	Lung Tumor_GT01105	60 - 69 Years	61 Years	Lung Adenocarcinoma	Lung Adenocarcinoma	GSM254674		Tissue Specimen	Male	Never Smoker	Never Smoker	Stage IV	Stage IV		1.79404
78	Lung Tumor_GT01107	50 - 59 Years	59 Years	Lung Adenocarcinoma	Lung Adenocarcinoma	GSM254675		Tissue Specimen	Male	Current Smoker	Smoker	Stage IA	Stage I		1.6289
79	Lung Tumor_GT01117	60 - 69 Years	63 Years	Lung Adenocarcinoma	Lung Adenocarcinoma	GSM254678		Tissue Specimen	Male	Current Smoker	Smoker	Stage IB	Stage I		2.70599
80	Lung Tumor_GT01119	70 - 79 Years	74 Years	Lung Adenocarcinoma	Lung Adenocarcinoma	GSM254680		Tissue Specimen	Female	Never Smoker	Never Smoker	Stage IIIA	Stage III		1.99995
81	Lung Tumor_GT01120	50 - 59 Years	51 Years	Lung Adenocarcinoma	Lung Adenocarcinoma	GSM254682		Tissue Specimen	Male	Current Smoker	Smoker	Stage IIB	Stage II		2.65323
82	Lung Tumor_GT01121	50 - 59 Years	52 Years	Lung Adenocarcinoma	Lung Adenocarcinoma	GSM254684		Tissue Specimen	Male	Current Smoker	Smoker	Stage IV	Stage IV		1.14883
83	Lung Tumor_GT01124	60 - 69 Years	68 Years	Lung Adenocarcinoma	Lung Adenocarcinoma	GSM254686		Tissue Specimen	Female	Never Smoker	Never Smoker	Stage IIIA	Stage III		1.82693
84	Lung Tumor_GT01126	60 - 69 Years	60 Years	Lung Adenocarcinoma	Lung Adenocarcinoma	GSM254687		Tissue Specimen	Female	Current Smoker	Smoker	Stage IIIA	Stage III		2.55321
85	Lung Tumor_GT01127	70 - 79 Years	73 Years	Lung Adenocarcinoma	Lung Adenocarcinoma	GSM254688		Tissue Specimen	Male	Current Smoker	Smoker	Stage IB	Stage I		2.42619
86	Lung Tumor_GT01128	60 - 69 Years	66 Years	Lung Adenocarcinoma	Lung Adenocarcinoma	GSM254690		Tissue Specimen	Male	Current Smoker	Smoker	Stage IB	Stage I		2.47109
87	Lung Tumor_GT01129	50 - 59 Years	55 Years	Lung Adenocarcinoma	Lung Adenocarcinoma	GSM254692		Tissue Specimen	Female	Current Smoker	Smoker	Stage IB	Stage I		3.03683
88	Lung Tumor_GT01130	70 - 79 Years	71 Years	Lung Adenocarcinoma	Lung Adenocarcinoma	GSM254694		Tissue Specimen	Female	Never Smoker	Never Smoker	Stage IB	Stage I		2.04929
89	Lung Tumor_GT01135	60 - 69 Years	60 Years	Lung Adenocarcinoma	Lung Adenocarcinoma	GSM254696		Tissue Specimen	Male	Current Smoker	Smoker	Stage IB	Stage I		2.29515
90	Lung Tumor_GT01148	60 - 69 Years	69 Years	Lung Adenocarcinoma	Lung Adenocarcinoma	GSM254697		Tissue Specimen	Male	Former Smoker	Smoker	Stage IB	Stage I		2.19582
91	Lung Tumor_GT01151	80 - 89 Years	80 Years	Lung Adenocarcinoma	Lung Adenocarcinoma	GSM254698		Tissue Specimen	Female	Current Smoker	Smoker	Stage IIA	Stage II		2.72477
92	Lung Tumor_GT01175	60 - 69 Years	62 Years	Lung Adenocarcinoma	Lung Adenocarcinoma	GSM254700		Tissue Specimen	Female	Never Smoker	Never Smoker	Stage IIB	Stage II		1.73865
93	Lung Tumor_GT01182	70 - 79 Years	78 Years	Lung Adenocarcinoma	Lung Adenocarcinoma	GSM254701		Tissue Specimen	Female	Never Smoker	Never Smoker	Stage IB	Stage I		0.95698
94	Lung Tumor_GT01194	60 - 69 Years	67 Years	Lung Adenocarcinoma	Lung Adenocarcinoma	GSM254704		Tissue Specimen	Male	Former Smoker	Smoker	Stage IB	Stage I		2.58756
95	Lung Tumor_GT01222	60 - 69 Years	63 Years	Lung Adenocarcinoma	Lung Adenocarcinoma	GSM254705		Tissue Specimen	Male	Current Smoker	Smoker	Stage IB	Stage I		3.36578
96	Lung Tumor_GT01232	80 - 89 Years	81 Years	Lung Adenocarcinoma	Lung Adenocarcinoma	GSM254707		Tissue Specimen	Male	Former Smoker	Smoker	Stage IB	Stage I		1.82682
97	Lung Tumor_GT01233	50 - 59 Years	57 Years	Lung Adenocarcinoma	Lung Adenocarcinoma	GSM254709		Tissue Specimen	Male	Current Smoker	Smoker	Stage IIB	Stage II		2.80608
98	Lung Tumor_GT01243	70 - 79 Years	73 Years	Lung Adenocarcinoma	Lung Adenocarcinoma	GSM254714		Tissue Specimen	Male	Former Smoker	Smoker	Stage IA	Stage I		1.81534
99	Lung Tumor_GT01246	70 - 79 Years	76 Years	Lung Adenocarcinoma	Lung Adenocarcinoma	GSM254716		Tissue Specimen	Male	Former Smoker	Smoker	Stage IIB	Stage II		2.49273
100	Lung Tumor_GT01247	60 - 69 Years	62 Years	Lung Adenocarcinoma	Lung Adenocarcinoma	GSM254718		Tissue Specimen	Female	Never Smoker	Never Smoker	Stage IIIA	Stage III		2.7303
101	Lung Tumor_GT01274	70 - 79 Years	75 Years	Lung Adenocarcinoma	Lung Adenocarcinoma	GSM254720		Tissue Specimen	Male	Former Smoker	Smoker	Stage IIB	Stage II		1.34851
102	Lung Tumor_GT01276	70 - 79 Years	73 Years	Lung Adenocarcinoma	Lung Adenocarcinoma	GSM254721		Tissue Specimen	Male	Current Smoker	Smoker	Stage IIB	Stage II		3.41833
103	Lung Tumor_GT01279	70 - 79 Years	74 Years	Lung Adenocarcinoma	Lung Adenocarcinoma	GSM254722		Tissue Specimen	Male	Former Smoker	Smoker	Stage IB	Stage I		2.8584
104	Lung Tumor_GT01411	60 - 69 Years	63 Years	Lung Adenocarcinoma	Lung Adenocarcinoma	GSM254724		Tissue Specimen	Male	Current Smoker	Smoker	Stage IIB	Stage II		2.80562
105	Lung Tumor_GT01421	60 - 69 Years	68 Years	Lung Adenocarcinoma	Lung Adenocarcinoma	GSM254726		Tissue Specimen	Male	Never Smoker	Never Smoker	Stage IB	Stage I		2.02404
106	Lung Tumor_GT01425	70 - 79 Years	72 Years	Lung Adenocarcinoma	Lung Adenocarcinoma	GSM254728		Tissue Specimen	Female	Never Smoker	Never Smoker	Stage IA	Stage I		2.61855
107	Lung Tumor_GT01445	70 - 79 Years	70 Years	Lung Adenocarcinoma	Lung Adenocarcinoma	GSM254729		Tissue Specimen	Male	Former Smoker	Smoker	Stage IIB	Stage II		1.69382
