# Supplementary material for: Overexpression of molecule GRP94 favors tumor progression in lung adenocarcinoma by interaction with regulatory T cells
Source: Thorac Cancer. 2020 Jan 22;11(3):704–12. doi: 10.1111/1759-7714.13321 (PMC7049511; doi:10.1111/1759-7714.13321)
Supplement: Supplementary file 1 — Appendix S1: Supporting information [file TCA-11-704-s001.zip › Oncomine data/cancer vs normal/Lung cancer vs normal/dataset/singleGene_dataset (4).csv]

Su Lung
Sample Number	Sample Name	Cancer and Normal Type	Cancer Type	Cell Line Name	GEO ID	Normal Tissue Type	Patient ID	Sample Type	Sex	Type (Detailed)	Gene / Reporter	HSP90B1 / 200598_s_at
1	1N	Lung			GSM185811	Lung	1	Surgical Specimen	Female	Adjacent Normal Lung		-0.06343
2	2N	Lung			GSM185813	Lung	2	Surgical Specimen	Female	Adjacent Normal Lung		-0.30786
3	3N	Lung			GSM185815	Lung	3	Surgical Specimen	Female	Adjacent Normal Lung		1.07126
4	4N	Lung			GSM185817	Lung	4	Surgical Specimen	Female	Adjacent Normal Lung		0.66534
5	5N	Lung			GSM185819	Lung	5	Surgical Specimen	Female	Adjacent Normal Lung		1.16555
6	6N	Lung			GSM185821	Lung	6	Surgical Specimen	Female	Adjacent Normal Lung		-0.58715
7	7N	Lung			GSM185823	Lung	7	Surgical Specimen	Female	Adjacent Normal Lung		0.37168
8	8N	Lung			GSM185825	Lung	8	Surgical Specimen	Female	Adjacent Normal Lung		2.03705
9	12N	Lung			GSM185827	Lung	12	Surgical Specimen	Female	Adjacent Normal Lung		1.49853
10	13N	Lung			GSM185829	Lung	13	Surgical Specimen	Male	Adjacent Normal Lung		0.088
11	14N	Lung			GSM185831	Lung	14	Surgical Specimen	Male	Adjacent Normal Lung		-0.49483
12	15N	Lung			GSM185833	Lung	15	Surgical Specimen	Male	Adjacent Normal Lung		1.4965
13	16N	Lung			GSM185835	Lung	16	Surgical Specimen	Male	Adjacent Normal Lung		2.26136
14	18N	Lung			GSM185837	Lung	18	Surgical Specimen	Female	Adjacent Normal Lung		1.06527
15	19N	Lung			GSM185839	Lung	19	Surgical Specimen	Female	Adjacent Normal Lung		1.24548
16	20N	Lung			GSM185841	Lung	20	Surgical Specimen	Female	Adjacent Normal Lung		1.11753
17	21N	Lung			GSM185843	Lung	21	Surgical Specimen	Female	Adjacent Normal Lung		0.613
18	22N	Lung			GSM185845	Lung	22	Surgical Specimen	Female	Adjacent Normal Lung		1.07019
19	23N	Lung			GSM185847	Lung	23	Surgical Specimen	Female	Adjacent Normal Lung		1.093
20	24N	Lung			GSM185849	Lung	24	Surgical Specimen	Female	Adjacent Normal Lung		1.37459
21	25N	Lung			GSM185851	Lung	25	Surgical Specimen	Female	Adjacent Normal Lung		0.90544
22	26N	Lung			GSM185853	Lung	26	Surgical Specimen	Female	Adjacent Normal Lung		1.70964
23	27N	Lung			GSM185855	Lung	27	Surgical Specimen	Female	Adjacent Normal Lung		1.8913
24	29N	Lung			GSM185857	Lung	29	Surgical Specimen	Male	Adjacent Normal Lung		0.71422
25	30N	Lung			GSM185859	Lung	30	Surgical Specimen	Female	Adjacent Normal Lung		1.41573
26	54N	Lung			GSM185861	Lung	54	Surgical Specimen	Female	Adjacent Normal Lung		1.55052
27	57N	Lung			GSM185863	Lung	57	Surgical Specimen	Female	Adjacent Normal Lung		2.01489
28	Adjacent Normal Mixture	Lung			GSM185865	Lung		Tissue Mixture		Adjacent Normal Lung (Mixture)		1.64517
29	Normal (Stratagene)	Lung			GSM185867	Lung		Tissue Specimen	Female	Normal Lung		3.00376
30	Normal (Clontech)	Lung			GSM185868	Lung		Tissue Specimen		Normal Lung		1.47863
31	NL20			NL20	GSM185872	Lung		Cell Line		Normal Lung CellLine		4.99577
32	19T		Large Cell Lung Carcinoma		GSM185840		19	Surgical Specimen	Female	Large Cell Lung Carcinoma		2.99608
33	NCI-H661		Large Cell Lung Carcinoma	NCI-H661	GSM185870			Cell Line		Large Cell Lung Carcinoma CellLine		6.0855
34	1T	Lung Adenocarcinoma	Lung Adenocarcinoma		GSM185812		1	Surgical Specimen	Female	Lung Adenocarcinoma		1.49747
35	2T	Lung Adenocarcinoma	Lung Adenocarcinoma		GSM185814		2	Surgical Specimen	Female	Lung Adenocarcinoma		1.13092
36	3T	Lung Adenocarcinoma	Lung Adenocarcinoma		GSM185816		3	Surgical Specimen	Female	Lung Adenocarcinoma		2.00522
37	4T	Lung Adenocarcinoma	Lung Adenocarcinoma		GSM185818		4	Surgical Specimen	Female	Lung Adenocarcinoma		2.07896
38	5T	Lung Adenocarcinoma	Lung Adenocarcinoma		GSM185820		5	Surgical Specimen	Female	Lung Adenocarcinoma		-0.42222
39	6T	Lung Adenocarcinoma	Lung Adenocarcinoma		GSM185822		6	Surgical Specimen	Female	Lung Adenocarcinoma		1.7171
40	7T	Lung Adenocarcinoma	Lung Adenocarcinoma		GSM185824		7	Surgical Specimen	Female	Lung Adenocarcinoma		-0.02791
41	8T	Lung Adenocarcinoma	Lung Adenocarcinoma		GSM185826		8	Surgical Specimen	Female	Lung Adenocarcinoma		0.29884
42	12T	Lung Adenocarcinoma	Lung Adenocarcinoma		GSM185828		12	Surgical Specimen	Female	Lung Adenocarcinoma		2.05658
43	13T	Lung Adenocarcinoma	Lung Adenocarcinoma		GSM185830		13	Surgical Specimen	Male	Lung Adenocarcinoma		0.67337
44	14T	Lung Adenocarcinoma	Lung Adenocarcinoma		GSM185832		14	Surgical Specimen	Male	Lung Adenocarcinoma		1.19305
45	15T	Lung Adenocarcinoma	Lung Adenocarcinoma		GSM185834		15	Surgical Specimen	Male	Lung Adenocarcinoma		1.99566
46	16T	Lung Adenocarcinoma	Lung Adenocarcinoma		GSM185836		16	Surgical Specimen	Male	Lung Adenocarcinoma		1.59155
47	18T	Lung Adenocarcinoma	Lung Adenocarcinoma		GSM185838		18	Surgical Specimen	Female	Lung Adenocarcinoma		1.41456
48	20T	Lung Adenocarcinoma	Lung Adenocarcinoma		GSM185842		20	Surgical Specimen	Female	Lung Adenocarcinoma		1.02439
49	21T	Lung Adenocarcinoma	Lung Adenocarcinoma		GSM185844		21	Surgical Specimen	Female	Lung Adenocarcinoma		1.22153
50	22T	Lung Adenocarcinoma	Lung Adenocarcinoma		GSM185846		22	Surgical Specimen	Female	Lung Adenocarcinoma		2.00996
51	23T	Lung Adenocarcinoma	Lung Adenocarcinoma		GSM185848		23	Surgical Specimen	Female	Lung Adenocarcinoma		0.84557
52	24T	Lung Adenocarcinoma	Lung Adenocarcinoma		GSM185850		24	Surgical Specimen	Female	Lung Adenocarcinoma		2.68517
53	25T	Lung Adenocarcinoma	Lung Adenocarcinoma		GSM185852		25	Surgical Specimen	Female	Lung Adenocarcinoma		1.09351
54	26T	Lung Adenocarcinoma	Lung Adenocarcinoma		GSM185854		26	Surgical Specimen	Female	Lung Adenocarcinoma		0.72456
55	27T	Lung Adenocarcinoma	Lung Adenocarcinoma		GSM185856		27	Surgical Specimen	Female	Lung Adenocarcinoma		2.86599
56	29T	Lung Adenocarcinoma	Lung Adenocarcinoma		GSM185858		29	Surgical Specimen	Male	Lung Adenocarcinoma		2.29851
57	30T	Lung Adenocarcinoma	Lung Adenocarcinoma		GSM185860		30	Surgical Specimen	Female	Lung Adenocarcinoma		1.04088
58	54T	Lung Adenocarcinoma	Lung Adenocarcinoma		GSM185862		54	Surgical Specimen	Female	Lung Adenocarcinoma		2.5076
59	57T	Lung Adenocarcinoma	Lung Adenocarcinoma		GSM185864		57	Surgical Specimen	Female	Lung Adenocarcinoma		3.51143
60	Tumor Mixture	Lung Adenocarcinoma	Lung Adenocarcinoma		GSM185866			Tissue Mixture		Lung Adenocarcinoma (Mixture)		2.68945
61	CL1-0		Lung Adenocarcinoma	CL1	GSM185873			Cell Line		Lung Adenocarcinoma CellLine		3.05019
62	CL1-1		Lung Adenocarcinoma	CL1-1	GSM185874			Cell Line		Lung Adenocarcinoma CellLine		3.1148
63	CL1-5		Lung Adenocarcinoma	CL1-5	GSM185875			Cell Line		Lung Adenocarcinoma CellLine		3.6246
64	CL1-5-F4		Lung Adenocarcinoma	CL1-5-F4	GSM185876			Cell Line		Lung Adenocarcinoma CellLine		3.93539
65	A549		Lung Cancer	A549	GSM185869			Cell Line		Lung Carcinoma CellLine		4.1232
66	NCI-H1299		Non-Small Cell Lung Carcinoma	NCI-H1299	GSM185871			Cell Line		Non-Small Cell Lung Carcinoma CellLine		4.00609
