# Supplementary material for: Overexpression of molecule GRP94 favors tumor progression in lung adenocarcinoma by interaction with regulatory T cells
Source: Thorac Cancer. 2020 Jan 22;11(3):704–12. doi: 10.1111/1759-7714.13321 (PMC7049511; doi:10.1111/1759-7714.13321)
Supplement: Supplementary file 1 — Appendix S1: Supporting information [file TCA-11-704-s001.zip › Oncomine data/cancer vs normal/Lung cancer vs normal/dataset/singleGene_dataset (5).csv]

Wachi Lung
Sample Number	Sample Name	Cancer and Normal Type	Cancer Type	GEO ID	Normal Tissue Type	Patient ID	Sample Type	Gene / Reporter	HSP90B1 / 200598_s_at
1	GSM73386	Lung		GSM73386	Lung	31	Biopsy		2.243
2	GSM73388	Lung		GSM73388	Lung	33	Biopsy		1.122
3	GSM73390	Lung		GSM73390	Lung	35	Biopsy		0.858
4	GSM73392	Lung		GSM73392	Lung	36	Biopsy		0.647
5	GSM73394	Lung		GSM73394	Lung	42	Biopsy		-0.024
6	GSM73387	Squamous Cell Lung Carcinoma	Squamous Cell Lung Carcinoma	GSM73387		31	Biopsy		2.287
7	GSM73389	Squamous Cell Lung Carcinoma	Squamous Cell Lung Carcinoma	GSM73389		33	Biopsy		1.544
8	GSM73391	Squamous Cell Lung Carcinoma	Squamous Cell Lung Carcinoma	GSM73391		35	Biopsy		1.637
9	GSM73393	Squamous Cell Lung Carcinoma	Squamous Cell Lung Carcinoma	GSM73393		36	Biopsy		2.444
10	GSM73395	Squamous Cell Lung Carcinoma	Squamous Cell Lung Carcinoma	GSM73395		42	Biopsy		1.8
