# Supplementary material for: Overexpression of molecule GRP94 favors tumor progression in lung adenocarcinoma by interaction with regulatory T cells
Source: Thorac Cancer. 2020 Jan 22;11(3):704–12. doi: 10.1111/1759-7714.13321 (PMC7049511; doi:10.1111/1759-7714.13321)
Supplement: Supplementary file 1 — Appendix S1: Supporting information [file TCA-11-704-s001.zip › Oncomine data/cancer vs normal/Lung cancer vs normal/dataset/singleGene_dataset (8).csv]

Stearman Lung
Sample Number	Sample Name	Cancer and Normal Type	Cancer Type	GEO ID	Normal Tissue Type	Patient ID	Sample Type	Gene / Reporter	HSP90B1 / 442_at
1	GSM47958	Lung		GSM47958	Lung	Patient 1	Surgical Specimen		3.3676
2	GSM47959	Lung		GSM47959	Lung	Patient 1	Surgical Specimen		3.45553
3	GSM47960	Lung		GSM47960	Lung	Patient 2	Surgical Specimen		2.87237
4	GSM47961	Lung		GSM47961	Lung	Patient 2	Surgical Specimen		2.78455
5	GSM47962	Lung		GSM47962	Lung	Patient 3	Surgical Specimen		2.85009
6	GSM47963	Lung		GSM47963	Lung	Patient 3	Surgical Specimen		2.76208
7	GSM47964	Lung		GSM47964	Lung	Patient 4	Surgical Specimen		2.82033
8	GSM47965	Lung		GSM47965	Lung	Patient 4	Surgical Specimen		2.47581
9	GSM47966	Lung		GSM47966	Lung	Patient 5	Surgical Specimen		2.59757
10	GSM47967	Lung		GSM47967	Lung	Patient 5	Surgical Specimen		3.25392
11	GSM47968	Lung		GSM47968	Lung	Patient 6	Surgical Specimen		2.79654
12	GSM47969	Lung		GSM47969	Lung	Patient 6	Surgical Specimen		2.90048
13	GSM47970	Lung		GSM47970	Lung	Patient 7	Surgical Specimen		2.68355
14	GSM47971	Lung		GSM47971	Lung	Patient 8	Surgical Specimen		2.69552
15	GSM47972	Lung		GSM47972	Lung	Patient 8	Surgical Specimen		2.83875
16	GSM47973	Lung		GSM47973	Lung	Patient 9	Surgical Specimen		2.70422
17	GSM47974	Lung		GSM47974	Lung	Patient 9	Surgical Specimen		2.70283
18	GSM47975	Lung		GSM47975	Lung	Patient 10	Surgical Specimen		2.69268
19	GSM47976	Lung		GSM47976	Lung	Patient 10	Surgical Specimen		2.36878
20	GSM36757	Lung Adenocarcinoma	Lung Adenocarcinoma	GSM36757		Patient 1	Surgical Specimen		2.82369
21	GSM36758	Lung Adenocarcinoma	Lung Adenocarcinoma	GSM36758		Patient 1	Surgical Specimen		2.88114
22	GSM36759	Lung Adenocarcinoma	Lung Adenocarcinoma	GSM36759		Patient 2	Surgical Specimen		2.54975
23	GSM36760	Lung Adenocarcinoma	Lung Adenocarcinoma	GSM36760		Patient 2	Surgical Specimen		3.05251
24	GSM36761	Lung Adenocarcinoma	Lung Adenocarcinoma	GSM36761		Patient 3	Surgical Specimen		4.09494
25	GSM36762	Lung Adenocarcinoma	Lung Adenocarcinoma	GSM36762		Patient 3	Surgical Specimen		3.91051
26	GSM36763	Lung Adenocarcinoma	Lung Adenocarcinoma	GSM36763		Patient 4	Surgical Specimen		3.19375
27	GSM36764	Lung Adenocarcinoma	Lung Adenocarcinoma	GSM36764		Patient 4	Surgical Specimen		3.09943
28	GSM36765	Lung Adenocarcinoma	Lung Adenocarcinoma	GSM36765		Patient 5	Surgical Specimen		3.9133
29	GSM36766	Lung Adenocarcinoma	Lung Adenocarcinoma	GSM36766		Patient 5	Surgical Specimen		4.19507
30	GSM36767	Lung Adenocarcinoma	Lung Adenocarcinoma	GSM36767		Patient 6	Surgical Specimen		3.25546
31	GSM36768	Lung Adenocarcinoma	Lung Adenocarcinoma	GSM36768		Patient 6	Surgical Specimen		3.44764
32	GSM36769	Lung Adenocarcinoma	Lung Adenocarcinoma	GSM36769		Patient 7	Surgical Specimen		3.3655
33	GSM36770	Lung Adenocarcinoma	Lung Adenocarcinoma	GSM36770		Patient 7	Surgical Specimen		2.76558
34	GSM36771	Lung Adenocarcinoma	Lung Adenocarcinoma	GSM36771		Patient 8	Surgical Specimen		2.44924
35	GSM36772	Lung Adenocarcinoma	Lung Adenocarcinoma	GSM36772		Patient 8	Surgical Specimen		2.43231
36	GSM36773	Lung Adenocarcinoma	Lung Adenocarcinoma	GSM36773		Patient 9	Surgical Specimen		3.27417
37	GSM36774	Lung Adenocarcinoma	Lung Adenocarcinoma	GSM36774		Patient 9	Surgical Specimen		3.2493
38	GSM36775	Lung Adenocarcinoma	Lung Adenocarcinoma	GSM36775		Patient 10	Surgical Specimen		4.3591
39	GSM36776	Lung Adenocarcinoma	Lung Adenocarcinoma	GSM36776		Patient 10	Surgical Specimen		3.99323
