# Supplementary material for: Overexpression of molecule GRP94 favors tumor progression in lung adenocarcinoma by interaction with regulatory T cells
Source: Thorac Cancer. 2020 Jan 22;11(3):704–12. doi: 10.1111/1759-7714.13321 (PMC7049511; doi:10.1111/1759-7714.13321)
Supplement: Supplementary file 1 — Appendix S1: Supporting information [file TCA-11-704-s001.zip › Oncomine data/cancer vs normal/Lung cancer vs normal/dataset/singleGene_dataset (9).csv]

Wei Lung
Sample Number	Sample Name	Age	Age (Detailed)	Cancer and Normal Type	Cancer Type	EGFR Mutation Status	EGFR Mutation Status (Lung Adenocarcinoma)	GEO ID	M Stage	N Stage	Normal Tissue Type	Patient ID	Race/Ethnicity	Sample Type	Stage	T Stage	Gene / Reporter	HSP90B1 / 200598_s_at
1	Lung cancer tissue sample 056N	60 - 69 Years	64 Years	Lung				GSM673870			Lung	56	Taiwanese	Surgical Specimen				4.52832
2	Lung cancer tissue sample 064N	70 - 79 Years	75 Years	Lung				GSM673872			Lung	64	Taiwanese	Surgical Specimen				4.60446
3	Lung cancer tissue sample 070N	50 - 59 Years	51 Years	Lung				GSM673874			Lung	70	Taiwanese	Surgical Specimen				4.72514
4	Lung cancer tissue sample 095N	70 - 79 Years	74 Years	Lung				GSM673876			Lung	95	Taiwanese	Surgical Specimen				4.47012
5	Lung cancer tissue sample 097N	50 - 59 Years	56 Years	Lung				GSM673878			Lung	97	Taiwanese	Surgical Specimen				4.43808
6	Lung cancer tissue sample 104N	50 - 59 Years	52 Years	Lung				GSM673880			Lung	104	Taiwanese	Surgical Specimen				1.51799
7	Lung cancer tissue sample 107N	30 - 39 Years	38 Years	Lung				GSM673882			Lung	107	Taiwanese	Surgical Specimen				4.85689
8	Lung cancer tissue sample 122N	60 - 69 Years	63 Years	Lung				GSM673884			Lung	122	Taiwanese	Surgical Specimen				4.5215
9	Lung cancer tissue sample 127N	40 - 49 Years	46 Years	Lung				GSM673886			Lung	127	Taiwanese	Surgical Specimen				4.64372
10	Lung cancer tissue sample 134N	70 - 79 Years	73 Years	Lung				GSM673888			Lung	134	Taiwanese	Surgical Specimen				0.78219
11	Lung cancer tissue sample 156N	60 - 69 Years	69 Years	Lung				GSM673890			Lung	156	Taiwanese	Surgical Specimen				4.44638
12	Lung cancer tissue sample 159N	70 - 79 Years	77 Years	Lung				GSM673892			Lung	159	Taiwanese	Surgical Specimen				3.41907
13	Lung cancer tissue sample 164N	40 - 49 Years	46 Years	Lung				GSM673894			Lung	164	Taiwanese	Surgical Specimen				4.15884
14	Lung cancer tissue sample 181N	30 - 39 Years	34 Years	Lung				GSM673896			Lung	181	Taiwanese	Surgical Specimen				4.32128
15	Lung cancer tissue sample 184N	50 - 59 Years	52 Years	Lung				GSM673898			Lung	184	Taiwanese	Surgical Specimen				4.24177
16	Lung cancer tissue sample 196N	50 - 59 Years	52 Years	Lung				GSM673900			Lung	196	Taiwanese	Surgical Specimen				4.45387
17	Lung cancer tissue sample 208N	50 - 59 Years	59 Years	Lung				GSM673902			Lung	208	Taiwanese	Surgical Specimen				4.40362
18	Lung cancer tissue sample 209N	50 - 59 Years	55 Years	Lung				GSM673904			Lung	209	Taiwanese	Surgical Specimen				4.32651
19	Lung cancer tissue sample 210N	40 - 49 Years	45 Years	Lung				GSM673906			Lung	210	Taiwanese	Surgical Specimen				4.47202
20	Lung cancer tissue sample 212N	50 - 59 Years	54 Years	Lung				GSM673908			Lung	212	Taiwanese	Surgical Specimen				4.54807
21	Lung cancer tissue sample 226N	60 - 69 Years	68 Years	Lung				GSM673910			Lung	226	Taiwanese	Surgical Specimen				4.35236
22	Lung cancer tissue sample 234N	50 - 59 Years	58 Years	Lung				GSM673912			Lung	234	Taiwanese	Surgical Specimen				4.30963
23	Lung cancer tissue sample 257N	70 - 79 Years	72 Years	Lung				GSM673914			Lung	257	Taiwanese	Surgical Specimen				4.38684
24	Lung cancer tissue sample 259N	40 - 49 Years	44 Years	Lung				GSM673916			Lung	259	Taiwanese	Surgical Specimen				4.52102
25	Lung cancer tissue sample 265N	70 - 79 Years	77 Years	Lung				GSM673918			Lung	265	Taiwanese	Surgical Specimen				4.6727
26	Lung cancer tissue sample 056T	60 - 69 Years	64 Years	Lung Adenocarcinoma	Lung Adenocarcinoma	EGFR Mutation	EGFR Mutation	GSM673871	M0	N0		56	Taiwanese	Surgical Specimen	Stage IB	T2		4.7886
27	Lung cancer tissue sample 064T	70 - 79 Years	75 Years	Lung Adenocarcinoma	Lung Adenocarcinoma	EGFR Mutation	EGFR Mutation	GSM673873	M0	N0		64	Taiwanese	Surgical Specimen	Stage IB	T2		4.96026
28	Lung cancer tissue sample 070T	50 - 59 Years	51 Years	Lung Adenocarcinoma	Lung Adenocarcinoma	EGFR Wild Type	EGFR Wild Type	GSM673875	M0	N0		70	Taiwanese	Surgical Specimen	Stage IA	T1		4.55246
29	Lung cancer tissue sample 095T	70 - 79 Years	74 Years	Lung Adenocarcinoma	Lung Adenocarcinoma	EGFR Mutation	EGFR Mutation	GSM673877	M0	N0		95	Taiwanese	Surgical Specimen	Stage IA	T1		5.39464
30	Lung cancer tissue sample 097T	50 - 59 Years	56 Years	Lung Adenocarcinoma	Lung Adenocarcinoma	EGFR Mutation	EGFR Mutation	GSM673879	M0	N0		97	Taiwanese	Surgical Specimen	Stage IA	T1		4.79369
31	Lung cancer tissue sample 104T	50 - 59 Years	52 Years	Lung Adenocarcinoma	Lung Adenocarcinoma	EGFR Mutation	EGFR Mutation	GSM673881	M0	N0		104	Taiwanese	Surgical Specimen	Stage IB	T2		5.1298
32	Lung cancer tissue sample 107T	30 - 39 Years	38 Years	Lung Adenocarcinoma	Lung Adenocarcinoma	EGFR Mutation	EGFR Mutation	GSM673883	M0	N0		107	Taiwanese	Surgical Specimen	Stage IB	T2		4.72063
33	Lung cancer tissue sample 122T	60 - 69 Years	63 Years	Lung Adenocarcinoma	Lung Adenocarcinoma	EGFR Mutation	EGFR Mutation	GSM673885	M0	N0		122	Taiwanese	Surgical Specimen	Stage IB	T2		4.36329
34	Lung cancer tissue sample 127T	40 - 49 Years	46 Years	Lung Adenocarcinoma	Lung Adenocarcinoma	EGFR Mutation	EGFR Mutation	GSM673887	M0	N0		127	Taiwanese	Surgical Specimen	Stage IB	T2		4.4069
35	Lung cancer tissue sample 134T	70 - 79 Years	73 Years	Lung Adenocarcinoma	Lung Adenocarcinoma	EGFR Wild Type	EGFR Wild Type	GSM673889	M0	N0		134	Taiwanese	Surgical Specimen	Stage IB	T2		4.25891
36	Lung cancer tissue sample 156T	60 - 69 Years	69 Years	Lung Adenocarcinoma	Lung Adenocarcinoma	EGFR Mutation	EGFR Mutation	GSM673891	M0	N0		156	Taiwanese	Surgical Specimen	Stage IB	T2		4.63695
37	Lung cancer tissue sample 159T	70 - 79 Years	77 Years	Lung Adenocarcinoma	Lung Adenocarcinoma	EGFR Wild Type	EGFR Wild Type	GSM673893	M0	N0		159	Taiwanese	Surgical Specimen	Stage IB	T2		3.76076
38	Lung cancer tissue sample 164T	40 - 49 Years	46 Years	Lung Adenocarcinoma	Lung Adenocarcinoma	EGFR Mutation	EGFR Mutation	GSM673895	M0	N0		164	Taiwanese	Surgical Specimen	Stage IA	T1		4.75077
39	Lung cancer tissue sample 181T	30 - 39 Years	34 Years	Lung Adenocarcinoma	Lung Adenocarcinoma	EGFR Mutation	EGFR Mutation	GSM673897	M0	N0		181	Taiwanese	Surgical Specimen	Stage IB	T2		4.91086
40	Lung cancer tissue sample 184T	50 - 59 Years	52 Years	Lung Adenocarcinoma	Lung Adenocarcinoma	EGFR Mutation	EGFR Mutation	GSM673899	M0	N0		184	Taiwanese	Surgical Specimen	Stage IB	T2		4.62158
41	Lung cancer tissue sample 196T	50 - 59 Years	52 Years	Lung Adenocarcinoma	Lung Adenocarcinoma	EGFR Mutation	EGFR Mutation	GSM673901	M0	N0		196	Taiwanese	Surgical Specimen	Stage IA	T1		5.34188
42	Lung cancer tissue sample 208T	50 - 59 Years	59 Years	Lung Adenocarcinoma	Lung Adenocarcinoma	EGFR Mutation	EGFR Mutation	GSM673903	M0	N0		208	Taiwanese	Surgical Specimen	Stage IB	T2		4.87316
43	Lung cancer tissue sample 209T	50 - 59 Years	55 Years	Lung Adenocarcinoma	Lung Adenocarcinoma	EGFR Mutation	EGFR Mutation	GSM673905	M0	N0		209	Taiwanese	Surgical Specimen	Stage IB	T2		4.84217
44	Lung cancer tissue sample 210T	40 - 49 Years	45 Years	Lung Adenocarcinoma	Lung Adenocarcinoma	EGFR Mutation	EGFR Mutation	GSM673907	M0	N0		210	Taiwanese	Surgical Specimen	Stage IB	T2		5.02875
45	Lung cancer tissue sample 212T	50 - 59 Years	54 Years	Lung Adenocarcinoma	Lung Adenocarcinoma	EGFR Mutation	EGFR Mutation	GSM673909	M0	N0		212	Taiwanese	Surgical Specimen	Stage IB	T2		4.00495
46	Lung cancer tissue sample 226T	60 - 69 Years	68 Years	Lung Adenocarcinoma	Lung Adenocarcinoma	EGFR Wild Type	EGFR Wild Type	GSM673911	M0	N0		226	Taiwanese	Surgical Specimen	Stage IB	T2		4.66253
47	Lung cancer tissue sample 234T	50 - 59 Years	58 Years	Lung Adenocarcinoma	Lung Adenocarcinoma	EGFR Mutation	EGFR Mutation	GSM673913	M0	N0		234	Taiwanese	Surgical Specimen	Stage IA	T1		4.82139
48	Lung cancer tissue sample 257T	70 - 79 Years	72 Years	Lung Adenocarcinoma	Lung Adenocarcinoma	EGFR Wild Type	EGFR Wild Type	GSM673915	M0	N0		257	Taiwanese	Surgical Specimen	Stage IA	T1		5.02043
49	Lung cancer tissue sample 259T	40 - 49 Years	44 Years	Lung Adenocarcinoma	Lung Adenocarcinoma	EGFR Mutation	EGFR Mutation	GSM673917	M0	N0		259	Taiwanese	Surgical Specimen	Stage IB	T2		5.58341
50	Lung cancer tissue sample 265T	70 - 79 Years	77 Years	Lung Adenocarcinoma	Lung Adenocarcinoma	EGFR Wild Type	EGFR Wild Type	GSM673919	M0	N0		265	Taiwanese	Surgical Specimen	Stage IA	T2		4.74608
