# Supplementary material for: Overexpression of molecule GRP94 favors tumor progression in lung adenocarcinoma by interaction with regulatory T cells
Source: Thorac Cancer. 2020 Jan 22;11(3):704–12. doi: 10.1111/1759-7714.13321 (PMC7049511; doi:10.1111/1759-7714.13321)
Supplement: Supplementary file 1 — Appendix S1: Supporting information [file TCA-11-704-s001.zip › Oncomine data/cancer vs normal/Lung cancer vs normal/dataset/singleGene_dataset.csv]

Yamagata Lung
Sample Number	Sample Name	Cancer and Normal Type	Cancer Type	Lung Cancer Type	Non-Small Cell Lung Carcinoma Type	Normal Tissue Type	Sample Type	Gene / Reporter	HSP90B1 / AA598758
1	GP36	Lung				Lung	Tissue Specimen		-0.80995
2	GP37	Lung				Lung	Tissue Specimen		-1.3168
3	GP38	Lung				Lung	Tissue Specimen		-0.8705
4	GP28		Biphasic Synovial Sarcoma				Tissue Specimen		-0.55685
5	GP35		Breast Carcinoma				Tissue Specimen		-0.8191
6	GP4	Large Cell Lung Carcinoma	Large Cell Lung Carcinoma	Non-Small Cell Lung Carcinoma	Large Cell Lung Carcinoma		Surgical Specimen		-0.4249
7	GP6	Large Cell Lung Carcinoma	Large Cell Lung Carcinoma	Non-Small Cell Lung Carcinoma	Large Cell Lung Carcinoma		Surgical Specimen		0.2308
8	GP14	Large Cell Lung Carcinoma	Large Cell Lung Carcinoma	Non-Small Cell Lung Carcinoma	Large Cell Lung Carcinoma		Surgical Specimen		0.1148
9	GP19	Large Cell Lung Carcinoma	Large Cell Lung Carcinoma	Non-Small Cell Lung Carcinoma	Large Cell Lung Carcinoma		Surgical Specimen		-0.46775
10	GP33	Large Cell Lung Carcinoma	Large Cell Lung Carcinoma	Non-Small Cell Lung Carcinoma	Large Cell Lung Carcinoma		Surgical Specimen		0.3362
11	GP2	Lung Adenocarcinoma	Lung Adenocarcinoma	Non-Small Cell Lung Carcinoma	Lung Adenocarcinoma		Surgical Specimen		0.2578
12	GP7	Lung Adenocarcinoma	Lung Adenocarcinoma	Non-Small Cell Lung Carcinoma	Lung Adenocarcinoma		Surgical Specimen		0.9836
13	GP8	Lung Adenocarcinoma	Lung Adenocarcinoma	Non-Small Cell Lung Carcinoma	Lung Adenocarcinoma		Surgical Specimen		0.18655
14	GP10	Lung Adenocarcinoma	Lung Adenocarcinoma	Non-Small Cell Lung Carcinoma	Lung Adenocarcinoma		Surgical Specimen		0.08425
15	GP12	Lung Adenocarcinoma	Lung Adenocarcinoma	Non-Small Cell Lung Carcinoma	Lung Adenocarcinoma		Surgical Specimen		-0.4465
16	GP16	Lung Adenocarcinoma	Lung Adenocarcinoma	Non-Small Cell Lung Carcinoma	Lung Adenocarcinoma		Surgical Specimen		0.5334
17	GP24	Lung Adenocarcinoma	Lung Adenocarcinoma	Non-Small Cell Lung Carcinoma	Lung Adenocarcinoma		Surgical Specimen		0.6026
18	GP26	Lung Adenocarcinoma	Lung Adenocarcinoma	Non-Small Cell Lung Carcinoma	Lung Adenocarcinoma		Surgical Specimen		-0.5646
19	GP32	Lung Adenocarcinoma	Lung Adenocarcinoma	Non-Small Cell Lung Carcinoma	Lung Adenocarcinoma		Surgical Specimen		-1.9525
20	GP15		Small Cell Lung Carcinoma	Small Cell Lung Carcinoma			Surgical Specimen		-1.2868
21	GP5	Squamous Cell Lung Carcinoma	Squamous Cell Lung Carcinoma	Squamous Cell Lung Carcinoma			Surgical Specimen		-0.0695
22	GP9	Squamous Cell Lung Carcinoma	Squamous Cell Lung Carcinoma	Squamous Cell Lung Carcinoma			Surgical Specimen		-0.878
23	GP13	Squamous Cell Lung Carcinoma	Squamous Cell Lung Carcinoma	Squamous Cell Lung Carcinoma			Surgical Specimen		-0.531
24	GP17	Squamous Cell Lung Carcinoma	Squamous Cell Lung Carcinoma	Squamous Cell Lung Carcinoma			Surgical Specimen		-0.4983
25	GP18	Squamous Cell Lung Carcinoma	Squamous Cell Lung Carcinoma	Squamous Cell Lung Carcinoma			Surgical Specimen		-0.6105
26	GP20	Squamous Cell Lung Carcinoma	Squamous Cell Lung Carcinoma	Squamous Cell Lung Carcinoma			Surgical Specimen		-0.02405
27	GP21	Squamous Cell Lung Carcinoma	Squamous Cell Lung Carcinoma	Squamous Cell Lung Carcinoma			Surgical Specimen		0.5176
28	GP22	Squamous Cell Lung Carcinoma	Squamous Cell Lung Carcinoma	Squamous Cell Lung Carcinoma			Surgical Specimen		0.0943
29	GP23	Squamous Cell Lung Carcinoma	Squamous Cell Lung Carcinoma	Squamous Cell Lung Carcinoma			Surgical Specimen		0.1644
30	GP25	Squamous Cell Lung Carcinoma	Squamous Cell Lung Carcinoma	Squamous Cell Lung Carcinoma			Surgical Specimen		-1.041
31	GP34	Squamous Cell Lung Carcinoma	Squamous Cell Lung Carcinoma	Squamous Cell Lung Carcinoma			Surgical Specimen		-0.1744
