# Supplementary material for: Overexpression of molecule GRP94 favors tumor progression in lung adenocarcinoma by interaction with regulatory T cells
Source: Thorac Cancer. 2020 Jan 22;11(3):704–12. doi: 10.1111/1759-7714.13321 (PMC7049511; doi:10.1111/1759-7714.13321)
Supplement: Supplementary file 1 — Appendix S1: Supporting information [file TCA-11-704-s001.zip › Oncomine data/Clinical outcome/Lung/1.csv]

Bild Lung	16273092
Sample Number	Sample Name	Age	Age (Detailed)	Cancer Type	GEO ID	KRAS Mutation Status	KRAS Mutation Status (Lung Adenocarcinoma)	Lung Cancer Type	Overall Survival Followup Time (Months)	Overall Survival Status	Sample Type	Sex	Stage	Stage (Lung Adenocarcinoma)	Stage (Squamous Cell Lung Carcinoma)	Survival Status at 1 Year	Survival Status at 1 Year (Lung Adenocarcinoma)	Survival Status at 1 Year (Squamous Cell Lung Carcinoma)	Survival Status at 3 Years	Survival Status at 3 Years (Lung Adenocarcinoma)	Survival Status at 3 Years (Squamous Cell Lung Carcinoma)	Survival Status at 5 Years	Survival Status at 5 Years (Lung Adenocarcinoma)	Survival Status at 5 Years (Squamous Cell Lung Carcinoma)	Gene / Reporter	HSP90B1 / 200598_s_at
1	GSM70127	60 - 69 Years	64 Years	Lung Adenocarcinoma	GSM70127	KRAS Wild Type	KRAS Wild Type	Non-Small Cell Lung Carcinoma	59.83333333	Alive	Tissue Specimen	Male	Stage IA	Stage I		Alive at 1 Year	Alive at 1 Year		Alive at 3 Years	Alive at 3 Years						4.23049
2	GSM70129	60 - 69 Years	67 Years	Lung Adenocarcinoma	GSM70129			Non-Small Cell Lung Carcinoma	11.6	Dead	Tissue Specimen	Male	Stage IIIA	Stage III		Dead at 1 Year	Dead at 1 Year		Dead at 3 Years	Dead at 3 Years		Dead at 5 Years	Dead at 5 Years			4.7923
3	GSM70130	70 - 79 Years	75 Years	Lung Adenocarcinoma	GSM70130			Non-Small Cell Lung Carcinoma	34.8	Alive	Tissue Specimen	Female	Stage IA	Stage I		Alive at 1 Year	Alive at 1 Year									4.39492
4	GSM70131	60 - 69 Years	68 Years	Lung Adenocarcinoma	GSM70131	KRAS Wild Type	KRAS Wild Type	Non-Small Cell Lung Carcinoma	35.66666667	Alive	Tissue Specimen	Female	Stage IIIA	Stage III		Alive at 1 Year	Alive at 1 Year									4.98498
5	GSM70136	60 - 69 Years	68 Years	Lung Adenocarcinoma	GSM70136	KRAS Wild Type	KRAS Wild Type	Non-Small Cell Lung Carcinoma	43.36666667	Alive	Tissue Specimen	Female	Stage IA	Stage I		Alive at 1 Year	Alive at 1 Year		Alive at 3 Years	Alive at 3 Years						4.59971
6	GSM70138	40 - 49 Years	43 Years	Lung Adenocarcinoma	GSM70138	KRAS Mutation	KRAS Mutation	Non-Small Cell Lung Carcinoma	60.76666667	Alive	Tissue Specimen	Female	Stage IB	Stage I		Alive at 1 Year	Alive at 1 Year		Alive at 3 Years	Alive at 3 Years		Alive at 5 Years	Alive at 5 Years			3.61278
7	GSM70140	60 - 69 Years	65 Years	Lung Adenocarcinoma	GSM70140	KRAS Wild Type	KRAS Wild Type	Non-Small Cell Lung Carcinoma	33.8	Dead	Tissue Specimen	Male	Stage IB	Stage I		Alive at 1 Year	Alive at 1 Year		Dead at 3 Years	Dead at 3 Years		Dead at 5 Years	Dead at 5 Years			4.24985
8	GSM70144	60 - 69 Years	62 Years	Lung Adenocarcinoma	GSM70144	KRAS Wild Type	KRAS Wild Type	Non-Small Cell Lung Carcinoma	58.53333333	Alive	Tissue Specimen	Male	Stage IA	Stage I		Alive at 1 Year	Alive at 1 Year		Alive at 3 Years	Alive at 3 Years						4.43668
9	GSM70145	60 - 69 Years	66 Years	Lung Adenocarcinoma	GSM70145	KRAS Wild Type	KRAS Wild Type	Non-Small Cell Lung Carcinoma	33.56666667	Dead	Tissue Specimen	Female	Stage IA	Stage I		Alive at 1 Year	Alive at 1 Year		Dead at 3 Years	Dead at 3 Years		Dead at 5 Years	Dead at 5 Years			4.28266
10	GSM70148	70 - 79 Years	70 Years	Lung Adenocarcinoma	GSM70148	KRAS Wild Type	KRAS Wild Type	Non-Small Cell Lung Carcinoma	24.1	Alive	Tissue Specimen	Female	Stage IA	Stage I		Alive at 1 Year	Alive at 1 Year									4.36776
11	GSM70150	60 - 69 Years	68 Years	Lung Adenocarcinoma	GSM70150	KRAS Wild Type	KRAS Wild Type	Non-Small Cell Lung Carcinoma	39.6	Dead	Tissue Specimen	Female	Stage IA	Stage I		Alive at 1 Year	Alive at 1 Year		Alive at 3 Years	Alive at 3 Years		Dead at 5 Years	Dead at 5 Years			4.26246
12	GSM70151	80 - 89 Years	83 Years	Lung Adenocarcinoma	GSM70151	KRAS Wild Type	KRAS Wild Type	Non-Small Cell Lung Carcinoma	35.2	Alive	Tissue Specimen	Male	Stage IA	Stage I		Alive at 1 Year	Alive at 1 Year									4.62218
13	GSM70153	50 - 59 Years	56 Years	Lung Adenocarcinoma	GSM70153	KRAS Wild Type	KRAS Wild Type	Non-Small Cell Lung Carcinoma	42.8	Dead	Tissue Specimen	Male	Stage IIB	Stage II		Alive at 1 Year	Alive at 1 Year		Alive at 3 Years	Alive at 3 Years		Dead at 5 Years	Dead at 5 Years			3.08405
14	GSM70154	70 - 79 Years	75 Years	Lung Adenocarcinoma	GSM70154	KRAS Mutation	KRAS Mutation	Non-Small Cell Lung Carcinoma	68.33333333	Alive	Tissue Specimen	Male	Stage IA	Stage I		Alive at 1 Year	Alive at 1 Year		Alive at 3 Years	Alive at 3 Years		Alive at 5 Years	Alive at 5 Years			5.69955
15	GSM70155	60 - 69 Years	65 Years	Lung Adenocarcinoma	GSM70155	KRAS Wild Type	KRAS Wild Type	Non-Small Cell Lung Carcinoma	16.93333333	Dead	Tissue Specimen	Male	Stage IIA	Stage II		Alive at 1 Year	Alive at 1 Year		Dead at 3 Years	Dead at 3 Years		Dead at 5 Years	Dead at 5 Years			2.76573
16	GSM70156	70 - 79 Years	73 Years	Lung Adenocarcinoma	GSM70156	KRAS Mutation	KRAS Mutation	Non-Small Cell Lung Carcinoma	20.3	Dead	Tissue Specimen	Male	Stage IB	Stage I		Alive at 1 Year	Alive at 1 Year		Dead at 3 Years	Dead at 3 Years		Dead at 5 Years	Dead at 5 Years			3.53315
17	GSM70159	60 - 69 Years	69 Years	Lung Adenocarcinoma	GSM70159	KRAS Wild Type	KRAS Wild Type	Non-Small Cell Lung Carcinoma	73.33333333	Alive	Tissue Specimen	Male	Stage IIB	Stage II		Alive at 1 Year	Alive at 1 Year		Alive at 3 Years	Alive at 3 Years		Alive at 5 Years	Alive at 5 Years			4.51206
18	GSM70161	60 - 69 Years	66 Years	Lung Adenocarcinoma	GSM70161	KRAS Wild Type	KRAS Wild Type	Non-Small Cell Lung Carcinoma	63.53333333	Alive	Tissue Specimen	Male	Stage IA	Stage I		Alive at 1 Year	Alive at 1 Year		Alive at 3 Years	Alive at 3 Years		Alive at 5 Years	Alive at 5 Years			2.2245
19	GSM70163	60 - 69 Years	67 Years	Lung Adenocarcinoma	GSM70163	KRAS Mutation	KRAS Mutation	Non-Small Cell Lung Carcinoma	21.33333333	Dead	Tissue Specimen	Female	Stage IIB	Stage II		Alive at 1 Year	Alive at 1 Year		Dead at 3 Years	Dead at 3 Years		Dead at 5 Years	Dead at 5 Years			4.45008
20	GSM70164	60 - 69 Years	69 Years	Lung Adenocarcinoma	GSM70164	KRAS Mutation	KRAS Mutation	Non-Small Cell Lung Carcinoma	54.3	Alive	Tissue Specimen	Female	Stage IB	Stage I		Alive at 1 Year	Alive at 1 Year		Alive at 3 Years	Alive at 3 Years						3.81821
21	GSM70169	70 - 79 Years	79 Years	Lung Adenocarcinoma	GSM70169	KRAS Wild Type	KRAS Wild Type	Non-Small Cell Lung Carcinoma	22.56666667	Dead	Tissue Specimen	Female	Stage IIIA	Stage III		Alive at 1 Year	Alive at 1 Year		Dead at 3 Years	Dead at 3 Years		Dead at 5 Years	Dead at 5 Years			3.84991
22	GSM70170	70 - 79 Years	70 Years	Lung Adenocarcinoma	GSM70170	KRAS Wild Type	KRAS Wild Type	Non-Small Cell Lung Carcinoma	19.16666667	Dead	Tissue Specimen	Male	Stage IIB	Stage II		Alive at 1 Year	Alive at 1 Year		Dead at 3 Years	Dead at 3 Years		Dead at 5 Years	Dead at 5 Years			3.84015
23	GSM70171	50 - 59 Years	57 Years	Lung Adenocarcinoma	GSM70171			Non-Small Cell Lung Carcinoma	49.5	Alive	Tissue Specimen	Male	Stage IA	Stage I		Alive at 1 Year	Alive at 1 Year		Alive at 3 Years	Alive at 3 Years						4.30161
24	GSM70172	50 - 59 Years	54 Years	Lung Adenocarcinoma	GSM70172			Non-Small Cell Lung Carcinoma	49.43333333	Dead	Tissue Specimen	Male	Stage IA	Stage I		Alive at 1 Year	Alive at 1 Year		Alive at 3 Years	Alive at 3 Years		Dead at 5 Years	Dead at 5 Years			3.6438
25	GSM70173	70 - 79 Years	73 Years	Lung Adenocarcinoma	GSM70173	KRAS Mutation	KRAS Mutation	Non-Small Cell Lung Carcinoma	4.9	Dead	Tissue Specimen	Male	Stage IA	Stage I		Dead at 1 Year	Dead at 1 Year		Dead at 3 Years	Dead at 3 Years		Dead at 5 Years	Dead at 5 Years			4.40985
26	GSM70174	60 - 69 Years	63 Years	Lung Adenocarcinoma	GSM70174	KRAS Mutation	KRAS Mutation	Non-Small Cell Lung Carcinoma	12.46666667	Dead	Tissue Specimen	Female	Stage IA	Stage I		Alive at 1 Year	Alive at 1 Year		Dead at 3 Years	Dead at 3 Years		Dead at 5 Years	Dead at 5 Years			3.42605
27	GSM70175	70 - 79 Years	71 Years	Lung Adenocarcinoma	GSM70175	KRAS Wild Type	KRAS Wild Type	Non-Small Cell Lung Carcinoma	70.86666667	Alive	Tissue Specimen	Male	Stage IB	Stage I		Alive at 1 Year	Alive at 1 Year		Alive at 3 Years	Alive at 3 Years		Alive at 5 Years	Alive at 5 Years			4.99177
28	GSM70177	70 - 79 Years	78 Years	Lung Adenocarcinoma	GSM70177	KRAS Wild Type	KRAS Wild Type	Non-Small Cell Lung Carcinoma	1.066666667	Dead	Tissue Specimen	Male	Stage IIIA	Stage III		Dead at 1 Year	Dead at 1 Year		Dead at 3 Years	Dead at 3 Years		Dead at 5 Years	Dead at 5 Years			4.19552
29	GSM70179	50 - 59 Years	50 Years	Lung Adenocarcinoma	GSM70179	KRAS Wild Type	KRAS Wild Type	Non-Small Cell Lung Carcinoma	55.36666667	Dead	Tissue Specimen	Male	Stage IB	Stage I		Alive at 1 Year	Alive at 1 Year		Alive at 3 Years	Alive at 3 Years		Dead at 5 Years	Dead at 5 Years			3.99572
30	GSM70181	50 - 59 Years	57 Years	Lung Adenocarcinoma	GSM70181	KRAS Mutation	KRAS Mutation	Non-Small Cell Lung Carcinoma	42.63333333	Alive	Tissue Specimen	Female	Stage IA	Stage I		Alive at 1 Year	Alive at 1 Year		Alive at 3 Years	Alive at 3 Years						4.0633
31	GSM70183	60 - 69 Years	69 Years	Lung Adenocarcinoma	GSM70183	KRAS Wild Type	KRAS Wild Type	Non-Small Cell Lung Carcinoma	59.46666667	Alive	Tissue Specimen	Female	Stage IA	Stage I		Alive at 1 Year	Alive at 1 Year		Alive at 3 Years	Alive at 3 Years						2.77322
32	GSM70184	60 - 69 Years	63 Years	Lung Adenocarcinoma	GSM70184	KRAS Wild Type	KRAS Wild Type	Non-Small Cell Lung Carcinoma	11.16666667	Dead	Tissue Specimen	Female	Stage I	Stage I		Dead at 1 Year	Dead at 1 Year		Dead at 3 Years	Dead at 3 Years		Dead at 5 Years	Dead at 5 Years			3.56696
33	GSM70190	60 - 69 Years	65 Years	Lung Adenocarcinoma	GSM70190	KRAS Wild Type	KRAS Wild Type	Non-Small Cell Lung Carcinoma	27.2	Dead	Tissue Specimen	Female	Stage IA	Stage I		Alive at 1 Year	Alive at 1 Year		Dead at 3 Years	Dead at 3 Years		Dead at 5 Years	Dead at 5 Years			5.1722
34	GSM70193	70 - 79 Years	73 Years	Lung Adenocarcinoma	GSM70193	KRAS Mutation	KRAS Mutation	Non-Small Cell Lung Carcinoma	28.36666667	Dead	Tissue Specimen	Female	Stage IB	Stage I		Alive at 1 Year	Alive at 1 Year		Dead at 3 Years	Dead at 3 Years		Dead at 5 Years	Dead at 5 Years			3.83833
35	GSM70194	50 - 59 Years	54 Years	Lung Adenocarcinoma	GSM70194	KRAS Wild Type	KRAS Wild Type	Non-Small Cell Lung Carcinoma	51.23333333	Alive	Tissue Specimen	Female	Stage IA	Stage I		Alive at 1 Year	Alive at 1 Year		Alive at 3 Years	Alive at 3 Years						2.60747
36	GSM70195	70 - 79 Years	72 Years	Lung Adenocarcinoma	GSM70195	KRAS Wild Type	KRAS Wild Type	Non-Small Cell Lung Carcinoma	12.33333333	Alive	Tissue Specimen	Female	Stage IB	Stage I		Alive at 1 Year	Alive at 1 Year									4.47133
37	GSM70196	60 - 69 Years	68 Years	Lung Adenocarcinoma	GSM70196	KRAS Wild Type	KRAS Wild Type	Non-Small Cell Lung Carcinoma	37.5	Alive	Tissue Specimen	Female	Stage IA	Stage I		Alive at 1 Year	Alive at 1 Year		Alive at 3 Years	Alive at 3 Years						2.66664
38	GSM70197	60 - 69 Years	69 Years	Lung Adenocarcinoma	GSM70197			Non-Small Cell Lung Carcinoma	29.13333333	Dead	Tissue Specimen	Female	Stage IA	Stage I		Alive at 1 Year	Alive at 1 Year		Dead at 3 Years	Dead at 3 Years		Dead at 5 Years	Dead at 5 Years			4.34659
39	GSM70199	50 - 59 Years	51 Years	Lung Adenocarcinoma	GSM70199	KRAS Wild Type	KRAS Wild Type	Non-Small Cell Lung Carcinoma	1.9	Dead	Tissue Specimen	Male	Stage I	Stage I		Dead at 1 Year	Dead at 1 Year		Dead at 3 Years	Dead at 3 Years		Dead at 5 Years	Dead at 5 Years			4.12176
40	GSM70201	70 - 79 Years	72 Years	Lung Adenocarcinoma	GSM70201	KRAS Mutation	KRAS Mutation	Non-Small Cell Lung Carcinoma	24.33333333	Dead	Tissue Specimen	Male	Stage I	Stage I		Alive at 1 Year	Alive at 1 Year		Dead at 3 Years	Dead at 3 Years		Dead at 5 Years	Dead at 5 Years			3.39905
41	GSM70203	60 - 69 Years	69 Years	Lung Adenocarcinoma	GSM70203	KRAS Wild Type	KRAS Wild Type	Non-Small Cell Lung Carcinoma	41.66666667	Alive	Tissue Specimen	Male	Stage II	Stage II		Alive at 1 Year	Alive at 1 Year		Alive at 3 Years	Alive at 3 Years						2.91429
42	GSM70204	60 - 69 Years	67 Years	Lung Adenocarcinoma	GSM70204			Non-Small Cell Lung Carcinoma	41.63333333	Alive	Tissue Specimen	Male	Stage I	Stage I		Alive at 1 Year	Alive at 1 Year		Alive at 3 Years	Alive at 3 Years						3.09303
43	GSM70208	40 - 49 Years	48 Years	Lung Adenocarcinoma	GSM70208	KRAS Mutation	KRAS Mutation	Non-Small Cell Lung Carcinoma	24.13333333	Dead	Tissue Specimen	Female	Stage IIB	Stage II		Alive at 1 Year	Alive at 1 Year		Dead at 3 Years	Dead at 3 Years		Dead at 5 Years	Dead at 5 Years			3.91918
44	GSM70209	50 - 59 Years	53 Years	Lung Adenocarcinoma	GSM70209	KRAS Wild Type	KRAS Wild Type	Non-Small Cell Lung Carcinoma	19.83333333	Dead	Tissue Specimen	Male	Stage IB	Stage I		Alive at 1 Year	Alive at 1 Year		Dead at 3 Years	Dead at 3 Years		Dead at 5 Years	Dead at 5 Years			3.2894
45	GSM70214	50 - 59 Years	55 Years	Lung Adenocarcinoma	GSM70214			Non-Small Cell Lung Carcinoma	39.83333333	Alive	Tissue Specimen	Male	Stage IA	Stage I		Alive at 1 Year	Alive at 1 Year		Alive at 3 Years	Alive at 3 Years						3.79015
46	GSM70218	60 - 69 Years	69 Years	Lung Adenocarcinoma	GSM70218			Non-Small Cell Lung Carcinoma	6.5	Dead	Tissue Specimen	Female	Stage IIIB	Stage III		Dead at 1 Year	Dead at 1 Year		Dead at 3 Years	Dead at 3 Years		Dead at 5 Years	Dead at 5 Years			5.11304
47	GSM70219	60 - 69 Years	69 Years	Lung Adenocarcinoma	GSM70219			Non-Small Cell Lung Carcinoma	39	Dead	Tissue Specimen	Male	Stage IIIB	Stage III		Alive at 1 Year	Alive at 1 Year		Alive at 3 Years	Alive at 3 Years		Dead at 5 Years	Dead at 5 Years			3.27485
48	GSM70220	70 - 79 Years	77 Years	Lung Adenocarcinoma	GSM70220			Non-Small Cell Lung Carcinoma	7	Dead	Tissue Specimen	Female	Stage IIIA	Stage III		Dead at 1 Year	Dead at 1 Year		Dead at 3 Years	Dead at 3 Years		Dead at 5 Years	Dead at 5 Years			4.16375
49	GSM70222	40 - 49 Years	44 Years	Lung Adenocarcinoma	GSM70222			Non-Small Cell Lung Carcinoma	48	Alive	Tissue Specimen	Female	Stage IV	Stage IV		Alive at 1 Year	Alive at 1 Year		Alive at 3 Years	Alive at 3 Years						3.91033
50	GSM70223	50 - 59 Years	51 Years	Lung Adenocarcinoma	GSM70223			Non-Small Cell Lung Carcinoma	31	Alive	Tissue Specimen	Male	Stage IV	Stage IV		Alive at 1 Year	Alive at 1 Year									5.15273
51	GSM70224	60 - 69 Years	62 Years	Lung Adenocarcinoma	GSM70224			Non-Small Cell Lung Carcinoma	6	Alive	Tissue Specimen	Female	Stage IIIB	Stage III												4.41918
52	GSM70225	40 - 49 Years	43 Years	Lung Adenocarcinoma	GSM70225			Non-Small Cell Lung Carcinoma	3	Dead	Tissue Specimen	Female	Stage IIIB	Stage III		Dead at 1 Year	Dead at 1 Year		Dead at 3 Years	Dead at 3 Years		Dead at 5 Years	Dead at 5 Years			4.31978
53	GSM70226	60 - 69 Years	65 Years	Lung Adenocarcinoma	GSM70226			Non-Small Cell Lung Carcinoma	2	Dead	Tissue Specimen	Female	Stage IIIB	Stage III		Dead at 1 Year	Dead at 1 Year		Dead at 3 Years	Dead at 3 Years		Dead at 5 Years	Dead at 5 Years			5.28851
54	GSM70227	50 - 59 Years	59 Years	Lung Adenocarcinoma	GSM70227			Non-Small Cell Lung Carcinoma	24.5	Dead	Tissue Specimen	Female	Stage IIIB	Stage III		Alive at 1 Year	Alive at 1 Year		Dead at 3 Years	Dead at 3 Years		Dead at 5 Years	Dead at 5 Years			4.57393
55	GSM70229	50 - 59 Years	54 Years	Lung Adenocarcinoma	GSM70229			Non-Small Cell Lung Carcinoma	11	Dead	Tissue Specimen	Female	Stage IIIB	Stage III		Dead at 1 Year	Dead at 1 Year		Dead at 3 Years	Dead at 3 Years		Dead at 5 Years	Dead at 5 Years			4.62337
56	GSM70233	50 - 59 Years	55 Years	Lung Adenocarcinoma	GSM70233			Non-Small Cell Lung Carcinoma	9	Dead	Tissue Specimen	Female	Stage IV	Stage IV		Dead at 1 Year	Dead at 1 Year		Dead at 3 Years	Dead at 3 Years		Dead at 5 Years	Dead at 5 Years			4.82685
57	GSM70234	70 - 79 Years	70 Years	Lung Adenocarcinoma	GSM70234			Non-Small Cell Lung Carcinoma	27	Alive	Tissue Specimen	Female	Stage IIIB	Stage III		Alive at 1 Year	Alive at 1 Year									5.46031
58	GSM70235	50 - 59 Years	52 Years	Lung Adenocarcinoma	GSM70235			Non-Small Cell Lung Carcinoma	10.5	Dead	Tissue Specimen	Male	Stage IIIB	Stage III		Dead at 1 Year	Dead at 1 Year		Dead at 3 Years	Dead at 3 Years		Dead at 5 Years	Dead at 5 Years			5.88333
59	GSM70125	60 - 69 Years	65 Years	Squamous Cell Lung Carcinoma	GSM70125	KRAS Wild Type		Squamous Cell Lung Carcinoma	57.83333333	Alive	Tissue Specimen	Male	Stage IA		Stage I	Alive at 1 Year		Alive at 1 Year	Alive at 3 Years		Alive at 3 Years					3.82256
60	GSM70126	50 - 59 Years	54 Years	Squamous Cell Lung Carcinoma	GSM70126	KRAS Wild Type		Squamous Cell Lung Carcinoma	66.03333333	Alive	Tissue Specimen	Male	Stage IA		Stage I	Alive at 1 Year		Alive at 1 Year	Alive at 3 Years		Alive at 3 Years	Alive at 5 Years		Alive at 5 Years		4.50689
61	GSM70128	50 - 59 Years	55 Years	Squamous Cell Lung Carcinoma	GSM70128	KRAS Wild Type		Squamous Cell Lung Carcinoma	13.96666667	Alive	Tissue Specimen	Male	Stage IIB		Stage II	Alive at 1 Year		Alive at 1 Year								4.79432
62	GSM70132	50 - 59 Years	57 Years	Squamous Cell Lung Carcinoma	GSM70132	KRAS Wild Type		Squamous Cell Lung Carcinoma	5.166666667	Alive	Tissue Specimen	Female	Stage IA		Stage I											3.75133
63	GSM70133	50 - 59 Years	55 Years	Squamous Cell Lung Carcinoma	GSM70133	KRAS Wild Type		Squamous Cell Lung Carcinoma	35.1	Alive	Tissue Specimen	Male	Stage IB		Stage I	Alive at 1 Year		Alive at 1 Year								5.09105
64	GSM70134	60 - 69 Years	66 Years	Squamous Cell Lung Carcinoma	GSM70134	KRAS Wild Type		Squamous Cell Lung Carcinoma	14.46666667	Dead	Tissue Specimen	Male	Stage IIA		Stage II	Alive at 1 Year		Alive at 1 Year	Dead at 3 Years		Dead at 3 Years	Dead at 5 Years		Dead at 5 Years		3.43151
65	GSM70135	60 - 69 Years	64 Years	Squamous Cell Lung Carcinoma	GSM70135	KRAS Wild Type		Squamous Cell Lung Carcinoma	71.1	Alive	Tissue Specimen	Female	Stage IIB		Stage II	Alive at 1 Year		Alive at 1 Year	Alive at 3 Years		Alive at 3 Years	Alive at 5 Years		Alive at 5 Years		4.80763
66	GSM70137	70 - 79 Years	73 Years	Squamous Cell Lung Carcinoma	GSM70137	KRAS Wild Type		Squamous Cell Lung Carcinoma	17	Dead	Tissue Specimen	Male	Stage IB		Stage I	Alive at 1 Year		Alive at 1 Year	Dead at 3 Years		Dead at 3 Years	Dead at 5 Years		Dead at 5 Years		5.27549
67	GSM70139	30 - 39 Years	32 Years	Squamous Cell Lung Carcinoma	GSM70139	KRAS Wild Type		Squamous Cell Lung Carcinoma	68.36666667	Alive	Tissue Specimen	Male	Stage IIA		Stage II	Alive at 1 Year		Alive at 1 Year	Alive at 3 Years		Alive at 3 Years	Alive at 5 Years		Alive at 5 Years		4.20262
68	GSM70141	70 - 79 Years	70 Years	Squamous Cell Lung Carcinoma	GSM70141	KRAS Wild Type		Squamous Cell Lung Carcinoma	13.1	Dead	Tissue Specimen	Male	Stage IIB		Stage II	Alive at 1 Year		Alive at 1 Year	Dead at 3 Years		Dead at 3 Years	Dead at 5 Years		Dead at 5 Years		2.02516
69	GSM70142	60 - 69 Years	64 Years	Squamous Cell Lung Carcinoma	GSM70142	KRAS Wild Type		Squamous Cell Lung Carcinoma	28.1	Dead	Tissue Specimen	Male	Stage IB		Stage I	Alive at 1 Year		Alive at 1 Year	Dead at 3 Years		Dead at 3 Years	Dead at 5 Years		Dead at 5 Years		5.19079
70	GSM70143	50 - 59 Years	51 Years	Squamous Cell Lung Carcinoma	GSM70143			Squamous Cell Lung Carcinoma	87.26666667	Alive	Tissue Specimen	Male	Stage IB		Stage I	Alive at 1 Year		Alive at 1 Year	Alive at 3 Years		Alive at 3 Years	Alive at 5 Years		Alive at 5 Years		5.48774
71	GSM70146	60 - 69 Years	64 Years	Squamous Cell Lung Carcinoma	GSM70146	KRAS Wild Type		Squamous Cell Lung Carcinoma	8.666666667	Dead	Tissue Specimen	Female	Stage IB		Stage I	Dead at 1 Year		Dead at 1 Year	Dead at 3 Years		Dead at 3 Years	Dead at 5 Years		Dead at 5 Years		2.62691
72	GSM70147	50 - 59 Years	51 Years	Squamous Cell Lung Carcinoma	GSM70147	KRAS Wild Type		Squamous Cell Lung Carcinoma	39.26666667	Dead	Tissue Specimen	Male	Stage IB		Stage I	Alive at 1 Year		Alive at 1 Year	Alive at 3 Years		Alive at 3 Years	Dead at 5 Years		Dead at 5 Years		4.58619
73	GSM70149	60 - 69 Years	60 Years	Squamous Cell Lung Carcinoma	GSM70149	KRAS Wild Type		Squamous Cell Lung Carcinoma	31.9	Dead	Tissue Specimen	Male	Stage IA		Stage I	Alive at 1 Year		Alive at 1 Year	Dead at 3 Years		Dead at 3 Years	Dead at 5 Years		Dead at 5 Years		4.55689
74	GSM70152	80 - 89 Years	83 Years	Squamous Cell Lung Carcinoma	GSM70152	KRAS Wild Type		Squamous Cell Lung Carcinoma	48.63333333	Alive	Tissue Specimen	Female	Stage IA		Stage I	Alive at 1 Year		Alive at 1 Year	Alive at 3 Years		Alive at 3 Years					5.04046
75	GSM70157	70 - 79 Years	72 Years	Squamous Cell Lung Carcinoma	GSM70157	KRAS Wild Type		Squamous Cell Lung Carcinoma	22.5	Dead	Tissue Specimen	Male	Stage IIA		Stage II	Alive at 1 Year		Alive at 1 Year	Dead at 3 Years		Dead at 3 Years	Dead at 5 Years		Dead at 5 Years		5.06258
76	GSM70158	70 - 79 Years	73 Years	Squamous Cell Lung Carcinoma	GSM70158			Squamous Cell Lung Carcinoma	5.3	Dead	Tissue Specimen	Female	Stage IV		Stage IV	Dead at 1 Year		Dead at 1 Year	Dead at 3 Years		Dead at 3 Years	Dead at 5 Years		Dead at 5 Years		4.38675
77	GSM70160	70 - 79 Years	79 Years	Squamous Cell Lung Carcinoma	GSM70160	KRAS Wild Type		Squamous Cell Lung Carcinoma	59.4	Alive	Tissue Specimen	Male	Stage IA		Stage I	Alive at 1 Year		Alive at 1 Year	Alive at 3 Years		Alive at 3 Years					3.80938
78	GSM70162	60 - 69 Years	68 Years	Squamous Cell Lung Carcinoma	GSM70162	KRAS Wild Type		Squamous Cell Lung Carcinoma	14.13333333	Dead	Tissue Specimen	Male	Stage IIB		Stage II	Alive at 1 Year		Alive at 1 Year	Dead at 3 Years		Dead at 3 Years	Dead at 5 Years		Dead at 5 Years		6.25077
79	GSM70165	60 - 69 Years	69 Years	Squamous Cell Lung Carcinoma	GSM70165	KRAS Wild Type		Squamous Cell Lung Carcinoma	45.2	Alive	Tissue Specimen	Male	Stage IA		Stage I	Alive at 1 Year		Alive at 1 Year	Alive at 3 Years		Alive at 3 Years					3.76444
80	GSM70166	60 - 69 Years	66 Years	Squamous Cell Lung Carcinoma	GSM70166	KRAS Wild Type		Squamous Cell Lung Carcinoma	6.333333333	Dead	Tissue Specimen	Female	Stage IB		Stage I	Dead at 1 Year		Dead at 1 Year	Dead at 3 Years		Dead at 3 Years	Dead at 5 Years		Dead at 5 Years		4.88166
81	GSM70167	50 - 59 Years	55 Years	Squamous Cell Lung Carcinoma	GSM70167	KRAS Wild Type		Squamous Cell Lung Carcinoma	45.26666667	Dead	Tissue Specimen	Female	Stage IIB		Stage II	Alive at 1 Year		Alive at 1 Year	Alive at 3 Years		Alive at 3 Years	Dead at 5 Years		Dead at 5 Years		4.60476
82	GSM70168	80 - 89 Years	81 Years	Squamous Cell Lung Carcinoma	GSM70168	KRAS Wild Type		Squamous Cell Lung Carcinoma	9.533333333	Dead	Tissue Specimen	Male	Stage IIIA		Stage III	Dead at 1 Year		Dead at 1 Year	Dead at 3 Years		Dead at 3 Years	Dead at 5 Years		Dead at 5 Years		3.89211
83	GSM70176	80 - 89 Years	82 Years	Squamous Cell Lung Carcinoma	GSM70176			Squamous Cell Lung Carcinoma	43.8	Alive	Tissue Specimen	Male	Stage IA		Stage I	Alive at 1 Year		Alive at 1 Year	Alive at 3 Years		Alive at 3 Years					4.85729
84	GSM70178	60 - 69 Years	69 Years	Squamous Cell Lung Carcinoma	GSM70178	KRAS Wild Type		Squamous Cell Lung Carcinoma	9.733333333	Dead	Tissue Specimen	Male	Stage IB		Stage I	Dead at 1 Year		Dead at 1 Year	Dead at 3 Years		Dead at 3 Years	Dead at 5 Years		Dead at 5 Years		3.68757
85	GSM70180	60 - 69 Years	68 Years	Squamous Cell Lung Carcinoma	GSM70180	KRAS Wild Type		Squamous Cell Lung Carcinoma	55.93333333	Alive	Tissue Specimen	Female	Stage IA		Stage I	Alive at 1 Year		Alive at 1 Year	Alive at 3 Years		Alive at 3 Years					2.46933
86	GSM70182	50 - 59 Years	58 Years	Squamous Cell Lung Carcinoma	GSM70182	KRAS Wild Type		Squamous Cell Lung Carcinoma	28.86666667	Dead	Tissue Specimen	Male	Stage IB		Stage I	Alive at 1 Year		Alive at 1 Year	Dead at 3 Years		Dead at 3 Years	Dead at 5 Years		Dead at 5 Years		4.63756
87	GSM70185	40 - 49 Years	47 Years	Squamous Cell Lung Carcinoma	GSM70185	KRAS Wild Type		Squamous Cell Lung Carcinoma	51.26666667	Dead	Tissue Specimen	Female	Stage IB		Stage I	Alive at 1 Year		Alive at 1 Year	Alive at 3 Years		Alive at 3 Years	Dead at 5 Years		Dead at 5 Years		4.82603
88	GSM70186	60 - 69 Years	68 Years	Squamous Cell Lung Carcinoma	GSM70186	KRAS Wild Type		Squamous Cell Lung Carcinoma	81.16666667	Alive	Tissue Specimen	Female	Stage IB		Stage I	Alive at 1 Year		Alive at 1 Year	Alive at 3 Years		Alive at 3 Years	Alive at 5 Years		Alive at 5 Years		3.60417
89	GSM70187	80 - 89 Years	80 Years	Squamous Cell Lung Carcinoma	GSM70187	KRAS Wild Type		Squamous Cell Lung Carcinoma	12.33333333	Dead	Tissue Specimen	Male	Stage IIB		Stage II	Alive at 1 Year		Alive at 1 Year	Dead at 3 Years		Dead at 3 Years	Dead at 5 Years		Dead at 5 Years		4.68233
90	GSM70188	60 - 69 Years	69 Years	Squamous Cell Lung Carcinoma	GSM70188	KRAS Wild Type		Squamous Cell Lung Carcinoma	33.43333333	Alive	Tissue Specimen	Male	Stage I		Stage I	Alive at 1 Year		Alive at 1 Year								5.66216
91	GSM70189	40 - 49 Years	48 Years	Squamous Cell Lung Carcinoma	GSM70189	KRAS Wild Type		Squamous Cell Lung Carcinoma	59.23333333	Alive	Tissue Specimen	Female	Stage IB		Stage I	Alive at 1 Year		Alive at 1 Year	Alive at 3 Years		Alive at 3 Years					4.3157
92	GSM70191	60 - 69 Years	68 Years	Squamous Cell Lung Carcinoma	GSM70191			Squamous Cell Lung Carcinoma	82.93333333	Alive	Tissue Specimen	Male	Stage IB		Stage I	Alive at 1 Year		Alive at 1 Year	Alive at 3 Years		Alive at 3 Years	Alive at 5 Years		Alive at 5 Years		5.35572
93	GSM70192	50 - 59 Years	57 Years	Squamous Cell Lung Carcinoma	GSM70192			Squamous Cell Lung Carcinoma	74.63333333	Alive	Tissue Specimen	Male	Stage IIA		Stage II	Alive at 1 Year		Alive at 1 Year	Alive at 3 Years		Alive at 3 Years	Alive at 5 Years		Alive at 5 Years		3.9192
94	GSM70198	70 - 79 Years	73 Years	Squamous Cell Lung Carcinoma	GSM70198	KRAS Wild Type		Squamous Cell Lung Carcinoma	33.8	Dead	Tissue Specimen	Female	Stage IB		Stage I	Alive at 1 Year		Alive at 1 Year	Dead at 3 Years		Dead at 3 Years	Dead at 5 Years		Dead at 5 Years		3.67618
95	GSM70200	60 - 69 Years	62 Years	Squamous Cell Lung Carcinoma	GSM70200	KRAS Wild Type		Squamous Cell Lung Carcinoma	13.26666667	Dead	Tissue Specimen	Male	Stage I		Stage I	Alive at 1 Year		Alive at 1 Year	Dead at 3 Years		Dead at 3 Years	Dead at 5 Years		Dead at 5 Years		3.73854
96	GSM70202	70 - 79 Years	76 Years	Squamous Cell Lung Carcinoma	GSM70202	KRAS Wild Type		Squamous Cell Lung Carcinoma	23.63333333	Dead	Tissue Specimen	Male	Stage I		Stage I	Alive at 1 Year		Alive at 1 Year	Dead at 3 Years		Dead at 3 Years	Dead at 5 Years		Dead at 5 Years		4.77651
97	GSM70205	70 - 79 Years	75 Years	Squamous Cell Lung Carcinoma	GSM70205			Squamous Cell Lung Carcinoma	31.13333333	Alive	Tissue Specimen	Male	Stage IA		Stage I	Alive at 1 Year		Alive at 1 Year								4.74939
98	GSM70206	60 - 69 Years	64 Years	Squamous Cell Lung Carcinoma	GSM70206			Squamous Cell Lung Carcinoma	36.16666667	Alive	Tissue Specimen	Male	Stage IIB		Stage II	Alive at 1 Year		Alive at 1 Year	Alive at 3 Years		Alive at 3 Years					4.83421
99	GSM70207	60 - 69 Years	67 Years	Squamous Cell Lung Carcinoma	GSM70207			Squamous Cell Lung Carcinoma	2.633333333	Alive	Tissue Specimen	Female	Stage IB		Stage I											4.29202
100	GSM70210	60 - 69 Years	66 Years	Squamous Cell Lung Carcinoma	GSM70210	KRAS Wild Type		Squamous Cell Lung Carcinoma	2.733333333	Alive	Tissue Specimen	Male	Stage IA		Stage I											4.19999
101	GSM70211	70 - 79 Years	74 Years	Squamous Cell Lung Carcinoma	GSM70211	KRAS Wild Type		Squamous Cell Lung Carcinoma	25.53333333	Alive	Tissue Specimen	Male	Stage IB		Stage I	Alive at 1 Year		Alive at 1 Year								3.30083
102	GSM70212	60 - 69 Years	65 Years	Squamous Cell Lung Carcinoma	GSM70212			Squamous Cell Lung Carcinoma	25.43333333	Alive	Tissue Specimen	Male	Stage IA		Stage I	Alive at 1 Year		Alive at 1 Year								2.95355
103	GSM70213	70 - 79 Years	73 Years	Squamous Cell Lung Carcinoma	GSM70213	KRAS Wild Type		Squamous Cell Lung Carcinoma	31.13333333	Dead	Tissue Specimen	Male	Stage IB		Stage I	Alive at 1 Year		Alive at 1 Year	Dead at 3 Years		Dead at 3 Years	Dead at 5 Years		Dead at 5 Years		2.54465
104	GSM70215	70 - 79 Years	75 Years	Squamous Cell Lung Carcinoma	GSM70215			Squamous Cell Lung Carcinoma	39.6	Dead	Tissue Specimen	Female	Stage IB		Stage I	Alive at 1 Year		Alive at 1 Year	Alive at 3 Years		Alive at 3 Years	Dead at 5 Years		Dead at 5 Years		4.10807
105	GSM70216	60 - 69 Years	69 Years	Squamous Cell Lung Carcinoma	GSM70216			Squamous Cell Lung Carcinoma	64	Alive	Tissue Specimen	Male	Stage IV		Stage IV	Alive at 1 Year		Alive at 1 Year	Alive at 3 Years		Alive at 3 Years	Alive at 5 Years		Alive at 5 Years		4.77543
106	GSM70217	70 - 79 Years	77 Years	Squamous Cell Lung Carcinoma	GSM70217			Squamous Cell Lung Carcinoma	60	Alive	Tissue Specimen	Male	Stage IIIB		Stage III	Alive at 1 Year		Alive at 1 Year	Alive at 3 Years		Alive at 3 Years					4.88337
107	GSM70221	60 - 69 Years	62 Years	Squamous Cell Lung Carcinoma	GSM70221			Squamous Cell Lung Carcinoma	10.5	Dead	Tissue Specimen	Female	Stage IIIB		Stage III	Dead at 1 Year		Dead at 1 Year	Dead at 3 Years		Dead at 3 Years	Dead at 5 Years		Dead at 5 Years		4.45684
108	GSM70228	70 - 79 Years	72 Years	Squamous Cell Lung Carcinoma	GSM70228			Squamous Cell Lung Carcinoma	34	Dead	Tissue Specimen	Female	Stage IIIB		Stage III	Alive at 1 Year		Alive at 1 Year	Dead at 3 Years		Dead at 3 Years	Dead at 5 Years		Dead at 5 Years		4.29648
109	GSM70230	50 - 59 Years	59 Years	Squamous Cell Lung Carcinoma	GSM70230			Squamous Cell Lung Carcinoma	72	Alive	Tissue Specimen	Female	Stage IIIB		Stage III	Alive at 1 Year		Alive at 1 Year	Alive at 3 Years		Alive at 3 Years	Alive at 5 Years		Alive at 5 Years		5.03951
110	GSM70231	60 - 69 Years	64 Years	Squamous Cell Lung Carcinoma	GSM70231			Squamous Cell Lung Carcinoma	6	Dead	Tissue Specimen	Male	Stage IIIB		Stage III	Dead at 1 Year		Dead at 1 Year	Dead at 3 Years		Dead at 3 Years	Dead at 5 Years		Dead at 5 Years		4.26343
111	GSM70232	60 - 69 Years	64 Years	Squamous Cell Lung Carcinoma	GSM70232			Squamous Cell Lung Carcinoma	21	Dead	Tissue Specimen	Male	Stage IIIB		Stage III	Alive at 1 Year		Alive at 1 Year	Dead at 3 Years		Dead at 3 Years	Dead at 5 Years		Dead at 5 Years		6.11082
