# Supplementary material for: Overexpression of molecule GRP94 favors tumor progression in lung adenocarcinoma by interaction with regulatory T cells
Source: Thorac Cancer. 2020 Jan 22;11(3):704–12. doi: 10.1111/1759-7714.13321 (PMC7049511; doi:10.1111/1759-7714.13321)
Supplement: Supplementary file 1 — Appendix S1: Supporting information [file TCA-11-704-s001.zip › Oncomine data/Clinical outcome/Lung/10.csv]

Raponi Lung	16885343
Sample Number	Sample Name	Age	Age (Detailed)	Cancer Type	GEO ID	Grade	Grade (Squamous Cell Lung Carcinoma)	M Stage	N Stage	N Stage (Squamous Cell Lung Carcinoma)	Overall Survival Followup Time (Months)	Overall Survival Status	Race/Ethnicity	Sample Type	Sex	Smoking Rate (Packs per Year)	Smoking Status	Smoking Status (Squamous Cell Lung Carcinoma)	Stage	Stage (Squamous Cell Lung Carcinoma)	Survival Status at 1 Year	Survival Status at 1 Year (Squamous Cell Lung Carcinoma)	Survival Status at 3 Years	Survival Status at 3 Years (Squamous Cell Lung Carcinoma)	Survival Status at 5 Years	Survival Status at 5 Years (Squamous Cell Lung Carcinoma)	T Stage	Gene / Reporter	HSP90B1 / 200598_s_at
1	GSM102114	70 - 79 Years	75 Years	Squamous Cell Lung Carcinoma	GSM102114	Grade 2-3	Grade 2-3	M0	N0	N0	15	Dead	White	Surgical Specimen	Male	NA	Smoker	Smoker	Stage IIB	Stage II	Alive at 1 Year	Alive at 1 Year	Dead at 3 Years	Dead at 3 Years	Dead at 5 Years	Dead at 5 Years	T3		2.92801
2	GSM102115	50 - 59 Years	57 Years	Squamous Cell Lung Carcinoma	GSM102115	Grade 2	Grade 2	M0	N2	N1+	0	Dead	White	Surgical Specimen	Female	NA			Stage IIIA	Stage III	Dead at 1 Year	Dead at 1 Year	Dead at 3 Years	Dead at 3 Years	Dead at 5 Years	Dead at 5 Years	T2		4.43397
3	GSM102116	70 - 79 Years	73 Years	Squamous Cell Lung Carcinoma	GSM102116	Grade 3	Grade 3	M0	N0	N0	3.3	Dead	White	Surgical Specimen	Male	75	Smoker	Smoker	Stage IIB	Stage II	Dead at 1 Year	Dead at 1 Year	Dead at 3 Years	Dead at 3 Years	Dead at 5 Years	Dead at 5 Years	T3		2.85905
4	GSM102117	60 - 69 Years	62 Years	Squamous Cell Lung Carcinoma	GSM102117	Grade 2	Grade 2	M0	N0	N0	9.7	Dead	White	Surgical Specimen	Male	105	Smoker	Smoker	Stage IB	Stage I	Dead at 1 Year	Dead at 1 Year	Dead at 3 Years	Dead at 3 Years	Dead at 5 Years	Dead at 5 Years	T2		2.83549
5	GSM102118	80 - 89 Years	83 Years	Squamous Cell Lung Carcinoma	GSM102118	Grade 2-3	Grade 2-3	M0	N1	N1+	37.2	Dead	White	Surgical Specimen	Male	NA	Smoker	Smoker	Stage IIB	Stage II	Alive at 1 Year	Alive at 1 Year	Alive at 3 Years	Alive at 3 Years	Dead at 5 Years	Dead at 5 Years	T2		2.98479
6	GSM102119	50 - 59 Years	56 Years	Squamous Cell Lung Carcinoma	GSM102119	Grade 1	Grade 1	M0	N1	N1+	120.2	Alive	White	Surgical Specimen	Female	60	Smoker	Smoker	Stage IIIA	Stage III	Alive at 1 Year	Alive at 1 Year	Alive at 3 Years	Alive at 3 Years	Alive at 5 Years	Alive at 5 Years	T3		3.3889
7	GSM102120	60 - 69 Years	60 Years	Squamous Cell Lung Carcinoma	GSM102120	Grade 2-3	Grade 2-3	M0	N2	N1+	4.8	Dead	White	Surgical Specimen	Male	25	Smoker	Smoker	Stage IIIA	Stage III	Dead at 1 Year	Dead at 1 Year	Dead at 3 Years	Dead at 3 Years	Dead at 5 Years	Dead at 5 Years	T3		3.33056
8	GSM102121	60 - 69 Years	64 Years	Squamous Cell Lung Carcinoma	GSM102121	Grade 2-3	Grade 2-3	M0	N1	N1+	101.6	Alive	White	Surgical Specimen	Female	NA	Smoker	Smoker	Stage IIIB	Stage III	Alive at 1 Year	Alive at 1 Year	Alive at 3 Years	Alive at 3 Years	Alive at 5 Years	Alive at 5 Years	T4		2.75199
9	GSM102122	50 - 59 Years	59 Years	Squamous Cell Lung Carcinoma	GSM102122	Grade 2	Grade 2	M0	N2	N1+	103.8	Alive	White	Surgical Specimen	Female	NA	Smoker	Smoker	Stage IIIA	Stage III	Alive at 1 Year	Alive at 1 Year	Alive at 3 Years	Alive at 3 Years	Alive at 5 Years	Alive at 5 Years	T2		4.18618
10	GSM102123	70 - 79 Years	74 Years	Squamous Cell Lung Carcinoma	GSM102123	Grade 2	Grade 2	M0	N0	N0	68.8	Alive		Surgical Specimen	Male	NA	Smoker	Smoker	Stage IA	Stage I	Alive at 1 Year	Alive at 1 Year	Alive at 3 Years	Alive at 3 Years	Alive at 5 Years	Alive at 5 Years	T1		3.09346
11	GSM102124	70 - 79 Years	77 Years	Squamous Cell Lung Carcinoma	GSM102124	Grade 1-2	Grade 1-2	M0	N0	N0	6.1	Dead		Surgical Specimen	Male	50	Smoker	Smoker	Stage IB	Stage I	Dead at 1 Year	Dead at 1 Year	Dead at 3 Years	Dead at 3 Years	Dead at 5 Years	Dead at 5 Years	T2		2.60334
12	GSM102125	50 - 59 Years	57 Years	Squamous Cell Lung Carcinoma	GSM102125	Grade 2	Grade 2	M0	N0	N0	62.3	Dead	White	Surgical Specimen	Male	NA	Smoker	Smoker	Stage IA	Stage I	Alive at 1 Year	Alive at 1 Year	Alive at 3 Years	Alive at 3 Years	Alive at 5 Years	Alive at 5 Years	T1		3.1882
13	GSM102126	60 - 69 Years	69 Years	Squamous Cell Lung Carcinoma	GSM102126	Grade 3	Grade 3	M0	N0	N0	129.3	Alive	White	Surgical Specimen	Female	NA	Smoker	Smoker	Stage IA	Stage I	Alive at 1 Year	Alive at 1 Year	Alive at 3 Years	Alive at 3 Years	Alive at 5 Years	Alive at 5 Years	T1		3.56304
14	GSM102127	50 - 59 Years	56 Years	Squamous Cell Lung Carcinoma	GSM102127	Grade 2	Grade 2	M0	N2	N1+	8.1	Dead	White	Surgical Specimen	Male	40	Smoker	Smoker	Stage IIIA	Stage III	Dead at 1 Year	Dead at 1 Year	Dead at 3 Years	Dead at 3 Years	Dead at 5 Years	Dead at 5 Years	T3		2.7752
15	GSM102128	60 - 69 Years	62 Years	Squamous Cell Lung Carcinoma	GSM102128	Grade 2-3	Grade 2-3	M0	N0	N0	48.7	Alive	White	Surgical Specimen	Female	NA	Smoker	Smoker	Stage IB	Stage I	Alive at 1 Year	Alive at 1 Year	Alive at 3 Years	Alive at 3 Years			T2		4.24704
16	GSM102129	50 - 59 Years	54 Years	Squamous Cell Lung Carcinoma	GSM102129	Grade 2	Grade 2	M0	N0	N0	90.3	Alive	White	Surgical Specimen	Female	30	Smoker	Smoker	Stage IB	Stage I	Alive at 1 Year	Alive at 1 Year	Alive at 3 Years	Alive at 3 Years	Alive at 5 Years	Alive at 5 Years	T2		4.44748
17	GSM102130	60 - 69 Years	66 Years	Squamous Cell Lung Carcinoma	GSM102130	Grade 2	Grade 2	M0	N1	N1+	4	Dead	White	Surgical Specimen	Male	144	Smoker	Smoker	Stage IA	Stage I	Dead at 1 Year	Dead at 1 Year	Dead at 3 Years	Dead at 3 Years	Dead at 5 Years	Dead at 5 Years	T4		3.40262
18	GSM102131	60 - 69 Years	64 Years	Squamous Cell Lung Carcinoma	GSM102131	Grade 2	Grade 2	M0	N0	N0	74	Alive	White	Surgical Specimen	Male	68	Smoker	Smoker	Stage IA	Stage I	Alive at 1 Year	Alive at 1 Year	Alive at 3 Years	Alive at 3 Years	Alive at 5 Years	Alive at 5 Years	T1		3.21519
19	GSM102132	70 - 79 Years	75 Years	Squamous Cell Lung Carcinoma	GSM102132	Grade 2	Grade 2	M0	N0	N0	77.7	Alive		Surgical Specimen	Male	120	Smoker	Smoker	Stage IB	Stage I	Alive at 1 Year	Alive at 1 Year	Alive at 3 Years	Alive at 3 Years	Alive at 5 Years	Alive at 5 Years	T1		3.88548
20	GSM102133	80 - 89 Years	82 Years	Squamous Cell Lung Carcinoma	GSM102133	Grade 2-3	Grade 2-3	M0	N0	N0	27	Dead	White	Surgical Specimen	Male	60	Smoker	Smoker	Stage IA	Stage I	Alive at 1 Year	Alive at 1 Year	Dead at 3 Years	Dead at 3 Years	Dead at 5 Years	Dead at 5 Years	T2		3.30614
21	GSM102134	50 - 59 Years	56 Years	Squamous Cell Lung Carcinoma	GSM102134	Grade 2-3	Grade 2-3	M0	N0	N0	24.5	Dead	White	Surgical Specimen	Male	45	Smoker	Smoker	Stage IA	Stage I	Alive at 1 Year	Alive at 1 Year	Dead at 3 Years	Dead at 3 Years	Dead at 5 Years	Dead at 5 Years	T1		2.94424
22	GSM102135	70 - 79 Years	71 Years	Squamous Cell Lung Carcinoma	GSM102135	Grade 2-3	Grade 2-3	M0	N0	N0	48.6	Alive	White	Surgical Specimen	Male	75	Smoker	Smoker	Stage IB	Stage I	Alive at 1 Year	Alive at 1 Year	Alive at 3 Years	Alive at 3 Years			T2		2.81038
23	GSM102136	80 - 89 Years	81 Years	Squamous Cell Lung Carcinoma	GSM102136	Grade 2	Grade 2	M0	N0	N0	62	Alive	White	Surgical Specimen	Male	60	Smoker	Smoker	Stage IA	Stage I	Alive at 1 Year	Alive at 1 Year	Alive at 3 Years	Alive at 3 Years	Alive at 5 Years	Alive at 5 Years	T1		2.88475
24	GSM102137	60 - 69 Years	66 Years	Squamous Cell Lung Carcinoma	GSM102137	Grade 1-2	Grade 1-2	M0	N0	N0	54	Alive	White	Surgical Specimen	Female	48	Smoker	Smoker	Stage IA	Stage I	Alive at 1 Year	Alive at 1 Year	Alive at 3 Years	Alive at 3 Years			T1		3.13115
25	GSM102138	60 - 69 Years	64 Years	Squamous Cell Lung Carcinoma	GSM102138	Grade 1-2	Grade 1-2	M0	N2	N1+	23.1	Dead	White	Surgical Specimen	Female	40	Smoker	Smoker	Stage IIIA	Stage III	Alive at 1 Year	Alive at 1 Year	Dead at 3 Years	Dead at 3 Years	Dead at 5 Years	Dead at 5 Years	T3		3.88126
26	GSM102139	50 - 59 Years	54 Years	Squamous Cell Lung Carcinoma	GSM102139	Grade 3	Grade 3	M0	N0	N0	54.2	Alive	White	Surgical Specimen	Male	62	Smoker	Smoker	Stage IB	Stage I	Alive at 1 Year	Alive at 1 Year	Alive at 3 Years	Alive at 3 Years			T2		3.00225
27	GSM102140	70 - 79 Years	71 Years	Squamous Cell Lung Carcinoma	GSM102140	Grade 3	Grade 3	M0	N1	N1+	105.3	Alive	White	Surgical Specimen	Male	NA	Smoker	Smoker	Stage IIB	Stage II	Alive at 1 Year	Alive at 1 Year	Alive at 3 Years	Alive at 3 Years	Alive at 5 Years	Alive at 5 Years	T2		3.64036
28	GSM102141	50 - 59 Years	51 Years	Squamous Cell Lung Carcinoma	GSM102141	Grade 2	Grade 2	M0	N1	N1+	142.3	Alive	White	Surgical Specimen	Male	NA			Stage IIB	Stage II	Alive at 1 Year	Alive at 1 Year	Alive at 3 Years	Alive at 3 Years	Alive at 5 Years	Alive at 5 Years	T2		2.51025
29	GSM102142	70 - 79 Years	71 Years	Squamous Cell Lung Carcinoma	GSM102142	Grade 3	Grade 3	M0	N0	N0	121	Alive	White	Surgical Specimen	Male	NA			Stage IB	Stage I	Alive at 1 Year	Alive at 1 Year	Alive at 3 Years	Alive at 3 Years	Alive at 5 Years	Alive at 5 Years	T2		3.41706
30	GSM102143	60 - 69 Years	69 Years	Squamous Cell Lung Carcinoma	GSM102143	Grade 3	Grade 3	M0	N1	N1+	59.6	Alive		Surgical Specimen	Male	NA			Stage IIB	Stage II	Alive at 1 Year	Alive at 1 Year	Alive at 3 Years	Alive at 3 Years			T2		3.83813
31	GSM102144	40 - 49 Years	42 Years	Squamous Cell Lung Carcinoma	GSM102144	Grade 2	Grade 2	M0	N1	N1+	64.1	Alive	White	Surgical Specimen	Male	NA	Smoker	Smoker	Stage IIB	Stage II	Alive at 1 Year	Alive at 1 Year	Alive at 3 Years	Alive at 3 Years	Alive at 5 Years	Alive at 5 Years	T2		3.22158
32	GSM102145	80 - 89 Years	82 Years	Squamous Cell Lung Carcinoma	GSM102145	Grade 3	Grade 3	M0	N0	N0	78.9	Alive		Surgical Specimen	Male	45	Smoker	Smoker	Stage IB	Stage I	Alive at 1 Year	Alive at 1 Year	Alive at 3 Years	Alive at 3 Years	Alive at 5 Years	Alive at 5 Years	T2		3.46257
33	GSM102146	80 - 89 Years	82 Years	Squamous Cell Lung Carcinoma	GSM102146	Grade 2	Grade 2	M0	N1	N1+	78.1	Alive	White	Surgical Specimen	Female	70	Smoker	Smoker	Stage IIB	Stage II	Alive at 1 Year	Alive at 1 Year	Alive at 3 Years	Alive at 3 Years	Alive at 5 Years	Alive at 5 Years	T2		3.42738
34	GSM102147	70 - 79 Years	70 Years	Squamous Cell Lung Carcinoma	GSM102147	Grade 1-2	Grade 1-2	M0	N1	N1+	21.9	Alive	White	Surgical Specimen	Female	60	Smoker	Smoker	Stage IIB	Stage II	Alive at 1 Year	Alive at 1 Year					T2		4.16652
35	GSM102148	60 - 69 Years	67 Years	Squamous Cell Lung Carcinoma	GSM102148	Grade 2-3	Grade 2-3	M0	N0	N0	50.6	Alive	White	Surgical Specimen	Female	80	Smoker	Smoker	Stage IIB	Stage II	Alive at 1 Year	Alive at 1 Year	Alive at 3 Years	Alive at 3 Years			T3		4.12307
36	GSM102149	60 - 69 Years	68 Years	Squamous Cell Lung Carcinoma	GSM102149	Grade 3	Grade 3	M0	N2	N1+	3.6	Dead	White	Surgical Specimen	Male	72	Smoker	Smoker	Stage IIIA	Stage III	Dead at 1 Year	Dead at 1 Year	Dead at 3 Years	Dead at 3 Years	Dead at 5 Years	Dead at 5 Years	T3		3.68665
37	GSM102150	60 - 69 Years	65 Years	Squamous Cell Lung Carcinoma	GSM102150	Grade 2	Grade 2	M0	N1	N1+	10.8	Alive	White	Surgical Specimen	Male	30	Smoker	Smoker	Stage IIB	Stage II							T2		3.65683
38	GSM102151	70 - 79 Years	74 Years	Squamous Cell Lung Carcinoma	GSM102151	Grade 2-3	Grade 2-3	M0	N0	N0	51.5	Alive	White	Surgical Specimen	Male	110	Smoker	Smoker	Stage IB	Stage I	Alive at 1 Year	Alive at 1 Year	Alive at 3 Years	Alive at 3 Years			T2		3.60273
39	GSM102152	70 - 79 Years	79 Years	Squamous Cell Lung Carcinoma	GSM102152	Grade 2-3	Grade 2-3	M0	N1	N1+	34.7	Dead	White	Surgical Specimen	Male	35	Smoker	Smoker	Stage IIA	Stage II	Alive at 1 Year	Alive at 1 Year	Dead at 3 Years	Dead at 3 Years	Dead at 5 Years	Dead at 5 Years	T1		3.20851
40	GSM102153	60 - 69 Years	62 Years	Squamous Cell Lung Carcinoma	GSM102153	Grade 2	Grade 2	M0	N0	N0	47.4	Alive	White	Surgical Specimen	Male	60	Smoker	Smoker	Stage IA	Stage I	Alive at 1 Year	Alive at 1 Year	Alive at 3 Years	Alive at 3 Years			T1		2.99572
41	GSM102154	70 - 79 Years	70 Years	Squamous Cell Lung Carcinoma	GSM102154	Grade 2-3	Grade 2-3	M0	N1	N1+	2.2	Alive	White	Surgical Specimen	Male	50	Smoker	Smoker	Stage IIA	Stage II							T1		4.80562
42	GSM102155	60 - 69 Years	61 Years	Squamous Cell Lung Carcinoma	GSM102155	Grade 2-3	Grade 2-3	M0	N0	N0	43.9	Alive	White	Surgical Specimen	Female	67.5	Smoker	Smoker	Stage IA	Stage I	Alive at 1 Year	Alive at 1 Year	Alive at 3 Years	Alive at 3 Years			T1		3.99097
43	GSM102156	70 - 79 Years	73 Years	Squamous Cell Lung Carcinoma	GSM102156	Grade 2-3	Grade 2-3	M0	N1	N1+	41	Alive	White	Surgical Specimen	Male	45	Smoker	Smoker	Stage IIB	Stage II	Alive at 1 Year	Alive at 1 Year	Alive at 3 Years	Alive at 3 Years			T2		4.22828
44	GSM102157	60 - 69 Years	60 Years	Squamous Cell Lung Carcinoma	GSM102157	Grade 2	Grade 2	M0	N0	N0	10.6	Alive	White	Surgical Specimen	Male	NA	Smoker	Smoker	Stage IB	Stage I							T2		4.51138
45	GSM102158	50 - 59 Years	56 Years	Squamous Cell Lung Carcinoma	GSM102158	Grade 2-3	Grade 2-3	M0	N1	N1+	7.7	Alive	White	Surgical Specimen	Male	76	Smoker	Smoker	Stage IIA	Stage II							T1		3.95795
46	GSM102159	70 - 79 Years	73 Years	Squamous Cell Lung Carcinoma	GSM102159	Grade 2	Grade 2	M0	N0	N0	35.2	Alive	White	Surgical Specimen	Female	40	Smoker	Smoker	Stage IA	Stage I	Alive at 1 Year	Alive at 1 Year					T1		3.27284
47	GSM102160	70 - 79 Years	75 Years	Squamous Cell Lung Carcinoma	GSM102160	Grade 2	Grade 2	M0	N1	N1+	35.4	Alive	White	Surgical Specimen	Male	NA			Stage IIB	Stage II	Alive at 1 Year	Alive at 1 Year					T2		3.65777
48	GSM102161	50 - 59 Years	58 Years	Squamous Cell Lung Carcinoma	GSM102161	Grade 1-2	Grade 1-2	M0	N1	N1+	28.4	Dead	White	Surgical Specimen	Male	60	Smoker	Smoker	Stage IIB	Stage II	Alive at 1 Year	Alive at 1 Year	Dead at 3 Years	Dead at 3 Years	Dead at 5 Years	Dead at 5 Years	T2		4.97308
49	GSM102162	60 - 69 Years	68 Years	Squamous Cell Lung Carcinoma	GSM102162	Grade 2	Grade 2	M0	N1	N1+	28.9	Alive	White	Surgical Specimen	Male	150	Smoker	Smoker	Stage IIA	Stage II	Alive at 1 Year	Alive at 1 Year					T1		3.5304
50	GSM102163	80 - 89 Years	80 Years	Squamous Cell Lung Carcinoma	GSM102163	Grade 3	Grade 3	M0	N0	N0	9.7	Alive	White	Surgical Specimen	Female	50	Smoker	Smoker	Stage IB	Stage I							T2		3.78038
51	GSM102164	70 - 79 Years	79 Years	Squamous Cell Lung Carcinoma	GSM102164	Grade 2	Grade 2	M0	N0	N0	26.6	Alive	White	Surgical Specimen	Female	NA	Former Smoker	Smoker	Stage IB	Stage I	Alive at 1 Year	Alive at 1 Year					T2		3.82055
52	GSM102165	60 - 69 Years	65 Years	Squamous Cell Lung Carcinoma	GSM102165	Grade 2	Grade 2	M0	N0	N0	16.6	Dead	White	Surgical Specimen	Male	40	Smoker	Smoker	Stage IB	Stage I	Alive at 1 Year	Alive at 1 Year	Dead at 3 Years	Dead at 3 Years	Dead at 5 Years	Dead at 5 Years	T2		3.73612
53	GSM102166	60 - 69 Years	64 Years	Squamous Cell Lung Carcinoma	GSM102166	Grade 2-3	Grade 2-3	M0	N0	N0	24.1	Alive	White	Surgical Specimen	Male	NA	Smoker	Smoker	Stage IB	Stage I	Alive at 1 Year	Alive at 1 Year					T2		3.89281
54	GSM102167	70 - 79 Years	73 Years	Squamous Cell Lung Carcinoma	GSM102167	Grade 2-3	Grade 2-3	M0	N0	N0	23.7	Alive	White	Surgical Specimen	Female	35	Smoker	Smoker	Stage IB	Stage I	Alive at 1 Year	Alive at 1 Year					T2		2.91857
55	GSM102168	50 - 59 Years	59 Years	Squamous Cell Lung Carcinoma	GSM102168	Grade 1-2	Grade 1-2	M0	N0	N0	59	Alive	White	Surgical Specimen	Female	0	Never Smoker	Never Smoker	Stage IB	Stage I	Alive at 1 Year	Alive at 1 Year	Alive at 3 Years	Alive at 3 Years			T2		3.38248
56	GSM102169	60 - 69 Years	68 Years	Squamous Cell Lung Carcinoma	GSM102169	Grade 3	Grade 3	M0	N2	N1+	20.5	Dead	White	Surgical Specimen	Female	NA	Smoker	Smoker	Stage IIA	Stage II	Alive at 1 Year	Alive at 1 Year	Dead at 3 Years	Dead at 3 Years	Dead at 5 Years	Dead at 5 Years	T2		4.23481
57	GSM102170	60 - 69 Years	65 Years	Squamous Cell Lung Carcinoma	GSM102170	Grade 2	Grade 2	M0	N1	N1+	34.7	Alive	White	Surgical Specimen	Male	15	Smoker	Smoker	Stage IIB	Stage II	Alive at 1 Year	Alive at 1 Year					T2		3.94004
58	GSM102171	50 - 59 Years	56 Years	Squamous Cell Lung Carcinoma	GSM102171	Grade 2	Grade 2	M0	N0	N0	31.3	Alive	White	Surgical Specimen	Male	10	Smoker	Smoker	Stage IA	Stage I	Alive at 1 Year	Alive at 1 Year					T1		3.4915
59	GSM102172	60 - 69 Years	64 Years	Squamous Cell Lung Carcinoma	GSM102172	Grade 2	Grade 2	M0	N0	N0	9.4	Dead		Surgical Specimen	Male	50	Smoker	Smoker	Stage IB	Stage I	Dead at 1 Year	Dead at 1 Year	Dead at 3 Years	Dead at 3 Years	Dead at 5 Years	Dead at 5 Years	T2		2.76631
60	GSM102173	50 - 59 Years	54 Years	Squamous Cell Lung Carcinoma	GSM102173	Grade 2-3	Grade 2-3	M0	N2	N1+	7.4	Dead	White	Surgical Specimen	Female	40	Smoker	Smoker	Stage IIIA	Stage III	Dead at 1 Year	Dead at 1 Year	Dead at 3 Years	Dead at 3 Years	Dead at 5 Years	Dead at 5 Years	T2		3.65009
61	GSM102174	80 - 89 Years	83 Years	Squamous Cell Lung Carcinoma	GSM102174	Grade 2	Grade 2	M0	N0	N0	34.2	Alive		Surgical Specimen	Female	20	Smoker	Smoker	Stage IB	Stage I	Alive at 1 Year	Alive at 1 Year					T2		4.45757
62	GSM102175	70 - 79 Years	70 Years	Squamous Cell Lung Carcinoma	GSM102175	Grade 2	Grade 2	M0	N0	N0	23.9	Alive		Surgical Specimen	Male	130	Smoker	Smoker	Stage IA	Stage I	Alive at 1 Year	Alive at 1 Year					T1		3.98856
63	GSM102176	50 - 59 Years	51 Years	Squamous Cell Lung Carcinoma	GSM102176	Grade 2-3	Grade 2-3	M0	N1	N1+	30.2	Alive	White	Surgical Specimen	Female	40	Smoker	Smoker	Stage IIB	Stage II	Alive at 1 Year	Alive at 1 Year					T2		4.50343
64	GSM102177	50 - 59 Years	52 Years	Squamous Cell Lung Carcinoma	GSM102177	Grade 2	Grade 2	M0	N1	N1+	18.7	Alive	White	Surgical Specimen	Male	10	Smoker	Smoker	Stage IIB	Stage II	Alive at 1 Year	Alive at 1 Year					T2		3.92342
65	GSM102178	60 - 69 Years	61 Years	Squamous Cell Lung Carcinoma	GSM102178	Grade 2-3	Grade 2-3	M0	N0	N0	28.8	Alive	White	Surgical Specimen	Male	100	Smoker	Smoker	Stage IA	Stage I	Alive at 1 Year	Alive at 1 Year					T1		3.59236
66	GSM102179	70 - 79 Years	72 Years	Squamous Cell Lung Carcinoma	GSM102179	Grade 2-3	Grade 2-3	M0	N0	N0	143.7	Alive	White	Surgical Specimen	Male	NA	Smoker	Smoker	Stage IB	Stage I	Alive at 1 Year	Alive at 1 Year	Alive at 3 Years	Alive at 3 Years	Alive at 5 Years	Alive at 5 Years	T2		3.22733
67	GSM102180	80 - 89 Years	86 Years	Squamous Cell Lung Carcinoma	GSM102180	Grade 1-2	Grade 1-2	M0	N0	N0	12.1	Alive	White	Surgical Specimen	Male	60	Smoker	Smoker	Stage IB	Stage I	Alive at 1 Year	Alive at 1 Year					T2		3.82045
68	GSM102181	60 - 69 Years	62 Years	Squamous Cell Lung Carcinoma	GSM102181	Grade 3	Grade 3	M0	N0	N0	136.1	Alive	White	Surgical Specimen	Male	NA	Smoker	Smoker	Stage IB	Stage I	Alive at 1 Year	Alive at 1 Year	Alive at 3 Years	Alive at 3 Years	Alive at 5 Years	Alive at 5 Years	T2		3.67436
69	GSM102182	60 - 69 Years	61 Years	Squamous Cell Lung Carcinoma	GSM102182	Grade 3	Grade 3	M0	N0	N0	9.7	Dead	White	Surgical Specimen	Female	0	Never Smoker	Never Smoker	Stage IB	Stage I	Dead at 1 Year	Dead at 1 Year	Dead at 3 Years	Dead at 3 Years	Dead at 5 Years	Dead at 5 Years	T2		3.78444
70	GSM102183	70 - 79 Years	75 Years	Squamous Cell Lung Carcinoma	GSM102183	Grade 2	Grade 2	M0	N0	N0	109.2	Alive	White	Surgical Specimen	Female	NA			Stage IB	Stage I	Alive at 1 Year	Alive at 1 Year	Alive at 3 Years	Alive at 3 Years	Alive at 5 Years	Alive at 5 Years	T2		3.63364
71	GSM102184	60 - 69 Years	66 Years	Squamous Cell Lung Carcinoma	GSM102184	Grade 2-3	Grade 2-3	M0	N0	N0	20.2	Dead	White	Surgical Specimen	Male	NA	Smoker	Smoker	Stage IB	Stage I	Alive at 1 Year	Alive at 1 Year	Dead at 3 Years	Dead at 3 Years	Dead at 5 Years	Dead at 5 Years	T2		3.93723
72	GSM102185	60 - 69 Years	62 Years	Squamous Cell Lung Carcinoma	GSM102185	Grade 3	Grade 3	M0	N0	N0	119.5	Dead	White	Surgical Specimen	Female	NA	Smoker	Smoker	Stage IB	Stage I	Alive at 1 Year	Alive at 1 Year	Alive at 3 Years	Alive at 3 Years	Alive at 5 Years	Alive at 5 Years	T2		4.1575
73	GSM102186	50 - 59 Years	50 Years	Squamous Cell Lung Carcinoma	GSM102186	Grade 3	Grade 3	M0	N1	N1+	120.9	Alive	White	Surgical Specimen	Female	30	Smoker	Smoker	Stage IIIA	Stage III	Alive at 1 Year	Alive at 1 Year	Alive at 3 Years	Alive at 3 Years	Alive at 5 Years	Alive at 5 Years	T3		4.11802
74	GSM102187	50 - 59 Years	59 Years	Squamous Cell Lung Carcinoma	GSM102187	Grade 2	Grade 2	M0	N1	N1+	127.6	Alive	White	Surgical Specimen	Male	NA	Smoker	Smoker	Stage IIA	Stage II	Alive at 1 Year	Alive at 1 Year	Alive at 3 Years	Alive at 3 Years	Alive at 5 Years	Alive at 5 Years	T1		3.98833
75	GSM102188	50 - 59 Years	58 Years	Squamous Cell Lung Carcinoma	GSM102188	Grade 1-2	Grade 1-2	M0	N2	N1+	5.9	Dead	White	Surgical Specimen	Male	105	Smoker	Smoker	Stage IIIB	Stage III	Dead at 1 Year	Dead at 1 Year	Dead at 3 Years	Dead at 3 Years	Dead at 5 Years	Dead at 5 Years	T4		3.35823
76	GSM102189	60 - 69 Years	63 Years	Squamous Cell Lung Carcinoma	GSM102189	Grade 3	Grade 3	M0	N0	N0	111.3	Alive	White	Surgical Specimen	Male	60	Smoker	Smoker	Stage IIIB	Stage III	Alive at 1 Year	Alive at 1 Year	Alive at 3 Years	Alive at 3 Years	Alive at 5 Years	Alive at 5 Years	T4		4.04716
77	GSM102190	80 - 89 Years	80 Years	Squamous Cell Lung Carcinoma	GSM102190	Grade 3	Grade 3	M0	N0	N0	68.6	Dead	White	Surgical Specimen	Female	50	Smoker	Smoker	Stage IB	Stage I	Alive at 1 Year	Alive at 1 Year	Alive at 3 Years	Alive at 3 Years	Alive at 5 Years	Alive at 5 Years	T2		3.65407
78	GSM102191	70 - 79 Years	75 Years	Squamous Cell Lung Carcinoma	GSM102191	Grade 2	Grade 2	M0	N0	N0	11.7	Dead	White	Surgical Specimen	Male	10	Smoker	Smoker	Stage IA	Stage I	Dead at 1 Year	Dead at 1 Year	Dead at 3 Years	Dead at 3 Years	Dead at 5 Years	Dead at 5 Years	T1		3.97536
79	GSM102192	90+ Years	91 Years	Squamous Cell Lung Carcinoma	GSM102192	Grade 2	Grade 2	M0	N0	N0	93.7	Alive	White	Surgical Specimen	Female	100	Smoker	Smoker	Stage IB	Stage I	Alive at 1 Year	Alive at 1 Year	Alive at 3 Years	Alive at 3 Years	Alive at 5 Years	Alive at 5 Years	T2		3.85771
80	GSM102193	60 - 69 Years	68 Years	Squamous Cell Lung Carcinoma	GSM102193	Grade 2	Grade 2	M0	N0	N0	64.1	Dead	White	Surgical Specimen	Male	300	Smoker	Smoker	Stage IIIA	Stage III	Alive at 1 Year	Alive at 1 Year	Alive at 3 Years	Alive at 3 Years	Alive at 5 Years	Alive at 5 Years	T2		3.36737
81	GSM102194	50 - 59 Years	54 Years	Squamous Cell Lung Carcinoma	GSM102194	Grade 3	Grade 3	M0	N2	N1+	70.3	Dead	Black or African American	Surgical Specimen	Male	90	Smoker	Smoker	Stage IB	Stage I	Alive at 1 Year	Alive at 1 Year	Alive at 3 Years	Alive at 3 Years	Alive at 5 Years	Alive at 5 Years	T2		4.48592
82	GSM102195	70 - 79 Years	74 Years	Squamous Cell Lung Carcinoma	GSM102195	Grade 2	Grade 2	M0	N0	N0	39.4	Dead	White	Surgical Specimen	Female	NA	Smoker	Smoker	Stage IB	Stage I	Alive at 1 Year	Alive at 1 Year	Alive at 3 Years	Alive at 3 Years	Dead at 5 Years	Dead at 5 Years	T2		3.41159
83	GSM102196	50 - 59 Years	59 Years	Squamous Cell Lung Carcinoma	GSM102196	Grade 3	Grade 3	M0	N0	N0	46.7	Alive	White	Surgical Specimen	Male	30	Smoker	Smoker	Stage IIIB	Stage III	Alive at 1 Year	Alive at 1 Year	Alive at 3 Years	Alive at 3 Years			T2		4.41488
84	GSM102197	60 - 69 Years	69 Years	Squamous Cell Lung Carcinoma	GSM102197	Grade 2	Grade 2	M0	N0	N0	68.7	Alive	White	Surgical Specimen	Male	82.5	Smoker	Smoker	Stage IA	Stage I	Alive at 1 Year	Alive at 1 Year	Alive at 3 Years	Alive at 3 Years	Alive at 5 Years	Alive at 5 Years	T1		4.00998
85	GSM102198	80 - 89 Years	82 Years	Squamous Cell Lung Carcinoma	GSM102198	Grade 3	Grade 3	M0	N0	N0	31.1	Dead	White	Surgical Specimen	Male	180	Smoker	Smoker	Stage IB	Stage I	Alive at 1 Year	Alive at 1 Year	Dead at 3 Years	Dead at 3 Years	Dead at 5 Years	Dead at 5 Years	T1		3.59915
86	GSM102199	60 - 69 Years	67 Years	Squamous Cell Lung Carcinoma	GSM102199	Grade 2	Grade 2	M0	N0	N0	10.3	Dead		Surgical Specimen	Male	275	Smoker	Smoker	Stage IB	Stage I	Dead at 1 Year	Dead at 1 Year	Dead at 3 Years	Dead at 3 Years	Dead at 5 Years	Dead at 5 Years	T2		3.63687
87	GSM102200	60 - 69 Years	66 Years	Squamous Cell Lung Carcinoma	GSM102200	Grade 2-3	Grade 2-3	M0	N0	N0	64.7	Alive		Surgical Specimen	Male	42	Smoker	Smoker	Stage IB	Stage I	Alive at 1 Year	Alive at 1 Year	Alive at 3 Years	Alive at 3 Years	Alive at 5 Years	Alive at 5 Years	T2		3.62217
88	GSM102201	70 - 79 Years	77 Years	Squamous Cell Lung Carcinoma	GSM102201	Grade 2-3	Grade 2-3	M0	N0	N0	63.3	Alive	White	Surgical Specimen	Female	50	Smoker	Smoker	Stage IB	Stage I	Alive at 1 Year	Alive at 1 Year	Alive at 3 Years	Alive at 3 Years	Alive at 5 Years	Alive at 5 Years	T2		4.21534
89	GSM102202	70 - 79 Years	70 Years	Squamous Cell Lung Carcinoma	GSM102202	Grade 3	Grade 3	M0	N0	N0	57.3	Alive	White	Surgical Specimen	Male	50	Smoker	Smoker	Stage IA	Stage I	Alive at 1 Year	Alive at 1 Year	Alive at 3 Years	Alive at 3 Years			T1		3.01441
90	GSM102203	60 - 69 Years	61 Years	Squamous Cell Lung Carcinoma	GSM102203	Grade 1-2	Grade 1-2	M0	N0	N0	10.2	Dead	White	Surgical Specimen	Male	100	Smoker	Smoker	Stage IB	Stage I	Dead at 1 Year	Dead at 1 Year	Dead at 3 Years	Dead at 3 Years	Dead at 5 Years	Dead at 5 Years	T2		3.40929
91	GSM102204	70 - 79 Years	76 Years	Squamous Cell Lung Carcinoma	GSM102204	Grade 2	Grade 2	M0	N0	N0	62.4	Alive		Surgical Specimen	Male	60	Smoker	Smoker	Stage IB	Stage I	Alive at 1 Year	Alive at 1 Year	Alive at 3 Years	Alive at 3 Years	Alive at 5 Years	Alive at 5 Years	T2		3.68638
92	GSM102205	70 - 79 Years	75 Years	Squamous Cell Lung Carcinoma	GSM102205	Grade 2	Grade 2	M0	N1	N1+	26.9	Dead	White	Surgical Specimen	Male	92	Smoker	Smoker	Stage IIB	Stage II	Alive at 1 Year	Alive at 1 Year	Dead at 3 Years	Dead at 3 Years	Dead at 5 Years	Dead at 5 Years	T2		2.81836
93	GSM102206	50 - 59 Years	58 Years	Squamous Cell Lung Carcinoma	GSM102206	Grade 2	Grade 2	M0	N0	N0	16.4	Dead	White	Surgical Specimen	Female	NA	Smoker	Smoker	Stage IB	Stage I	Alive at 1 Year	Alive at 1 Year	Dead at 3 Years	Dead at 3 Years	Dead at 5 Years	Dead at 5 Years	T2		3.34944
94	GSM102207	60 - 69 Years	65 Years	Squamous Cell Lung Carcinoma	GSM102207	Grade 2	Grade 2	M0	N1	N1+	95.5	Alive	White	Surgical Specimen	Female	NA	Smoker	Smoker	Stage IIIA	Stage III	Alive at 1 Year	Alive at 1 Year	Alive at 3 Years	Alive at 3 Years	Alive at 5 Years	Alive at 5 Years	T3		2.4929
95	GSM102208	40 - 49 Years	43 Years	Squamous Cell Lung Carcinoma	GSM102208	Grade 2	Grade 2	M0	N2	N1+	114.5	Alive	White	Surgical Specimen	Male	NA	Smoker	Smoker	Stage IIIA	Stage III	Alive at 1 Year	Alive at 1 Year	Alive at 3 Years	Alive at 3 Years	Alive at 5 Years	Alive at 5 Years	T2		3.45341
96	GSM102209	50 - 59 Years	50 Years	Squamous Cell Lung Carcinoma	GSM102209	Grade 3	Grade 3	M0	N1	N1+	62.2	Alive	White	Surgical Specimen	Male	NA	Smoker	Smoker	Stage IIB	Stage II	Alive at 1 Year	Alive at 1 Year	Alive at 3 Years	Alive at 3 Years	Alive at 5 Years	Alive at 5 Years	T2		2.76241
97	GSM102210	80 - 89 Years	83 Years	Squamous Cell Lung Carcinoma	GSM102210	Grade 2	Grade 2	M0	N1	N1+	94.5	Alive	White	Surgical Specimen	Male	90	Smoker	Smoker	Stage IIB	Stage II	Alive at 1 Year	Alive at 1 Year	Alive at 3 Years	Alive at 3 Years	Alive at 5 Years	Alive at 5 Years	T2		3.34017
98	GSM102211	60 - 69 Years	62 Years	Squamous Cell Lung Carcinoma	GSM102211	Grade 2	Grade 2	M0	N1	N1+	131.5	Alive	White	Surgical Specimen	Female	NA	Smoker	Smoker	Stage IIB	Stage II	Alive at 1 Year	Alive at 1 Year	Alive at 3 Years	Alive at 3 Years	Alive at 5 Years	Alive at 5 Years	T2		3.35478
99	GSM102212	70 - 79 Years	72 Years	Squamous Cell Lung Carcinoma	GSM102212	Grade 2	Grade 2	M0	N0	N0	80.9	Dead		Surgical Specimen	Male	34	Smoker	Smoker	Stage IA	Stage I	Alive at 1 Year	Alive at 1 Year	Alive at 3 Years	Alive at 3 Years	Alive at 5 Years	Alive at 5 Years	T1		3.29081
100	GSM102213	60 - 69 Years	63 Years	Squamous Cell Lung Carcinoma	GSM102213	Grade 3	Grade 3	M0	N0	N0	7.4	Alive		Surgical Specimen	Male	90	Smoker	Smoker	Stage IB	Stage I							T2		3.52879
101	GSM102214	80 - 89 Years	87 Years	Squamous Cell Lung Carcinoma	GSM102214	Grade 2	Grade 2	M0	N0	N0	33.1	Dead	White	Surgical Specimen	Female	60	Smoker	Smoker	Stage IB	Stage I	Alive at 1 Year	Alive at 1 Year	Dead at 3 Years	Dead at 3 Years	Dead at 5 Years	Dead at 5 Years	T2		4.07741
102	GSM102215	70 - 79 Years	79 Years	Squamous Cell Lung Carcinoma	GSM102215	Grade 2	Grade 2	M0	N2	N1+	54.3	Alive	White	Surgical Specimen	Male	30	Smoker	Smoker	Stage IIIA	Stage III	Alive at 1 Year	Alive at 1 Year	Alive at 3 Years	Alive at 3 Years			T2		2.72714
103	GSM102216	70 - 79 Years	75 Years	Squamous Cell Lung Carcinoma	GSM102216	Grade 2	Grade 2	M0	N0	N0	4	Alive	White	Surgical Specimen	Female	125	Smoker	Smoker	Stage IIB	Stage II							T3		3.76702
104	GSM102217	70 - 79 Years	71 Years	Squamous Cell Lung Carcinoma	GSM102217	Grade 2-3	Grade 2-3	M0	N0	N0	49.4	Alive		Surgical Specimen	Female	36	Smoker	Smoker	Stage IA	Stage I	Alive at 1 Year	Alive at 1 Year	Alive at 3 Years	Alive at 3 Years			T1		3.55369
105	GSM102218	70 - 79 Years	76 Years	Squamous Cell Lung Carcinoma	GSM102218	Grade 2	Grade 2	M0	N0	N0	44.6	Alive	White	Surgical Specimen	Female	45	Smoker	Smoker	Stage IB	Stage I	Alive at 1 Year	Alive at 1 Year	Alive at 3 Years	Alive at 3 Years			T2		3.42657
106	GSM102219	60 - 69 Years	65 Years	Squamous Cell Lung Carcinoma	GSM102219	Grade 2-3	Grade 2-3	M0	N0	N0	8.3	Dead	White	Surgical Specimen	Female	20	Smoker	Smoker	Stage IIB	Stage II	Dead at 1 Year	Dead at 1 Year	Dead at 3 Years	Dead at 3 Years	Dead at 5 Years	Dead at 5 Years	T3		3.2078
107	GSM102220	70 - 79 Years	74 Years	Squamous Cell Lung Carcinoma	GSM102220	Grade 1-2	Grade 1-2	M0	N0	N0	44.1	Alive	White	Surgical Specimen	Male	52.5	Smoker	Smoker	Stage IA	Stage I	Alive at 1 Year	Alive at 1 Year	Alive at 3 Years	Alive at 3 Years			T1		4.01498
108	GSM102221	60 - 69 Years	64 Years	Squamous Cell Lung Carcinoma	GSM102221	Grade 2-3	Grade 2-3	M0	N0	N0	34.1	Alive	White	Surgical Specimen	Male	50	Smoker	Smoker	Stage IA	Stage I	Alive at 1 Year	Alive at 1 Year					T1		3.97585
109	GSM102222	50 - 59 Years	54 Years	Squamous Cell Lung Carcinoma	GSM102222	Grade 2-3	Grade 2-3	M0	N2	N1+	13	Alive	White	Surgical Specimen	Male	52.5	Smoker	Smoker	Stage IIIA	Stage III	Alive at 1 Year	Alive at 1 Year					T2		3.84892
110	GSM102223	60 - 69 Years	62 Years	Squamous Cell Lung Carcinoma	GSM102223	Grade 1-2	Grade 1-2	M0	N0	N0	26	Alive	White	Surgical Specimen	Female	NA	Smoker	Smoker	Stage IA	Stage I	Alive at 1 Year	Alive at 1 Year					T1		2.62141
111	GSM102224	70 - 79 Years	76 Years	Squamous Cell Lung Carcinoma	GSM102224	Grade 2	Grade 2	M0	N0	N0	12.9	Alive	White	Surgical Specimen	Female	88.5	Smoker	Smoker	Stage IB	Stage I	Alive at 1 Year	Alive at 1 Year					T2		3.93956
112	GSM102225	70 - 79 Years	72 Years	Squamous Cell Lung Carcinoma	GSM102225	Grade 2	Grade 2	M0	N0	N0	20.3	Alive	White	Surgical Specimen	Male	50	Smoker	Smoker	Stage IB	Stage I	Alive at 1 Year	Alive at 1 Year					T2		3.79738
113	GSM102226	70 - 79 Years	76 Years	Squamous Cell Lung Carcinoma	GSM102226	Grade 2	Grade 2	M0	N0	N0	29.6	Alive	White	Surgical Specimen	Female	40	Smoker	Smoker	Stage IB	Stage I	Alive at 1 Year	Alive at 1 Year					T2		4.31674
114	GSM102227	70 - 79 Years	74 Years	Squamous Cell Lung Carcinoma	GSM102227	Grade 2	Grade 2	M0	N0	N0	5.2	Alive		Surgical Specimen	Male	50	Smoker	Smoker	Stage IIB	Stage II							T3		4.06408
115	GSM102228	40 - 49 Years	43 Years	Squamous Cell Lung Carcinoma	GSM102228	Grade 2	Grade 2	M0	N2	N1+	27.3	Alive	White	Surgical Specimen	Female	0	Never Smoker	Never Smoker	Stage IIIA	Stage III	Alive at 1 Year	Alive at 1 Year					T2		4.23255
116	GSM102229	70 - 79 Years	73 Years	Squamous Cell Lung Carcinoma	GSM102229	Grade 2-3	Grade 2-3	M0	N0	N0	29	Alive	White	Surgical Specimen	Male	80	Smoker	Smoker	Stage IA	Stage I	Alive at 1 Year	Alive at 1 Year					T1		3.43716
117	GSM102230	60 - 69 Years	65 Years	Squamous Cell Lung Carcinoma	GSM102230	Grade 2-3	Grade 2-3	M0	N0	N0	23.5	Alive	White	Surgical Specimen	Male	73.5	Smoker	Smoker	Stage IB	Stage I	Alive at 1 Year	Alive at 1 Year					T2		3.89161
118	GSM102231	50 - 59 Years	58 Years	Squamous Cell Lung Carcinoma	GSM102231	Grade 2-3	Grade 2-3		N1	N1+	6.2	Alive	White	Surgical Specimen	Female	55.5	Smoker	Smoker	Stage IIB	Stage II							T2		3.02864
119	GSM102232	50 - 59 Years	57 Years	Squamous Cell Lung Carcinoma	GSM102232	Grade 1-2	Grade 1-2	M0	N0	N0	3.7	Alive	White	Surgical Specimen	Male	60	Smoker	Smoker	Stage IIIA	Stage III							T2		2.98875
120	GSM102233	70 - 79 Years	72 Years	Squamous Cell Lung Carcinoma	GSM102233	Grade 2-3	Grade 2-3	M0	N0	N0	38.6	Alive	White	Surgical Specimen	Male	66	Smoker	Smoker	Stage IIIB	Stage III	Alive at 1 Year	Alive at 1 Year	Alive at 3 Years	Alive at 3 Years			T4		3.08024
121	GSM102234	70 - 79 Years	75 Years	Squamous Cell Lung Carcinoma	GSM102234	Grade 2	Grade 2	M0	N0	N0	10.4	Dead	White	Surgical Specimen	Female	40	Smoker	Smoker	Stage IA	Stage I	Dead at 1 Year	Dead at 1 Year	Dead at 3 Years	Dead at 3 Years	Dead at 5 Years	Dead at 5 Years	T1		2.78099
122	GSM102235	70 - 79 Years	79 Years	Squamous Cell Lung Carcinoma	GSM102235	Grade 1-2	Grade 1-2	M0	N0	N0	31.7	Alive	Black or African American	Surgical Specimen	Male	NA	Smoker	Smoker	Stage IB	Stage I	Alive at 1 Year	Alive at 1 Year					T2		3.30377
123	GSM102236	70 - 79 Years	76 Years	Squamous Cell Lung Carcinoma	GSM102236	Grade 2-3	Grade 2-3	M0	N2	N1+	28.5	Dead		Surgical Specimen	Male	80	Smoker	Smoker	Stage IIIA	Stage III	Alive at 1 Year	Alive at 1 Year	Dead at 3 Years	Dead at 3 Years	Dead at 5 Years	Dead at 5 Years	T2		3.36397
124	GSM102237	80 - 89 Years	81 Years	Squamous Cell Lung Carcinoma	GSM102237	Grade 2	Grade 2	M0	N0	N0	16.2	Dead	White	Surgical Specimen	Female	0	Never Smoker	Never Smoker	Stage IA	Stage I	Alive at 1 Year	Alive at 1 Year	Dead at 3 Years	Dead at 3 Years	Dead at 5 Years	Dead at 5 Years	T1		3.83477
125	GSM102238	50 - 59 Years	53 Years	Squamous Cell Lung Carcinoma	GSM102238	Grade 2	Grade 2	M0	N0	N0	39	Alive	White	Surgical Specimen	Male	55	Smoker	Smoker	Stage IIB	Stage II	Alive at 1 Year	Alive at 1 Year	Alive at 3 Years	Alive at 3 Years			T3		3.21268
126	GSM102239	70 - 79 Years	76 Years	Squamous Cell Lung Carcinoma	GSM102239	Grade 2	Grade 2	M0	N1	N1+	8.6	Dead	White	Surgical Specimen	Female	75	Smoker	Smoker	Stage IIIB	Stage III	Dead at 1 Year	Dead at 1 Year	Dead at 3 Years	Dead at 3 Years	Dead at 5 Years	Dead at 5 Years	T4		3.97801
127	GSM102240	50 - 59 Years	56 Years	Squamous Cell Lung Carcinoma	GSM102240	Grade 2-3	Grade 2-3	M0	N0	N0	8.1	Dead	White	Surgical Specimen	Male	70	Smoker	Smoker	Stage IA	Stage I	Dead at 1 Year	Dead at 1 Year	Dead at 3 Years	Dead at 3 Years	Dead at 5 Years	Dead at 5 Years	T1		2.6067
128	GSM102241	80 - 89 Years	82 Years	Squamous Cell Lung Carcinoma	GSM102241	Grade 2	Grade 2	M0	N1	N1+	78.1	Alive	White	Surgical Specimen	Female	70	Smoker	Smoker	Stage IIB	Stage II	Alive at 1 Year	Alive at 1 Year	Alive at 3 Years	Alive at 3 Years	Alive at 5 Years	Alive at 5 Years	T2		3.04423
129	GSM102242	70 - 79 Years	70 Years	Squamous Cell Lung Carcinoma	GSM102242	Grade 2	Grade 2	M0	N0	N0	113.3	Alive	White	Surgical Specimen	Male	NA	Smoker	Smoker	Stage IIB	Stage II	Alive at 1 Year	Alive at 1 Year	Alive at 3 Years	Alive at 3 Years	Alive at 5 Years	Alive at 5 Years	T3		5.29274
130	GSM102243	70 - 79 Years	70 Years	Squamous Cell Lung Carcinoma	GSM102243	Grade 1-2	Grade 1-2	M0	N0	N0	45.6	Dead	White	Surgical Specimen	Male	NA	Smoker	Smoker	Stage IB	Stage I	Alive at 1 Year	Alive at 1 Year	Alive at 3 Years	Alive at 3 Years	Dead at 5 Years	Dead at 5 Years	T2		3.72305
