# Supplementary material for: Overexpression of molecule GRP94 favors tumor progression in lung adenocarcinoma by interaction with regulatory T cells
Source: Thorac Cancer. 2020 Jan 22;11(3):704–12. doi: 10.1111/1759-7714.13321 (PMC7049511; doi:10.1111/1759-7714.13321)
Supplement: Supplementary file 1 — Appendix S1: Supporting information [file TCA-11-704-s001.zip › Oncomine data/Clinical outcome/Lung/12.csv]

TCGA Lung	22960745
Sample Number	Sample Name	Age	Age (Detailed)	Cancer Sample Site	Cancer Type	KRAS Mutation Status	Lung Cancer Type	M Stage	M Stage (Squamous Cell Lung Carcinoma)	N Stage	N Stage (Lung Adenocarcinoma)	N Stage (Squamous Cell Lung Carcinoma)	Overall Survival Followup Time (Days)	Overall Survival Status	Overall Survival Status (Detailed)	Patient ID	Race/Ethnicity	Sample Type	Sex	Smoking Status	Smoking Status (Lung Adenocarcinoma)	Smoking Status (Squamous Cell Lung Carcinoma)	Stage	Stage (Lung Adenocarcinoma)	Stage (Squamous Cell Lung Carcinoma)	Survival Status at 1 Year	Survival Status at 1 Year (Squamous Cell Lung Carcinoma)	Survival Status at 3 Years	Survival Status at 3 Years (Lung Adenocarcinoma)	Survival Status at 3 Years (Squamous Cell Lung Carcinoma)	Survival Status at 5 Years	Survival Status at 5 Years (Squamous Cell Lung Carcinoma)	T Stage	Gene / Reporter	HSP90B1 / A_23_P2601
1	TCGA-44-3398-01A-01R	70 - 79 Years	77 Years	Primary Site	Lung Adenocarcinoma		Non-Small Cell Lung Carcinoma	M0		N0	N0		253	Alive	Alive Without Disease	TCGA-44-3398	White	Clinical Specimen	Female	Former Smoker	Smoker		Stage IA	Stage I									T1b		-1.2705
2	TCGA-67-3774-01A-01R	70 - 79 Years	73 Years	Primary Site	Lung Adenocarcinoma		Non-Small Cell Lung Carcinoma	M0		N0	N0		385	Alive	Alive Without Disease	TCGA-67-3774	White	Clinical Specimen	Female	Former Smoker	Smoker		Stage IB	Stage I		Alive Without Disease at 1 Year							T2		-0.153
3	TCGA-44-2662-01A-01R	60 - 69 Years	65 Years	Primary Site	Lung Adenocarcinoma		Non-Small Cell Lung Carcinoma	M0		N0	N0		480	Alive	Alive Without Disease	TCGA-44-2662	White	Clinical Specimen	Male	Former Smoker	Smoker		Stage IB	Stage I		Alive Without Disease at 1 Year							T2		0.717
4	TCGA-67-3771-01A-01R	70 - 79 Years	77 Years	Primary Site	Lung Adenocarcinoma		Non-Small Cell Lung Carcinoma	M0		N0	N0		609	Alive	Alive Without Disease	TCGA-67-3771	Black or African American	Clinical Specimen	Female	Former Smoker	Smoker		Stage IA	Stage I		Alive Without Disease at 1 Year							T1		0.379
5	TCGA-44-4112-01A-01R	60 - 69 Years	60 Years	Primary Site	Lung Adenocarcinoma		Non-Small Cell Lung Carcinoma	M0		N0	N0		140	Alive	Alive	TCGA-44-4112	White	Clinical Specimen	Female	Former Smoker	Smoker		Stage IB	Stage I									T2a		-0.019
6	TCGA-64-1677-01A-01R	70 - 79 Years	77 Years	Primary Site	Lung Adenocarcinoma		Non-Small Cell Lung Carcinoma	M0		N2	N1+		628	Dead	Dead	TCGA-64-1677	White	Clinical Specimen	Female	Current Smoker	Smoker		Stage IIIA	Stage III		Alive at 1 Year		Dead at 3 Years	Dead at 3 Years		Dead at 5 Years		T2		0.4845
7	TCGA-64-1676-01A-01R	50 - 59 Years	58 Years	Primary Site	Lung Adenocarcinoma		Non-Small Cell Lung Carcinoma	M0		N0	N0		1728	Alive	Alive Without Disease	TCGA-64-1676	White	Clinical Specimen	Male	Current Smoker	Smoker		Stage IA	Stage I		Alive Without Disease at 1 Year		Alive Without Disease at 3 Years	Alive at 3 Years				T1a		0.2895
8	TCGA-67-3773-01A-01R	80 - 89 Years	84 Years	Primary Site	Lung Adenocarcinoma		Non-Small Cell Lung Carcinoma	M0		N0	N0		427	Alive	Alive Without Disease	TCGA-67-3773	White	Clinical Specimen	Female	Former Smoker	Smoker		Stage IB	Stage I		Alive Without Disease at 1 Year							T2		-1.6635
9	TCGA-05-4244-01A-01R	70 - 79 Years	70 Years	Primary Site	Lung Adenocarcinoma		Non-Small Cell Lung Carcinoma	M1		N2	N1+		0	Alive	Alive Without Disease	TCGA-05-4244		Clinical Specimen	Male	Former Smoker	Smoker		Stage IV	Stage IV									T2		-0.0355
10	TCGA-35-4123-01A-01R	30 - 39 Years	38 Years	Primary Site	Lung Adenocarcinoma		Non-Small Cell Lung Carcinoma	M0		N0	N0		181	Alive	Alive Without Disease	TCGA-35-4123	White	Clinical Specimen	Male	Former Smoker	Smoker		Stage IA	Stage I									T1		-0.743
11	TCGA-44-2656-01A-02R	50 - 59 Years	59 Years	Primary Site	Lung Adenocarcinoma		Non-Small Cell Lung Carcinoma	M0		N0	N0		581	Alive	Alive Without Disease	TCGA-44-2656	White	Clinical Specimen	Male	Former Smoker	Smoker		Stage IB	Stage I		Alive Without Disease at 1 Year							T2		-0.268
12	TCGA-44-3919-01A-02R	70 - 79 Years	71 Years	Primary Site	Lung Adenocarcinoma		Non-Small Cell Lung Carcinoma	M0		N0	N0		189	Alive	Alive Without Disease	TCGA-44-3919	White	Clinical Specimen	Female	Never Smoker	Never Smoker		Stage IA	Stage I									T1		-0.4095
13	TCGA-44-2668-01A-01R	50 - 59 Years	51 Years	Primary Site	Lung Adenocarcinoma		Non-Small Cell Lung Carcinoma	M0		N0	N0		246	Alive	Alive Without Disease	TCGA-44-2668	White	Clinical Specimen	Male	Former Smoker	Smoker		Stage IB	Stage I									T2		0.115
14	TCGA-44-3918-01A-01R	60 - 69 Years	60 Years	Primary Site	Lung Adenocarcinoma		Non-Small Cell Lung Carcinoma	M0		N0	N0		196	Alive	Alive Without Disease	TCGA-44-3918	White	Clinical Specimen	Female	Former Smoker	Smoker		Stage IA	Stage I									T1		-1.545
15	TCGA-35-4122-01A-01R	60 - 69 Years	69 Years	Primary Site	Lung Adenocarcinoma		Non-Small Cell Lung Carcinoma	M0		N0	N0		224	Alive	Alive Without Disease	TCGA-35-4122	White	Clinical Specimen	Male	Former Smoker	Smoker		Stage IA	Stage I									T1		-0.3615
16	TCGA-44-2655-01A-01R	60 - 69 Years	65 Years	Primary Site	Lung Adenocarcinoma		Non-Small Cell Lung Carcinoma	M0		N0	N0		574	Alive	Alive Without Disease	TCGA-44-2655	White	Clinical Specimen	Female	Former Smoker	Smoker		Stage IA	Stage I		Alive Without Disease at 1 Year							T1		0.128
17	TCGA-55-1594-01A-01R	60 - 69 Years	68 Years	Primary Site	Lung Adenocarcinoma		Non-Small Cell Lung Carcinoma	M0		N2	N1+		1178	Alive	Alive Without Disease	TCGA-55-1594	White	Clinical Specimen	Male	Current Smoker	Smoker		Stage IIIA	Stage III		Alive Without Disease at 1 Year		Alive Without Disease at 3 Years	Alive at 3 Years				T2		1.2375
18	TCGA-55-1596-01A-01R	50 - 59 Years	55 Years	Primary Site	Lung Adenocarcinoma		Non-Small Cell Lung Carcinoma	M0		N1	N1+		1374	Alive	Alive Without Disease	TCGA-55-1596	Asian	Clinical Specimen	Male	Current Smoker	Smoker		Stage IIB	Stage II		Alive Without Disease at 1 Year		Alive Without Disease at 3 Years	Alive at 3 Years				T2		0.8985
19	TCGA-64-1678-01A-01R	70 - 79 Years	70 Years	Primary Site	Lung Adenocarcinoma		Non-Small Cell Lung Carcinoma	M0		N0	N0		1189	Alive	Alive Without Disease	TCGA-64-1678	White	Clinical Specimen	Female	Former Smoker	Smoker		Stage IIA	Stage II		Alive Without Disease at 1 Year		Alive Without Disease at 3 Years	Alive at 3 Years				T2b		-0.267
20	TCGA-44-2665-01A-01R	50 - 59 Years	55 Years	Primary Site	Lung Adenocarcinoma		Non-Small Cell Lung Carcinoma	M0		N1	N1+		400	Alive	Alive Without Disease	TCGA-44-2665	White	Clinical Specimen	Female	Never Smoker	Never Smoker		Stage IIB	Stage II		Alive Without Disease at 1 Year							T2		0.3315
21	TCGA-67-3770-01A-01R	70 - 79 Years	70 Years	Primary Site	Lung Adenocarcinoma		Non-Small Cell Lung Carcinoma	M0		N0	N0		609	Alive	Alive Without Disease	TCGA-67-3770	White	Clinical Specimen	Female	Former Smoker	Smoker		Stage IA	Stage I		Alive Without Disease at 1 Year							T1		-1.3115
22	TCGA-55-1592-01A-01R	60 - 69 Years	65 Years	Primary Site	Lung Adenocarcinoma		Non-Small Cell Lung Carcinoma	M0		N0	N0		701	Dead	Dead With Disease	TCGA-55-1592	White	Clinical Specimen	Male	Former Smoker	Smoker		Stage IA	Stage I		Alive at 1 Year		Dead With Disease at 3 Years	Dead at 3 Years		Dead With Disease at 5 Years		T2		0.448
23	TCGA-05-4250-01A-01R	70 - 79 Years	79 Years	Primary Site	Lung Adenocarcinoma		Non-Small Cell Lung Carcinoma	M0		N1	N1+		121	Dead	Dead	TCGA-05-4250		Clinical Specimen	Female	Former Smoker	Smoker		Stage IIIA	Stage III		Dead at 1 Year		Dead at 3 Years	Dead at 3 Years		Dead at 5 Years		T3		-1.777
24	TCGA-35-3615-01A-01R	50 - 59 Years	57 Years	Primary Site	Lung Adenocarcinoma		Non-Small Cell Lung Carcinoma	M0		N0	N0		14	Alive	Alive Without Disease	TCGA-35-3615	White	Clinical Specimen	Male	Never Smoker	Never Smoker		Stage IB	Stage I									T2		-1.8965
25	TCGA-05-4249-01A-01R	60 - 69 Years	67 Years	Primary Site	Lung Adenocarcinoma		Non-Small Cell Lung Carcinoma	M0		N0	N0		1158	Alive	Alive Without Disease	TCGA-05-4249		Clinical Specimen	Male	Former Smoker	Smoker		Stage IB	Stage I		Alive Without Disease at 1 Year		Alive Without Disease at 3 Years	Alive at 3 Years				T2		-0.483
26	TCGA-44-2666-01A-01R	40 - 49 Years	43 Years	Primary Site	Lung Adenocarcinoma		Non-Small Cell Lung Carcinoma	M0		N0	N0		97	Dead	Dead With Disease	TCGA-44-2666	Hispanic or Latino	Clinical Specimen	Male	Current Smoker	Smoker		Stage IB	Stage I		Dead With Disease at 1 Year		Dead With Disease at 3 Years	Dead at 3 Years		Dead With Disease at 5 Years		T2		-0.39
27	TCGA-44-2659-01A-01R	60 - 69 Years	65 Years	Primary Site	Lung Adenocarcinoma		Non-Small Cell Lung Carcinoma	M0		N1	N1+		529	Alive	Alive Without Disease	TCGA-44-2659	White	Clinical Specimen	Female	Former Smoker	Smoker		Stage IIB	Stage II		Alive Without Disease at 1 Year							T1		-0.60675
28	TCGA-44-2657-01A-01R	70 - 79 Years	74 Years	Primary Site	Lung Adenocarcinoma		Non-Small Cell Lung Carcinoma	M0					400	Alive	Alive Without Disease	TCGA-44-2657	White	Clinical Specimen	Female	Former Smoker	Smoker		Stage IB	Stage I		Alive Without Disease at 1 Year							T2		-0.026
29	TCGA-67-3772-01A-01R	80 - 89 Years	82 Years	Primary Site	Lung Adenocarcinoma		Non-Small Cell Lung Carcinoma	M0		N0	N0		573	Alive	Alive Without Disease	TCGA-67-3772	White	Clinical Specimen	Female	Never Smoker	Never Smoker		Stage IB	Stage I		Alive Without Disease at 1 Year							T2		-0.87
30	TCGA-44-2661-01A-01R	60 - 69 Years	69 Years	Primary Site	Lung Adenocarcinoma		Non-Small Cell Lung Carcinoma	M0		N0	N0		103	Alive	Alive Without Disease	TCGA-44-2661	White	Clinical Specimen	Female	Never Smoker	Never Smoker		Stage IA	Stage I									T1		-0.1485
31	TCGA-64-1680-01A-02R	60 - 69 Years	63 Years	Primary Site	Lung Adenocarcinoma, Mixed Subtype		Non-Small Cell Lung Carcinoma	M1		N2			1126	Alive	Alive Without Disease	TCGA-64-1680	White	Clinical Specimen	Male	Former Smoker			Stage IV			Alive Without Disease at 1 Year		Alive Without Disease at 3 Years					T2a		-0.098
32	TCGA-55-1595-01A-01R	70 - 79 Years	74 Years	Primary Site	Lung Clear Cell Adenocarcinoma		Non-Small Cell Lung Carcinoma	M0		N0			1479	Alive	Alive Without Disease	TCGA-55-1595	Asian	Clinical Specimen	Female	Former Smoker			Stage IA			Alive Without Disease at 1 Year		Alive Without Disease at 3 Years					T1		-0.1475
33	TCGA-18-4083-01A-01R	60 - 69 Years	63 Years	Primary Site	Squamous Cell Lung Carcinoma		Squamous Cell Lung Carcinoma	M0	M0	N1		N1+	188	Dead	Dead Without Disease	TCGA-18-4083	White	Clinical Specimen	Male	Current Smoker		Smoker	Stage IIB		Stage II	Dead Without Disease at 1 Year	Dead at 1 Year	Dead Without Disease at 3 Years		Dead at 3 Years	Dead Without Disease at 5 Years	Dead at 5 Years	T2		0.2785
34	TCGA-21-1072-01A-01R	70 - 79 Years	75 Years	Primary Site	Squamous Cell Lung Carcinoma		Squamous Cell Lung Carcinoma	M0	M0	N0		N0	3016	Alive	Alive Without Disease	TCGA-21-1072	White	Clinical Specimen	Male	Former Smoker		Smoker	Stage IB		Stage I	Alive Without Disease at 1 Year	Alive at 1 Year	Alive Without Disease at 3 Years		Alive at 3 Years	Alive Without Disease at 5 Years	Alive at 5 Years	T2		0.117
35	TCGA-33-4532-01A-01R	60 - 69 Years	68 Years	Primary Site	Squamous Cell Lung Carcinoma		Squamous Cell Lung Carcinoma	M0	M0	N0		N0	2524	Alive	Alive Without Disease	TCGA-33-4532	White	Clinical Specimen	Male	Current Smoker		Smoker	Stage IB		Stage I	Alive Without Disease at 1 Year	Alive at 1 Year	Alive Without Disease at 3 Years		Alive at 3 Years	Alive Without Disease at 5 Years	Alive at 5 Years	T2		-0.038
36	TCGA-39-5029-01A-01R	60 - 69 Years	67 Years	Primary Site	Squamous Cell Lung Carcinoma		Squamous Cell Lung Carcinoma	M0	M0	N2		N1+	740	Dead	Dead With Disease	TCGA-39-5029	Hispanic or Latino	Clinical Specimen	Male	Former Smoker		Smoker	Stage IIIA		Stage III	Alive at 1 Year	Alive at 1 Year	Dead With Disease at 3 Years		Dead at 3 Years	Dead With Disease at 5 Years	Dead at 5 Years	T1b		0.0785
37	TCGA-21-1077-01A-01R	60 - 69 Years	64 Years	Primary Site	Squamous Cell Lung Carcinoma		Squamous Cell Lung Carcinoma	M0	M0	N1		N1+	1058	Dead	Dead With Disease	TCGA-21-1077	White	Clinical Specimen	Male	Former Smoker		Smoker	Stage IIB		Stage II	Alive at 1 Year	Alive at 1 Year	Dead With Disease at 3 Years		Dead at 3 Years	Dead With Disease at 5 Years	Dead at 5 Years	T2		0.364
38	TCGA-21-1071-01A-01R	60 - 69 Years	67 Years	Primary Site	Squamous Cell Lung Carcinoma		Squamous Cell Lung Carcinoma	M0	M0	N0		N0	1426	Dead	Dead	TCGA-21-1071	White	Clinical Specimen	Male	Current Smoker		Smoker	Stage IB		Stage I	Alive at 1 Year	Alive at 1 Year	Alive at 3 Years		Alive at 3 Years	Dead at 5 Years	Dead at 5 Years	T2		1.2485
39	TCGA-18-3416-01A-01R	80 - 89 Years	83 Years	Primary Site	Squamous Cell Lung Carcinoma		Squamous Cell Lung Carcinoma	M0	M0	N1		N1+	956	Alive	Alive With Disease	TCGA-18-3416		Clinical Specimen	Male	Former Smoker		Smoker	Stage IIB		Stage II	Alive With Disease at 1 Year	Alive at 1 Year						T2		-0.263
40	TCGA-66-2792-01A-01R	50 - 59 Years	58 Years	Primary Site	Squamous Cell Lung Carcinoma		Squamous Cell Lung Carcinoma	M0	M0	N1		N1+	913	Alive	Alive	TCGA-66-2792		Clinical Specimen	Male	Former Smoker		Smoker	Stage IIB		Stage II	Alive at 1 Year	Alive at 1 Year						T2		-0.444
41	TCGA-39-5037-01A-01R	60 - 69 Years	65 Years	Primary Site	Squamous Cell Lung Carcinoma		Squamous Cell Lung Carcinoma	M0	M0	N1		N1+	24	Alive	Alive Without Disease	TCGA-39-5037	White	Clinical Specimen	Male	Current Smoker		Smoker	Stage IIA		Stage II								T1b		-0.22
42	TCGA-60-2720-01A-01R	60 - 69 Years	60 Years	Primary Site	Squamous Cell Lung Carcinoma		Squamous Cell Lung Carcinoma	M0	M0	N0		N0	118	Alive	Alive Without Disease	TCGA-60-2720	White	Clinical Specimen	Female	Former Smoker		Smoker	Stage IB		Stage I								T2		0.5715
43	TCGA-60-2708-01A-01R	60 - 69 Years	64 Years	Primary Site	Squamous Cell Lung Carcinoma		Squamous Cell Lung Carcinoma	M0	M0	N1		N1+	2082	Alive	Alive Without Disease	TCGA-60-2708	White	Clinical Specimen	Female	Former Smoker		Smoker	Stage IIB		Stage II	Alive Without Disease at 1 Year	Alive at 1 Year	Alive Without Disease at 3 Years		Alive at 3 Years	Alive Without Disease at 5 Years	Alive at 5 Years	T2		0.1905
44	TCGA-66-2759-01A-01R	60 - 69 Years	66 Years	Primary Site	Squamous Cell Lung Carcinoma		Squamous Cell Lung Carcinoma	M0	M0	N2		N1+	761	Alive	Alive	TCGA-66-2759		Clinical Specimen	Male	Former Smoker		Smoker	Stage IIIA		Stage III	Alive at 1 Year	Alive at 1 Year						T2		-0.4015
45	TCGA-34-2605-01A-01R	70 - 79 Years	76 Years	Primary Site	Squamous Cell Lung Carcinoma		Squamous Cell Lung Carcinoma	M0	M0	N1		N1+	881	Dead	Dead With Disease	TCGA-34-2605	White	Clinical Specimen	Male	Former Smoker		Smoker	Stage IIIB		Stage III	Alive at 1 Year	Alive at 1 Year	Dead With Disease at 3 Years		Dead at 3 Years	Dead With Disease at 5 Years	Dead at 5 Years	T4		0.101
46	TCGA-18-3411-01A-01R	60 - 69 Years	63 Years	Primary Site	Squamous Cell Lung Carcinoma		Squamous Cell Lung Carcinoma	M0	M0	N2		N1+	1415	Alive	Alive Without Disease	TCGA-18-3411		Clinical Specimen	Female	Current Smoker		Smoker	Stage IIIA		Stage III	Alive Without Disease at 1 Year	Alive at 1 Year	Alive Without Disease at 3 Years		Alive at 3 Years			T2		-0.944
47	TCGA-22-0940-01A-01R	70 - 79 Years	71 Years	Primary Site	Squamous Cell Lung Carcinoma		Squamous Cell Lung Carcinoma	M0	M0	N1		N1+	669	Dead	Dead With Disease	TCGA-22-0940	White	Clinical Specimen	Male	Former Smoker		Smoker	Stage IIA		Stage II	Alive at 1 Year	Alive at 1 Year	Dead With Disease at 3 Years		Dead at 3 Years	Dead With Disease at 5 Years	Dead at 5 Years	T1		-0.051
48	TCGA-66-2754-01A-01R	60 - 69 Years	67 Years	Primary Site	Squamous Cell Lung Carcinoma		Squamous Cell Lung Carcinoma	M0	M0	N2		N1+	61	Alive	Alive Without Disease	TCGA-66-2754		Clinical Specimen	Male	Former Smoker		Smoker	Stage IIIA		Stage III								T2		-0.1475
49	TCGA-22-4604-01A-01R	70 - 79 Years	73 Years	Primary Site	Squamous Cell Lung Carcinoma		Squamous Cell Lung Carcinoma	M0	M0	N1		N1+	399	Dead	Dead With Disease	TCGA-22-4604	White	Clinical Specimen	Male	Current Smoker		Smoker	Stage IIA		Stage II	Alive at 1 Year	Alive at 1 Year	Dead With Disease at 3 Years		Dead at 3 Years	Dead With Disease at 5 Years	Dead at 5 Years	T2a		-0.489
50	TCGA-66-2742-01A-01R	70 - 79 Years	70 Years	Primary Site	Squamous Cell Lung Carcinoma		Squamous Cell Lung Carcinoma	M1	M1+	N1		N1+	641	Alive	Alive	TCGA-66-2742		Clinical Specimen	Male	Former Smoker		Smoker	Stage IV		Stage IV	Alive at 1 Year	Alive at 1 Year						T2		0.0755
51	TCGA-33-4589-01A-01R	60 - 69 Years	62 Years	Primary Site	Squamous Cell Lung Carcinoma		Squamous Cell Lung Carcinoma	M0	M0	N1		N1+	337	Dead	Dead	TCGA-33-4589	Hispanic or Latino	Clinical Specimen	Female	Current Smoker		Smoker	Stage IIB		Stage II	Dead at 1 Year	Dead at 1 Year	Dead at 3 Years		Dead at 3 Years	Dead at 5 Years	Dead at 5 Years	T2		-0.988
52	TCGA-21-1080-01A-01R	60 - 69 Years	66 Years	Primary Site	Squamous Cell Lung Carcinoma		Squamous Cell Lung Carcinoma	M0	M0	N0		N0	3724	Alive	Alive Without Disease	TCGA-21-1080	White	Clinical Specimen	Male	Former Smoker		Smoker	Stage IB		Stage I	Alive Without Disease at 1 Year	Alive at 1 Year	Alive Without Disease at 3 Years		Alive at 3 Years	Alive Without Disease at 5 Years	Alive at 5 Years	T2		-1.103
53	TCGA-37-3792-01A-01R	60 - 69 Years	69 Years	Primary Site	Squamous Cell Lung Carcinoma		Squamous Cell Lung Carcinoma	M0	M0	N0		N0	12	Alive	Alive Without Disease	TCGA-37-3792	White	Clinical Specimen	Male	Never Smoker		Never Smoker	Stage IB		Stage I								T2		-0.0365
54	TCGA-21-1083-01A-01R	70 - 79 Years	75 Years	Primary Site	Squamous Cell Lung Carcinoma		Squamous Cell Lung Carcinoma	M0	M0	N0		N0	1315	Dead	Dead Without Disease	TCGA-21-1083	White	Clinical Specimen	Male	Current Smoker		Smoker	Stage IA		Stage I	Alive at 1 Year	Alive at 1 Year	Alive at 3 Years		Alive at 3 Years	Dead Without Disease at 5 Years	Dead at 5 Years	T1		-0.4825
55	TCGA-22-1017-01A-01R	60 - 69 Years	62 Years	Primary Site	Squamous Cell Lung Carcinoma		Squamous Cell Lung Carcinoma	M0	M0	N0		N0	1485	Dead	Dead With Disease	TCGA-22-1017	White	Clinical Specimen	Male	Former Smoker		Smoker	Stage IA		Stage I	Alive at 1 Year	Alive at 1 Year	Alive at 3 Years		Alive at 3 Years	Dead With Disease at 5 Years	Dead at 5 Years	T1		0.75
56	TCGA-46-3769-01A-01R	50 - 59 Years	57 Years	Primary Site	Squamous Cell Lung Carcinoma		Squamous Cell Lung Carcinoma	M0	M0	N0		N0	120	Alive	Alive Without Disease	TCGA-46-3769	White	Clinical Specimen	Male	Former Smoker		Smoker	Stage IIB		Stage II								T4		-0.427
57	TCGA-37-4141-01A-02R	60 - 69 Years	65 Years	Primary Site	Squamous Cell Lung Carcinoma		Squamous Cell Lung Carcinoma	M0	M0	N0		N0	12	Alive	Alive Without Disease	TCGA-37-4141	White	Clinical Specimen	Female	Never Smoker		Never Smoker	Stage IA		Stage I								T1b		-0.5515
58	TCGA-18-3406-01A-01R	60 - 69 Years	67 Years	Primary Site	Squamous Cell Lung Carcinoma		Squamous Cell Lung Carcinoma	M0	M0	N0		N0	371	Dead	Dead With Disease	TCGA-18-3406	White	Clinical Specimen	Male	Former Smoker		Smoker	Stage IA		Stage I	Alive at 1 Year	Alive at 1 Year	Dead With Disease at 3 Years		Dead at 3 Years	Dead With Disease at 5 Years	Dead at 5 Years	T1		-0.1515
59	TCGA-43-3394-01A-01R	50 - 59 Years	52 Years	Primary Site	Squamous Cell Lung Carcinoma		Squamous Cell Lung Carcinoma	M0	M0	N0		N0	352	Alive	Alive Without Disease	TCGA-43-3394	Black or African American	Clinical Specimen	Male	Current Smoker		Smoker	Stage IB		Stage I								T2a		-0.5255
60	TCGA-66-2780-01A-01R	60 - 69 Years	65 Years	Primary Site	Squamous Cell Lung Carcinoma		Squamous Cell Lung Carcinoma	M0	M0	N0		N0	366	Dead	Dead	TCGA-66-2780		Clinical Specimen	Male	Former Smoker		Smoker	Stage IB		Stage I	Alive at 1 Year	Alive at 1 Year	Dead at 3 Years		Dead at 3 Years	Dead at 5 Years	Dead at 5 Years	T2		0.326
61	TCGA-21-1082-01A-01R	60 - 69 Years	61 Years	Primary Site	Squamous Cell Lung Carcinoma		Squamous Cell Lung Carcinoma	M0	M0	N0		N0	3644	Alive	Alive Without Disease	TCGA-21-1082	White	Clinical Specimen	Male				Stage IB		Stage I	Alive Without Disease at 1 Year	Alive at 1 Year	Alive Without Disease at 3 Years		Alive at 3 Years	Alive Without Disease at 5 Years	Alive at 5 Years	T2		0.687
62	TCGA-66-2763-01A-01R	60 - 69 Years	63 Years	Primary Site	Squamous Cell Lung Carcinoma		Squamous Cell Lung Carcinoma	M0	M0	N0		N0	30	Alive	Alive Without Disease	TCGA-66-2763		Clinical Specimen	Female	Former Smoker		Smoker	Stage IB		Stage I								T2		-1.265
63	TCGA-60-2726-01A-01R	50 - 59 Years	56 Years	Primary Site	Squamous Cell Lung Carcinoma		Squamous Cell Lung Carcinoma	M0	M0	N1		N1+	358	Dead	Dead Without Disease	TCGA-60-2726	White	Clinical Specimen	Male	Former Smoker		Smoker	Stage IIA		Stage II	Dead Without Disease at 1 Year	Dead at 1 Year	Dead Without Disease at 3 Years		Dead at 3 Years	Dead Without Disease at 5 Years	Dead at 5 Years	T2		0.141
64	TCGA-66-2783-01A-01R	60 - 69 Years	67 Years	Primary Site	Squamous Cell Lung Carcinoma		Squamous Cell Lung Carcinoma	M0	M0	N3		N1+	759	Alive	Alive	TCGA-66-2783		Clinical Specimen	Male	Former Smoker		Smoker	Stage IIIB		Stage III	Alive at 1 Year	Alive at 1 Year						T2		-0.2855
65	TCGA-18-3414-01A-01R	70 - 79 Years	73 Years	Primary Site	Squamous Cell Lung Carcinoma		Squamous Cell Lung Carcinoma	M1	M1+	N1		N1+	716	Dead	Dead	TCGA-18-3414	Asian	Clinical Specimen	Male	Former Smoker		Smoker	Stage IV		Stage IV	Alive at 1 Year	Alive at 1 Year	Dead at 3 Years		Dead at 3 Years	Dead at 5 Years	Dead at 5 Years	T4		-0.7865
66	TCGA-22-4613-01A-01R	70 - 79 Years	73 Years	Primary Site	Squamous Cell Lung Carcinoma		Squamous Cell Lung Carcinoma	M0	M0	N0		N0	358	Dead	Dead	TCGA-22-4613	White	Clinical Specimen	Female	Former Smoker		Smoker	Stage IA		Stage I	Dead at 1 Year	Dead at 1 Year	Dead at 3 Years		Dead at 3 Years	Dead at 5 Years	Dead at 5 Years	T1b		-0.7235
67	TCGA-22-1002-01A-01R	60 - 69 Years	69 Years	Primary Site	Squamous Cell Lung Carcinoma		Squamous Cell Lung Carcinoma	M0	M0	N0		N0	131	Dead	Dead Without Disease	TCGA-22-1002	White	Clinical Specimen	Male	Former Smoker		Smoker	Stage IA		Stage I	Dead Without Disease at 1 Year	Dead at 1 Year	Dead Without Disease at 3 Years		Dead at 3 Years	Dead Without Disease at 5 Years	Dead at 5 Years	T1		0.337
68	TCGA-66-2781-01A-01R	60 - 69 Years	67 Years	Primary Site	Squamous Cell Lung Carcinoma		Squamous Cell Lung Carcinoma	M0	M0	N0		N0	121	Alive	Alive Without Disease	TCGA-66-2781		Clinical Specimen	Male	Former Smoker		Smoker	Stage IB		Stage I								T2		-0.219
69	TCGA-60-2723-01A-01R	70 - 79 Years	74 Years	Primary Site	Squamous Cell Lung Carcinoma		Squamous Cell Lung Carcinoma	M0	M0	N0		N0	693	Alive	Alive Without Disease	TCGA-60-2723	White	Clinical Specimen	Female	Former Smoker		Smoker	Stage IB		Stage I	Alive Without Disease at 1 Year	Alive at 1 Year						T2		-0.5775
70	TCGA-66-2766-01A-01R	50 - 59 Years	54 Years	Primary Site	Squamous Cell Lung Carcinoma		Squamous Cell Lung Carcinoma	M0	M0	N2		N1+	31	Alive	Alive Without Disease	TCGA-66-2766		Clinical Specimen	Male	Former Smoker		Smoker	Stage IIIA		Stage III								T2		-1.703
71	TCGA-22-4591-01A-01R	80 - 89 Years	80 Years	Primary Site	Squamous Cell Lung Carcinoma		Squamous Cell Lung Carcinoma	M0	M0	N2		N1+	622	Dead	Dead With Disease	TCGA-22-4591	White	Clinical Specimen	Male	Current Smoker		Smoker	Stage IIIA		Stage III	Alive at 1 Year	Alive at 1 Year	Dead With Disease at 3 Years		Dead at 3 Years	Dead With Disease at 5 Years	Dead at 5 Years	T3		0.378
72	TCGA-43-2576-01A-01R	60 - 69 Years	62 Years	Primary Site	Squamous Cell Lung Carcinoma		Squamous Cell Lung Carcinoma	M0	M0	N2		N1+	556	Alive	Alive Without Disease	TCGA-43-2576	White	Clinical Specimen	Female	Former Smoker		Smoker	Stage IIIA		Stage III	Alive Without Disease at 1 Year	Alive at 1 Year						T2		0.7265
73	TCGA-18-3417-01A-01R	60 - 69 Years	65 Years	Primary Site	Squamous Cell Lung Carcinoma		Squamous Cell Lung Carcinoma	M1	M1+	N1		N1+	758	Alive	Alive Without Disease	TCGA-18-3417		Clinical Specimen	Male	Former Smoker		Smoker	Stage IV		Stage IV	Alive Without Disease at 1 Year	Alive at 1 Year						T2		0.412
74	TCGA-66-2771-01A-01R	60 - 69 Years	60 Years	Primary Site	Squamous Cell Lung Carcinoma		Squamous Cell Lung Carcinoma	M0	M0	N1		N1+	578	Alive	Alive	TCGA-66-2771		Clinical Specimen	Male	Former Smoker		Smoker	Stage IIB		Stage II	Alive at 1 Year	Alive at 1 Year						T2		-0.8965
75	TCGA-22-0944-01A-01R	60 - 69 Years	61 Years	Primary Site	Squamous Cell Lung Carcinoma		Squamous Cell Lung Carcinoma	M0	M0	N0		N0	223	Dead	Dead Without Disease	TCGA-22-0944	White	Clinical Specimen	Male	Current Smoker		Smoker	Stage IB		Stage I	Dead Without Disease at 1 Year	Dead at 1 Year	Dead Without Disease at 3 Years		Dead at 3 Years	Dead Without Disease at 5 Years	Dead at 5 Years	T2		-0.34925
76	TCGA-66-2782-01A-01R	70 - 79 Years	71 Years	Primary Site	Squamous Cell Lung Carcinoma		Squamous Cell Lung Carcinoma	M0	M0	N0		N0	365	Dead	Dead	TCGA-66-2782		Clinical Specimen	Male	Former Smoker		Smoker	Stage IIB		Stage II	Dead at 1 Year	Dead at 1 Year	Dead at 3 Years		Dead at 3 Years	Dead at 5 Years	Dead at 5 Years	T3		-0.3055
77	TCGA-66-2785-01A-01R	60 - 69 Years	65 Years	Primary Site	Squamous Cell Lung Carcinoma		Squamous Cell Lung Carcinoma	M0	M0	N0		N0	59	Alive	Alive Without Disease	TCGA-66-2785		Clinical Specimen	Male	Former Smoker		Smoker	Stage IB		Stage I								T2		0.2635
78	TCGA-60-2725-01A-01R	70 - 79 Years	74 Years	Primary Site	Squamous Cell Lung Carcinoma		Squamous Cell Lung Carcinoma	M0	M0	N0		N0	719	Alive	Alive Without Disease	TCGA-60-2725	White	Clinical Specimen	Male	Former Smoker		Smoker	Stage IB		Stage I	Alive Without Disease at 1 Year	Alive at 1 Year						T2		-0.0355
79	TCGA-18-4086-01A-01R	60 - 69 Years	64 Years	Primary Site	Squamous Cell Lung Carcinoma		Squamous Cell Lung Carcinoma	M0	M0	N0		N0	85	Dead	Dead Without Disease	TCGA-18-4086		Clinical Specimen	Male	Former Smoker		Smoker	Stage IB		Stage I	Dead Without Disease at 1 Year	Dead at 1 Year	Dead Without Disease at 3 Years		Dead at 3 Years	Dead Without Disease at 5 Years	Dead at 5 Years	T2		-0.563
80	TCGA-43-2578-01A-01R	50 - 59 Years	59 Years	Primary Site	Squamous Cell Lung Carcinoma		Squamous Cell Lung Carcinoma	M0	M0	N0		N0	550	Alive	Alive Without Disease	TCGA-43-2578	White	Clinical Specimen	Female	Former Smoker		Smoker	Stage IA		Stage I	Alive Without Disease at 1 Year	Alive at 1 Year						T1		0.2395
81	TCGA-66-2727-01A-01R	50 - 59 Years	55 Years	Primary Site	Squamous Cell Lung Carcinoma		Squamous Cell Lung Carcinoma	M0	M0	N0		N0	516	Dead	Dead	TCGA-66-2727		Clinical Specimen	Female	Former Smoker		Smoker	Stage IB		Stage I	Alive at 1 Year	Alive at 1 Year	Dead at 3 Years		Dead at 3 Years	Dead at 5 Years	Dead at 5 Years	T2		-0.098
82	TCGA-18-3419-01A-01R	70 - 79 Years	73 Years	Primary Site	Squamous Cell Lung Carcinoma		Squamous Cell Lung Carcinoma	M0	M0	N1		N1+	52	Alive	Alive Without Disease	TCGA-18-3419		Clinical Specimen	Male	Former Smoker		Smoker	Stage IIB		Stage II								T2		0.4525
83	TCGA-60-2698-01A-01R	60 - 69 Years	62 Years	Primary Site	Squamous Cell Lung Carcinoma		Squamous Cell Lung Carcinoma	M0	M0	N1		N1+	311	Dead	Dead With Disease	TCGA-60-2698	White	Clinical Specimen	Male	Former Smoker		Smoker	Stage IIB		Stage II	Dead With Disease at 1 Year	Dead at 1 Year	Dead With Disease at 3 Years		Dead at 3 Years	Dead With Disease at 5 Years	Dead at 5 Years	T2		-0.0085
84	TCGA-66-2790-01A-01R	70 - 79 Years	72 Years	Primary Site	Squamous Cell Lung Carcinoma		Squamous Cell Lung Carcinoma	M0	M0	N1		N1+	699	Alive	Alive	TCGA-66-2790		Clinical Specimen	Male	Former Smoker		Smoker	Stage IIB		Stage II	Alive at 1 Year	Alive at 1 Year						T2		0.6695
85	TCGA-60-2711-01A-01R	60 - 69 Years	64 Years	Primary Site	Squamous Cell Lung Carcinoma		Squamous Cell Lung Carcinoma	M0	M0	N0		N0	888	Alive	Alive Without Disease	TCGA-60-2711	White	Clinical Specimen	Female	Former Smoker		Smoker	Stage IB		Stage I	Alive Without Disease at 1 Year	Alive at 1 Year						T2		0.1375
86	TCGA-60-2707-01A-01R	70 - 79 Years	70 Years	Primary Site	Squamous Cell Lung Carcinoma		Squamous Cell Lung Carcinoma	M0	M0	N0		N0	660	Alive	Alive With Disease	TCGA-60-2707	Hispanic or Latino	Clinical Specimen	Male	Former Smoker		Smoker	Stage IB		Stage I	Alive With Disease at 1 Year	Alive at 1 Year						T2		-0.234
87	TCGA-34-2609-01A-01R	80 - 89 Years	81 Years	Primary Site	Squamous Cell Lung Carcinoma		Squamous Cell Lung Carcinoma	M0	M0	N1		N1+	950	Dead	Dead With Disease	TCGA-34-2609	Black or African American	Clinical Specimen	Male	Former Smoker		Smoker	Stage IIB		Stage II	Alive at 1 Year	Alive at 1 Year	Dead With Disease at 3 Years		Dead at 3 Years	Dead With Disease at 5 Years	Dead at 5 Years	T2		-0.212
88	TCGA-66-2793-01A-01R	60 - 69 Years	68 Years	Primary Site	Squamous Cell Lung Carcinoma		Squamous Cell Lung Carcinoma	M0	M0	N1		N1+	306	Dead	Dead Without Disease	TCGA-66-2793		Clinical Specimen	Male	Former Smoker		Smoker	Stage IIIB		Stage III	Dead Without Disease at 1 Year	Dead at 1 Year	Dead Without Disease at 3 Years		Dead at 3 Years	Dead Without Disease at 5 Years	Dead at 5 Years	T4		0.644
89	TCGA-66-2777-01A-01R	70 - 79 Years	71 Years	Primary Site	Squamous Cell Lung Carcinoma		Squamous Cell Lung Carcinoma	M0	M0	N0		N0	61	Alive	Alive Without Disease	TCGA-66-2777		Clinical Specimen	Male	Former Smoker		Smoker	Stage IB		Stage I								T2		0.0305
90	TCGA-66-2795-01A-02R	60 - 69 Years	68 Years	Primary Site	Squamous Cell Lung Carcinoma		Squamous Cell Lung Carcinoma	M0	M0	N1		N1+	122	Alive	Alive Without Disease	TCGA-66-2795		Clinical Specimen	Male	Former Smoker		Smoker	Stage IIIB		Stage III								T4		-0.5385
91	TCGA-33-4533-01A-01R	70 - 79 Years	76 Years	Primary Site	Squamous Cell Lung Carcinoma		Squamous Cell Lung Carcinoma	M0	M0	N0		N0	3469	Alive	Alive Without Disease	TCGA-33-4533	Black or African American	Clinical Specimen	Female	Former Smoker		Smoker	Stage IB		Stage I	Alive Without Disease at 1 Year	Alive at 1 Year	Alive Without Disease at 3 Years		Alive at 3 Years	Alive Without Disease at 5 Years	Alive at 5 Years	T2		0.1835
92	TCGA-60-2715-01A-01R	50 - 59 Years	51 Years	Primary Site	Squamous Cell Lung Carcinoma		Squamous Cell Lung Carcinoma	M0	M0	N0		N0	1075	Dead	Dead With Disease	TCGA-60-2715	White	Clinical Specimen	Male	Former Smoker		Smoker	Stage IA		Stage I	Alive at 1 Year	Alive at 1 Year	Dead With Disease at 3 Years		Dead at 3 Years	Dead With Disease at 5 Years	Dead at 5 Years	T1		0.119
93	TCGA-18-3407-01A-01R	70 - 79 Years	72 Years	Primary Site	Squamous Cell Lung Carcinoma		Squamous Cell Lung Carcinoma	M0	M0	N0		N0	227	Dead	Dead Without Disease	TCGA-18-3407	Asian	Clinical Specimen	Male	Former Smoker		Smoker	Stage IB		Stage I	Dead Without Disease at 1 Year	Dead at 1 Year	Dead Without Disease at 3 Years		Dead at 3 Years	Dead Without Disease at 5 Years	Dead at 5 Years	T2		-0.44
94	TCGA-60-2722-01A-01R	60 - 69 Years	66 Years	Primary Site	Squamous Cell Lung Carcinoma		Squamous Cell Lung Carcinoma	M0	M0	N1		N1+	733	Alive	Alive Without Disease	TCGA-60-2722	White	Clinical Specimen	Male	Former Smoker		Smoker	Stage IIB		Stage II	Alive Without Disease at 1 Year	Alive at 1 Year						T2		0.0985
95	TCGA-33-4566-01A-01R	40 - 49 Years	40 Years	Primary Site	Squamous Cell Lung Carcinoma		Squamous Cell Lung Carcinoma	M0	M0	N0		N0	5296	Dead	Dead	TCGA-33-4566	White	Clinical Specimen	Male	Current Smoker		Smoker	Stage IB		Stage I	Alive at 1 Year	Alive at 1 Year	Alive at 3 Years		Alive at 3 Years	Alive at 5 Years	Alive at 5 Years	T2		-1.3385
96	TCGA-56-1622-01A-01R	50 - 59 Years	58 Years	Primary Site	Squamous Cell Lung Carcinoma		Squamous Cell Lung Carcinoma	M0	M0	N0		N0	880	Dead	Dead With Disease	TCGA-56-1622	White	Clinical Specimen	Male	Former Smoker		Smoker	Stage IB		Stage I	Alive at 1 Year	Alive at 1 Year	Dead With Disease at 3 Years		Dead at 3 Years	Dead With Disease at 5 Years	Dead at 5 Years	T2		0.5185
97	TCGA-37-3783-01A-01R	50 - 59 Years	51 Years	Primary Site	Squamous Cell Lung Carcinoma		Squamous Cell Lung Carcinoma	M0	M0	N2		N1+	123	Alive	Alive Without Disease	TCGA-37-3783	White	Clinical Specimen	Male				Stage IIIA		Stage III								T3		-1.1655
98	TCGA-33-4582-01A-01R	50 - 59 Years	55 Years	Primary Site	Squamous Cell Lung Carcinoma		Squamous Cell Lung Carcinoma	M0	M0	N0		N0	3149	Dead	Dead	TCGA-33-4582	White	Clinical Specimen	Male	Current Smoker		Smoker	Stage IA		Stage I	Alive at 1 Year	Alive at 1 Year	Alive at 3 Years		Alive at 3 Years	Alive at 5 Years	Alive at 5 Years	T1		-0.4105
99	TCGA-37-4132-01A-01R	60 - 69 Years	61 Years	Primary Site	Squamous Cell Lung Carcinoma		Squamous Cell Lung Carcinoma	M1	M1+	N0		N0	227	Alive	Alive Without Disease	TCGA-37-4132	White	Clinical Specimen	Female	Never Smoker		Never Smoker	Stage IV		Stage IV								T2		-0.2905
100	TCGA-22-4595-01A-01R	50 - 59 Years	57 Years	Primary Site	Squamous Cell Lung Carcinoma		Squamous Cell Lung Carcinoma			N2		N1+	734	Dead	Dead With Disease	TCGA-22-4595	White	Clinical Specimen	Male	Current Smoker		Smoker	Stage IIIA		Stage III	Alive at 1 Year	Alive at 1 Year	Dead With Disease at 3 Years		Dead at 3 Years	Dead With Disease at 5 Years	Dead at 5 Years	T3		-0.552
101	TCGA-18-3408-01A-01R	70 - 79 Years	77 Years	Primary Site	Squamous Cell Lung Carcinoma		Squamous Cell Lung Carcinoma	M0	M0	N0		N0	2466	Alive	Alive With Disease	TCGA-18-3408	White	Clinical Specimen	Female	Former Smoker		Smoker	Stage IB		Stage I	Alive With Disease at 1 Year	Alive at 1 Year	Alive With Disease at 3 Years		Alive at 3 Years	Alive With Disease at 5 Years	Alive at 5 Years	T2		-0.4145
102	TCGA-66-2768-01A-01R	50 - 59 Years	57 Years	Primary Site	Squamous Cell Lung Carcinoma		Squamous Cell Lung Carcinoma	M0	M0	N1		N1+	61	Alive	Alive Without Disease	TCGA-66-2768		Clinical Specimen	Male	Current Smoker		Smoker	Stage IIB		Stage II								T2		-0.59
103	TCGA-21-1081-01A-01R	60 - 69 Years	69 Years	Primary Site	Squamous Cell Lung Carcinoma		Squamous Cell Lung Carcinoma	M0	M0	N1		N1+	283	Dead	Dead With Disease	TCGA-21-1081	White	Clinical Specimen	Male	Former Smoker		Smoker	Stage IIB		Stage II	Dead With Disease at 1 Year	Dead at 1 Year	Dead With Disease at 3 Years		Dead at 3 Years	Dead With Disease at 5 Years	Dead at 5 Years	T2		-0.145
104	TCGA-21-1070-01A-01R	60 - 69 Years	60 Years	Primary Site	Squamous Cell Lung Carcinoma		Squamous Cell Lung Carcinoma	M0	M0	N0		N0	3516	Alive	Alive Without Disease	TCGA-21-1070	Black or African American	Clinical Specimen	Female	Former Smoker		Smoker	Stage IIIA		Stage III	Alive Without Disease at 1 Year	Alive at 1 Year	Alive Without Disease at 3 Years		Alive at 3 Years	Alive Without Disease at 5 Years	Alive at 5 Years	T3		1.1065
105	TCGA-21-1078-01A-01R	70 - 79 Years	77 Years	Primary Site	Squamous Cell Lung Carcinoma		Squamous Cell Lung Carcinoma	M0	M0	N0		N0	473	Dead	Dead With Disease	TCGA-21-1078	White	Clinical Specimen	Male	Former Smoker		Smoker	Stage IB		Stage I	Alive at 1 Year	Alive at 1 Year	Dead With Disease at 3 Years		Dead at 3 Years	Dead With Disease at 5 Years	Dead at 5 Years	T2		-1.0625
106	TCGA-60-2706-01A-01R	50 - 59 Years	58 Years	Primary Site	Squamous Cell Lung Carcinoma		Squamous Cell Lung Carcinoma	M0	M0	N0		N0	2500	Alive	Alive Without Disease	TCGA-60-2706	White	Clinical Specimen	Male	Current Smoker		Smoker	Stage IA		Stage I	Alive Without Disease at 1 Year	Alive at 1 Year	Alive Without Disease at 3 Years		Alive at 3 Years	Alive Without Disease at 5 Years	Alive at 5 Years	T1		-0.188
107	TCGA-37-3789-01A-01R	60 - 69 Years	65 Years	Primary Site	Squamous Cell Lung Carcinoma		Squamous Cell Lung Carcinoma			N0		N0	13	Alive	Alive Without Disease	TCGA-37-3789	White	Clinical Specimen	Male	Never Smoker		Never Smoker	Stage IB		Stage I								T2		-0.535
108	TCGA-66-2788-01A-01R	50 - 59 Years	56 Years	Primary Site	Squamous Cell Lung Carcinoma		Squamous Cell Lung Carcinoma	M0	M0	N0		N0	699	Alive	Alive	TCGA-66-2788		Clinical Specimen	Male	Former Smoker		Smoker	Stage IB		Stage I	Alive at 1 Year	Alive at 1 Year						T2		1.0605
109	TCGA-66-2734-01A-01R	60 - 69 Years	62 Years	Primary Site	Squamous Cell Lung Carcinoma		Squamous Cell Lung Carcinoma	M0	M0	N0		N0	1311	Alive	Alive	TCGA-66-2734		Clinical Specimen	Female	Former Smoker		Smoker	Stage IB		Stage I	Alive at 1 Year	Alive at 1 Year	Alive at 3 Years		Alive at 3 Years			T2		-0.11975
110	TCGA-66-2755-01A-01R	60 - 69 Years	63 Years	Primary Site	Squamous Cell Lung Carcinoma		Squamous Cell Lung Carcinoma	M0	M0	N0		N0	28	Alive	Alive Without Disease	TCGA-66-2755		Clinical Specimen	Male	Former Smoker		Smoker	Stage IB		Stage I								T2		-0.158
111	TCGA-63-5131-01A-01R			Primary Site	Squamous Cell Lung Carcinoma		Squamous Cell Lung Carcinoma	M0	M0	N1		N1+		Dead	Dead Without Disease	TCGA-63-5131		Clinical Specimen	Male	Former Smoker		Smoker	Stage IIB		Stage II								T2		0.2375
112	TCGA-66-2769-01A-02R	70 - 79 Years	75 Years	Primary Site	Squamous Cell Lung Carcinoma		Squamous Cell Lung Carcinoma	M0	M0	N0		N0	215	Dead	Dead	TCGA-66-2769		Clinical Specimen	Male	Former Smoker		Smoker	Stage IIIB		Stage III	Dead at 1 Year	Dead at 1 Year	Dead at 3 Years		Dead at 3 Years	Dead at 5 Years	Dead at 5 Years	T4		-0.0485
113	TCGA-66-2765-01A-01R	60 - 69 Years	64 Years	Primary Site	Squamous Cell Lung Carcinoma		Squamous Cell Lung Carcinoma	M0	M0	N0		N0	61	Alive	Alive Without Disease	TCGA-66-2765		Clinical Specimen	Male	Former Smoker		Smoker	Stage IB		Stage I								T2		-0.5515
114	TCGA-66-2737-01A-01R	70 - 79 Years	72 Years	Primary Site	Squamous Cell Lung Carcinoma		Squamous Cell Lung Carcinoma	M0	M0	N1		N1+	61	Alive	Alive Without Disease	TCGA-66-2737		Clinical Specimen	Male	Former Smoker		Smoker	Stage IIB		Stage II								T2		-0.1425
115	TCGA-66-2773-01A-01R	60 - 69 Years	69 Years	Primary Site	Squamous Cell Lung Carcinoma		Squamous Cell Lung Carcinoma	M0	M0	N0		N0	92	Dead	Dead Without Disease	TCGA-66-2773		Clinical Specimen	Male	Former Smoker		Smoker	Stage IB		Stage I	Dead Without Disease at 1 Year	Dead at 1 Year	Dead Without Disease at 3 Years		Dead at 3 Years	Dead Without Disease at 5 Years	Dead at 5 Years	T2		0.254
116	TCGA-66-2778-01A-02R	60 - 69 Years	68 Years	Primary Site	Squamous Cell Lung Carcinoma		Squamous Cell Lung Carcinoma	M0	M0	N3		N1+	578	Alive	Alive	TCGA-66-2778		Clinical Specimen	Female	Former Smoker		Smoker	Stage IIIB		Stage III	Alive at 1 Year	Alive at 1 Year						T2		-1.4915
117	TCGA-66-2770-01A-01R	70 - 79 Years	79 Years	Primary Site	Squamous Cell Lung Carcinoma		Squamous Cell Lung Carcinoma	M0	M0	N0		N0	700	Alive	Alive	TCGA-66-2770		Clinical Specimen	Male	Former Smoker		Smoker	Stage IB		Stage I	Alive at 1 Year	Alive at 1 Year						T2		-0.373
118	TCGA-66-2800-01A-01R	70 - 79 Years	70 Years	Primary Site	Squamous Cell Lung Carcinoma		Squamous Cell Lung Carcinoma	M0	M0	N0		N0	1492	Alive	Alive	TCGA-66-2800		Clinical Specimen	Male	Former Smoker		Smoker	Stage IIIB		Stage III	Alive at 1 Year	Alive at 1 Year	Alive at 3 Years		Alive at 3 Years			T4		-0.248
119	TCGA-39-5036-01A-01R	70 - 79 Years	73 Years	Primary Site	Squamous Cell Lung Carcinoma		Squamous Cell Lung Carcinoma	M0	M0	N0		N0	1084	Alive	Alive Without Disease	TCGA-39-5036	White	Clinical Specimen	Male	Former Smoker		Smoker	Stage IB		Stage I	Alive Without Disease at 1 Year	Alive at 1 Year						T2		-0.543
120	TCGA-60-2713-01A-01R	60 - 69 Years	64 Years	Primary Site	Squamous Cell Lung Carcinoma		Squamous Cell Lung Carcinoma	M0	M0	N0		N0	1456	Alive	Alive	TCGA-60-2713	White	Clinical Specimen	Male	Current Smoker		Smoker	Stage IB		Stage I	Alive at 1 Year	Alive at 1 Year	Alive at 3 Years		Alive at 3 Years			T2		-0.146
121	TCGA-34-2596-01A-01R	70 - 79 Years	70 Years	Primary Site	Squamous Cell Lung Carcinoma		Squamous Cell Lung Carcinoma	M0	M0	N1		N1+	80	Dead	Dead Without Disease	TCGA-34-2596	White	Clinical Specimen	Male	Former Smoker		Smoker	Stage IIB		Stage II	Dead Without Disease at 1 Year	Dead at 1 Year	Dead Without Disease at 3 Years		Dead at 3 Years	Dead Without Disease at 5 Years	Dead at 5 Years	T2		-0.2435
122	TCGA-66-2787-01A-01R	50 - 59 Years	57 Years	Primary Site	Squamous Cell Lung Carcinoma		Squamous Cell Lung Carcinoma	M0	M0	N0		N0	1217	Alive	Alive	TCGA-66-2787		Clinical Specimen	Male	Former Smoker		Smoker	Stage IA		Stage I	Alive at 1 Year	Alive at 1 Year	Alive at 3 Years		Alive at 3 Years			T1		-0.087
123	TCGA-22-1000-01A-01R	70 - 79 Years	76 Years	Primary Site	Squamous Cell Lung Carcinoma		Squamous Cell Lung Carcinoma	M0	M0	N0		N0	454	Dead	Dead With Disease	TCGA-22-1000	White	Clinical Specimen	Male	Former Smoker		Smoker	Stage IB		Stage I	Alive at 1 Year	Alive at 1 Year	Dead With Disease at 3 Years		Dead at 3 Years	Dead With Disease at 5 Years	Dead at 5 Years	T2		0.1935
124	TCGA-18-3415-01A-01R	70 - 79 Years	77 Years	Primary Site	Squamous Cell Lung Carcinoma		Squamous Cell Lung Carcinoma	M0	M0	N0		N0	1810	Alive	Alive Without Disease	TCGA-18-3415		Clinical Specimen	Male	Former Smoker		Smoker	Stage IB		Stage I	Alive Without Disease at 1 Year	Alive at 1 Year	Alive Without Disease at 3 Years		Alive at 3 Years			T2		-0.265
125	TCGA-60-2712-01A-01R	70 - 79 Years	79 Years	Primary Site	Squamous Cell Lung Carcinoma		Squamous Cell Lung Carcinoma	M0	M0	N1		N1+	274	Dead	Dead	TCGA-60-2712	White	Clinical Specimen	Female	Former Smoker		Smoker	Stage IIB		Stage II	Dead at 1 Year	Dead at 1 Year	Dead at 3 Years		Dead at 3 Years	Dead at 5 Years	Dead at 5 Years	T2		0.105
126	TCGA-51-4081-01A-01R	50 - 59 Years	55 Years	Primary Site	Squamous Cell Lung Carcinoma		Squamous Cell Lung Carcinoma	M0	M0	N1		N1+	63	Alive	Alive With Disease	TCGA-51-4081	White	Clinical Specimen	Male	Current Smoker		Smoker	Stage IIB		Stage II								T2a		0.1865
127	TCGA-60-2721-01A-01R	70 - 79 Years	73 Years	Primary Site	Squamous Cell Lung Carcinoma		Squamous Cell Lung Carcinoma	M0	M0	N0		N0	793	Alive	Alive Without Disease	TCGA-60-2721	White	Clinical Specimen	Male	Former Smoker		Smoker	Stage IB		Stage I	Alive Without Disease at 1 Year	Alive at 1 Year						T2		0.024
128	TCGA-43-3920-01A-01R	70 - 79 Years	71 Years	Primary Site	Squamous Cell Lung Carcinoma		Squamous Cell Lung Carcinoma	M0	M0	N0		N0	267	Alive	Alive Without Disease	TCGA-43-3920	White	Clinical Specimen	Male	Former Smoker		Smoker	Stage IB		Stage I								T2		-0.24275
129	TCGA-60-2724-01A-01R	40 - 49 Years	47 Years	Primary Site	Squamous Cell Lung Carcinoma		Squamous Cell Lung Carcinoma	M0	M0	N1		N1+	111	Alive	Alive Without Disease	TCGA-60-2724	White	Clinical Specimen	Male	Former Smoker		Smoker	Stage IIIA		Stage III								T3		-0.424
130	TCGA-37-4133-01A-01R	60 - 69 Years	63 Years	Primary Site	Squamous Cell Lung Carcinoma		Squamous Cell Lung Carcinoma	M0	M0	N0		N0	238	Alive	Alive Without Disease	TCGA-37-4133	White	Clinical Specimen	Male	Former Smoker		Smoker	Stage IIIB		Stage III								T4		-1.36525
131	TCGA-22-4599-01A-01R	70 - 79 Years	73 Years	Primary Site	Squamous Cell Lung Carcinoma		Squamous Cell Lung Carcinoma	M0	M0	N0		N0	1161	Dead	Dead	TCGA-22-4599	White	Clinical Specimen	Female	Current Smoker		Smoker	Stage IB		Stage I	Alive at 1 Year	Alive at 1 Year	Alive at 3 Years		Alive at 3 Years	Dead at 5 Years	Dead at 5 Years	T2a		-0.0745
132	TCGA-63-5128-01A-01R			Primary Site	Squamous Cell Lung Carcinoma		Squamous Cell Lung Carcinoma	M0	M0	N0		N0		Dead	Dead With Disease	TCGA-63-5128		Clinical Specimen	Male	Former Smoker		Smoker	Stage IB		Stage I								T2		-0.222
133	TCGA-60-2710-01A-01R	60 - 69 Years	67 Years	Primary Site	Squamous Cell Lung Carcinoma		Squamous Cell Lung Carcinoma	M0	M0	N1		N1+	1685	Alive	Alive Without Disease	TCGA-60-2710	White	Clinical Specimen	Female	Former Smoker		Smoker	Stage IIA		Stage II	Alive Without Disease at 1 Year	Alive at 1 Year	Alive Without Disease at 3 Years		Alive at 3 Years			T1		0.17
134	TCGA-22-4596-01A-01R	60 - 69 Years	69 Years	Primary Site	Squamous Cell Lung Carcinoma		Squamous Cell Lung Carcinoma	M0	M0	N0		N0	17	Dead	Dead Without Disease	TCGA-22-4596	White	Clinical Specimen	Female	Former Smoker		Smoker	Stage IB		Stage I	Dead Without Disease at 1 Year	Dead at 1 Year	Dead Without Disease at 3 Years		Dead at 3 Years	Dead Without Disease at 5 Years	Dead at 5 Years	T1b		-0.221
135	TCGA-22-1005-01A-01R	60 - 69 Years	63 Years	Primary Site	Squamous Cell Lung Carcinoma		Squamous Cell Lung Carcinoma	M0	M0	N0		N0	1953	Dead	Dead Without Disease	TCGA-22-1005	White	Clinical Specimen	Male	Former Smoker		Smoker	Stage IA		Stage I	Alive at 1 Year	Alive at 1 Year	Alive at 3 Years		Alive at 3 Years	Alive at 5 Years	Alive at 5 Years	T1		1.00125
136	TCGA-21-1076-01A-01R	50 - 59 Years	54 Years	Primary Site	Squamous Cell Lung Carcinoma		Squamous Cell Lung Carcinoma	M0	M0	N0		N0	1852	Alive	Alive Without Disease	TCGA-21-1076	White	Clinical Specimen	Female	Former Smoker		Smoker	Stage IB		Stage I	Alive Without Disease at 1 Year	Alive at 1 Year	Alive Without Disease at 3 Years		Alive at 3 Years	Alive Without Disease at 5 Years	Alive at 5 Years	T2		0.2405
137	TCGA-34-2608-01A-02R	80 - 89 Years	84 Years	Primary Site	Squamous Cell Lung Carcinoma		Squamous Cell Lung Carcinoma	M0	M0	N0		N0	999	Dead	Dead Without Disease	TCGA-34-2608	White	Clinical Specimen	Male	Former Smoker		Smoker	Stage IB		Stage I	Alive at 1 Year	Alive at 1 Year	Dead Without Disease at 3 Years		Dead at 3 Years	Dead Without Disease at 5 Years	Dead at 5 Years	T2		-0.0235
138	TCGA-46-3768-01A-01R	50 - 59 Years	58 Years	Primary Site	Squamous Cell Lung Carcinoma		Squamous Cell Lung Carcinoma	M0	M0	N1		N1+	303	Dead	Dead Without Disease	TCGA-46-3768	White	Clinical Specimen	Male	Former Smoker		Smoker	Stage IIIA		Stage III	Dead Without Disease at 1 Year	Dead at 1 Year	Dead Without Disease at 3 Years		Dead at 3 Years	Dead Without Disease at 5 Years	Dead at 5 Years	T3		-0.4435
139	TCGA-46-3765-01A-01R	50 - 59 Years	59 Years	Primary Site	Squamous Cell Lung Carcinoma		Squamous Cell Lung Carcinoma	M0	M0	N0		N0	396	Alive	Alive Without Disease	TCGA-46-3765	White	Clinical Specimen	Female	Current Smoker		Smoker	Stage IA		Stage I	Alive Without Disease at 1 Year	Alive at 1 Year						T1		-0.2505
140	TCGA-34-5241-01A-01R	70 - 79 Years	79 Years	Primary Site	Squamous Cell Lung Carcinoma		Squamous Cell Lung Carcinoma	M0	M0	N0		N0	428	Alive	Alive Without Disease	TCGA-34-5241	White	Clinical Specimen	Male	Former Smoker		Smoker	Stage IB		Stage I	Alive Without Disease at 1 Year	Alive at 1 Year						T2		-0.5375
141	TCGA-39-5011-01A-01R	70 - 79 Years	70 Years	Primary Site	Squamous Cell Lung Carcinoma		Squamous Cell Lung Carcinoma	M0	M0	N0		N0	1454	Alive	Alive Without Disease	TCGA-39-5011	White	Clinical Specimen	Female	Former Smoker		Smoker	Stage IA		Stage I	Alive Without Disease at 1 Year	Alive at 1 Year	Alive Without Disease at 3 Years		Alive at 3 Years			T1b		-0.273
142	TCGA-66-2767-01A-01R	60 - 69 Years	62 Years	Primary Site	Squamous Cell Lung Carcinoma		Squamous Cell Lung Carcinoma	M0	M0	N3		N1+	61	Alive	Alive Without Disease	TCGA-66-2767		Clinical Specimen	Male	Former Smoker		Smoker	Stage IIIB		Stage III								T2		-0.0955
143	TCGA-66-2791-01A-01R	60 - 69 Years	66 Years	Primary Site	Squamous Cell Lung Carcinoma		Squamous Cell Lung Carcinoma	M0	M0	N3		N1+	153	Dead	Dead	TCGA-66-2791		Clinical Specimen	Male	Former Smoker		Smoker	Stage IIIB		Stage III	Dead at 1 Year	Dead at 1 Year	Dead at 3 Years		Dead at 3 Years	Dead at 5 Years	Dead at 5 Years	T2		-0.114
144	TCGA-66-2753-01A-01R	60 - 69 Years	69 Years	Primary Site	Squamous Cell Lung Carcinoma		Squamous Cell Lung Carcinoma	M0	M0	N0		N0	31	Alive	Alive Without Disease	TCGA-66-2753		Clinical Specimen	Male	Former Smoker		Smoker	Stage IB		Stage I								T2		0.9815
145	TCGA-66-2786-01A-01R	60 - 69 Years	68 Years	Primary Site	Squamous Cell Lung Carcinoma		Squamous Cell Lung Carcinoma	M0	M0	N0		N0	790	Alive	Alive	TCGA-66-2786		Clinical Specimen	Female	Former Smoker		Smoker	Stage IA		Stage I	Alive at 1 Year	Alive at 1 Year						T1		0.1265
146	TCGA-66-2789-01A-01R	70 - 79 Years	73 Years	Primary Site	Squamous Cell Lung Carcinoma		Squamous Cell Lung Carcinoma	M0	M0	N3		N1+	123	Dead	Dead Without Disease	TCGA-66-2789		Clinical Specimen	Male	Former Smoker		Smoker	Stage IIIB		Stage III	Dead Without Disease at 1 Year	Dead at 1 Year	Dead Without Disease at 3 Years		Dead at 3 Years	Dead Without Disease at 5 Years	Dead at 5 Years	T1		0.937
147	TCGA-66-2758-01A-02R	70 - 79 Years	71 Years	Primary Site	Squamous Cell Lung Carcinoma		Squamous Cell Lung Carcinoma	M0	M0	N0		N0	638	Alive	Alive	TCGA-66-2758		Clinical Specimen	Male	Former Smoker		Smoker	Stage IB		Stage I	Alive at 1 Year	Alive at 1 Year						T2		-0.648
148	TCGA-51-4079-01A-01R	70 - 79 Years	73 Years	Primary Site	Squamous Cell Lung Carcinoma		Squamous Cell Lung Carcinoma			N0		N0	12	Dead	Dead	TCGA-51-4079	Black or African American	Clinical Specimen	Female	Former Smoker		Smoker	Stage IB		Stage I	Dead at 1 Year	Dead at 1 Year	Dead at 3 Years		Dead at 3 Years	Dead at 5 Years	Dead at 5 Years	T2		-0.11625
149	TCGA-21-1079-01A-01R	70 - 79 Years	71 Years	Primary Site	Squamous Cell Lung Carcinoma		Squamous Cell Lung Carcinoma	M0	M0	N0		N0	964	Dead	Dead With Disease	TCGA-21-1079	White	Clinical Specimen	Male	Former Smoker		Smoker	Stage IIIA		Stage III	Alive at 1 Year	Alive at 1 Year	Dead With Disease at 3 Years		Dead at 3 Years	Dead With Disease at 5 Years	Dead at 5 Years	T3		-0.47
150	TCGA-39-5034-01A-01R	70 - 79 Years	73 Years	Primary Site	Squamous Cell Lung Carcinoma	KRAS Wild Type	Squamous Cell Lung Carcinoma	M0	M0	N0		N0	1107	Dead	Dead	TCGA-39-5034	White	Clinical Specimen	Female	Former Smoker		Smoker	Stage IIB		Stage II	Alive at 1 Year	Alive at 1 Year	Alive at 3 Years		Alive at 3 Years	Dead at 5 Years	Dead at 5 Years	T3		1.01975
151	TCGA-37-4129-01A-01R	50 - 59 Years	52 Years	Primary Site	Squamous Cell Lung Carcinoma		Squamous Cell Lung Carcinoma	M0	M0	N0		N0	212	Alive	Alive Without Disease	TCGA-37-4129	White	Clinical Specimen	Female	Former Smoker		Smoker	Stage IB		Stage I								T1b		-1.441
152	TCGA-66-2757-01A-01R	60 - 69 Years	65 Years	Primary Site	Squamous Cell Lung Carcinoma		Squamous Cell Lung Carcinoma	M0	M0	N0		N0	30	Alive	Alive	TCGA-66-2757		Clinical Specimen	Female	Former Smoker		Smoker	Stage IA		Stage I								T1		-0.7575
153	TCGA-21-1076-01A-02R	50 - 59 Years	54 Years	Primary Site	Squamous Cell Lung Carcinoma		Squamous Cell Lung Carcinoma	M0	M0	N0		N0	1852	Alive	Alive Without Disease	TCGA-21-1076	White	Clinical Specimen	Female	Former Smoker		Smoker	Stage IB		Stage I	Alive Without Disease at 1 Year	Alive at 1 Year	Alive Without Disease at 3 Years		Alive at 3 Years	Alive Without Disease at 5 Years	Alive at 5 Years	T2		0.01
154	TCGA-18-3410-01A-01R	80 - 89 Years	81 Years	Primary Site	Squamous Cell Lung Carcinoma		Squamous Cell Lung Carcinoma	M0	M0	N0		N0	146	Dead	Dead Without Disease	TCGA-18-3410		Clinical Specimen	Male	Former Smoker		Smoker	Stage IIIA		Stage III	Dead Without Disease at 1 Year	Dead at 1 Year	Dead Without Disease at 3 Years		Dead at 3 Years	Dead Without Disease at 5 Years	Dead at 5 Years	T3		-0.492
155	TCGA-60-2719-01A-01R	80 - 89 Years	83 Years	Primary Site	Squamous Cell Lung Carcinoma		Squamous Cell Lung Carcinoma	M0	M0	N0		N0	931	Alive	Alive Without Disease	TCGA-60-2719	White	Clinical Specimen	Female	Former Smoker		Smoker	Stage IB		Stage I	Alive Without Disease at 1 Year	Alive at 1 Year						T1		0.388
156	TCGA-39-5021-01A-01R	70 - 79 Years	70 Years	Primary Site	Squamous Cell Lung Carcinoma		Squamous Cell Lung Carcinoma	M0	M0	N0		N0	2086	Dead	Dead With Disease	TCGA-39-5021	White	Clinical Specimen	Male	Former Smoker		Smoker	Stage IB		Stage I	Alive at 1 Year	Alive at 1 Year	Alive at 3 Years		Alive at 3 Years	Alive at 5 Years	Alive at 5 Years	T2a		0.1175
157	TCGA-66-2744-01A-01R	70 - 79 Years	71 Years	Primary Site	Squamous Cell Lung Carcinoma		Squamous Cell Lung Carcinoma	M0	M0	N1		N1+	30	Alive	Alive Without Disease	TCGA-66-2744		Clinical Specimen	Male	Former Smoker		Smoker	Stage IIB		Stage II								T2		0.286
158	TCGA-21-1075-01A-01R	50 - 59 Years	57 Years	Primary Site	Squamous Cell Lung Carcinoma		Squamous Cell Lung Carcinoma	M0	M0	N1		N1+	2133	Alive	Alive Without Disease	TCGA-21-1075	White	Clinical Specimen	Male	Current Smoker		Smoker	Stage IIB		Stage II	Alive Without Disease at 1 Year	Alive at 1 Year	Alive Without Disease at 3 Years		Alive at 3 Years	Alive Without Disease at 5 Years	Alive at 5 Years	T2		-0.0825
159	TCGA-34-2604-01A-01R	80 - 89 Years	81 Years	Primary Site	Squamous Cell Lung Carcinoma		Squamous Cell Lung Carcinoma	M0	M0	N0		N0	958	Dead	Dead Without Disease	TCGA-34-2604	White	Clinical Specimen	Female	Current Smoker		Smoker	Stage IB		Stage I	Alive at 1 Year	Alive at 1 Year	Dead Without Disease at 3 Years		Dead at 3 Years	Dead Without Disease at 5 Years	Dead at 5 Years	T2		0.652
160	TCGA-33-4538-01A-01R	60 - 69 Years	66 Years	Primary Site	Squamous Cell Lung Carcinoma		Squamous Cell Lung Carcinoma	M0	M0	N2		N1+	2983	Dead	Dead	TCGA-33-4538	Hispanic or Latino	Clinical Specimen	Male	Current Smoker		Smoker	Stage IIIA		Stage III	Alive at 1 Year	Alive at 1 Year	Alive at 3 Years		Alive at 3 Years	Alive at 5 Years	Alive at 5 Years	T2		0.2
161	TCGA-18-3421-01A-01R	60 - 69 Years	65 Years	Primary Site	Squamous Cell Lung Carcinoma		Squamous Cell Lung Carcinoma	M0	M0	N0		N0	1331	Alive	Alive Without Disease	TCGA-18-3421	White	Clinical Specimen	Male	Former Smoker		Smoker	Stage IB		Stage I	Alive Without Disease at 1 Year	Alive at 1 Year	Alive Without Disease at 3 Years		Alive at 3 Years			T2		-1.3895
162	TCGA-22-4594-01A-01R	60 - 69 Years	60 Years	Primary Site	Squamous Cell Lung Carcinoma		Squamous Cell Lung Carcinoma	M0	M0	N2		N1+	1470	Dead	Dead	TCGA-22-4594		Clinical Specimen	Female	Former Smoker		Smoker	Stage IIIA		Stage III	Alive at 1 Year	Alive at 1 Year	Alive at 3 Years		Alive at 3 Years	Dead at 5 Years	Dead at 5 Years	T3		0.50225
163	TCGA-43-2581-01A-01R	40 - 49 Years	47 Years	Primary Site	Squamous Cell Lung Carcinoma		Squamous Cell Lung Carcinoma	M0	M0	N1		N1+	399	Alive	Alive Without Disease	TCGA-43-2581	White	Clinical Specimen	Female	Current Smoker		Smoker	Stage IIIA		Stage III	Alive Without Disease at 1 Year	Alive at 1 Year						T3		0.2025
164	TCGA-60-2696-01A-01R	70 - 79 Years	76 Years	Primary Site	Squamous Cell Lung Carcinoma		Squamous Cell Lung Carcinoma	M0	M0	N0		N0	109	Dead	Dead	TCGA-60-2696	Black or African American	Clinical Specimen	Female	Former Smoker		Smoker	Stage IIA		Stage II	Dead at 1 Year	Dead at 1 Year	Dead at 3 Years		Dead at 3 Years	Dead at 5 Years	Dead at 5 Years	T2		-0.738
165	TCGA-18-3412-01A-01R	50 - 59 Years	52 Years	Primary Site	Squamous Cell Lung Carcinoma		Squamous Cell Lung Carcinoma	M0	M0	N0		N0	345	Dead	Dead With Disease	TCGA-18-3412	White	Clinical Specimen	Male	Former Smoker		Smoker	Stage IB		Stage I	Dead With Disease at 1 Year	Dead at 1 Year	Dead With Disease at 3 Years		Dead at 3 Years	Dead With Disease at 5 Years	Dead at 5 Years	T2		-0.878
166	TCGA-60-2714-01A-01R	60 - 69 Years	66 Years	Primary Site	Squamous Cell Lung Carcinoma		Squamous Cell Lung Carcinoma	M0	M0	N1		N1+	512	Alive	Alive Without Disease	TCGA-60-2714	White	Clinical Specimen	Female	Former Smoker		Smoker	Stage IIB		Stage II	Alive Without Disease at 1 Year	Alive at 1 Year						T2		-0.5255
167	TCGA-37-4135-01A-01R	60 - 69 Years	68 Years	Primary Site	Squamous Cell Lung Carcinoma		Squamous Cell Lung Carcinoma	M0	M0	N0		N0	207	Alive	Alive Without Disease	TCGA-37-4135	White	Clinical Specimen	Male	Former Smoker		Smoker	Stage IIIB		Stage III								T2		-1.6675
168	TCGA-22-1012-01A-01R	80 - 89 Years	80 Years	Primary Site	Squamous Cell Lung Carcinoma		Squamous Cell Lung Carcinoma	M0	M0	N0		N0	429	Dead	Dead Without Disease	TCGA-22-1012	White	Clinical Specimen	Female	Former Smoker		Smoker	Stage IB		Stage I	Alive at 1 Year	Alive at 1 Year	Dead Without Disease at 3 Years		Dead at 3 Years	Dead Without Disease at 5 Years	Dead at 5 Years	T2		-0.297
169	TCGA-46-3767-01A-01R	70 - 79 Years	76 Years	Primary Site	Squamous Cell Lung Carcinoma		Squamous Cell Lung Carcinoma	M0	M0	N0		N0	396	Alive	Alive Without Disease	TCGA-46-3767	White	Clinical Specimen	Male	Former Smoker		Smoker	Stage IA		Stage I	Alive Without Disease at 1 Year	Alive at 1 Year						T1a		0.1245
170	TCGA-46-3766-01A-01R	60 - 69 Years	62 Years	Primary Site	Squamous Cell Lung Carcinoma		Squamous Cell Lung Carcinoma	M0	M0	N0		N0	365	Alive	Alive Without Disease	TCGA-46-3766	White	Clinical Specimen	Female	Former Smoker		Smoker	Stage IA		Stage I								T1		-0.122
171	TCGA-39-5030-01A-01R	80 - 89 Years	81 Years	Primary Site	Squamous Cell Lung Carcinoma		Squamous Cell Lung Carcinoma	M0	M0	N2		N1+	59	Dead	Dead	TCGA-39-5030	Asian	Clinical Specimen	Female	Former Smoker		Smoker	Stage IIIA		Stage III	Dead at 1 Year	Dead at 1 Year	Dead at 3 Years		Dead at 3 Years	Dead at 5 Years	Dead at 5 Years	T2a		0.7055
172	TCGA-22-1016-01A-01R	60 - 69 Years	65 Years	Primary Site	Squamous Cell Lung Carcinoma		Squamous Cell Lung Carcinoma	M0	M0	N0		N0	822	Dead	Dead Without Disease	TCGA-22-1016	White	Clinical Specimen	Male	Former Smoker		Smoker	Stage IB		Stage I	Alive at 1 Year	Alive at 1 Year	Dead Without Disease at 3 Years		Dead at 3 Years	Dead Without Disease at 5 Years	Dead at 5 Years	T2		0.288
173	TCGA-39-5035-01A-01R	70 - 79 Years	72 Years	Primary Site	Squamous Cell Lung Carcinoma		Squamous Cell Lung Carcinoma	M0	M0	N0		N0	474	Alive	Alive Without Disease	TCGA-39-5035	White	Clinical Specimen	Female	Former Smoker		Smoker	Stage IA		Stage I	Alive Without Disease at 1 Year	Alive at 1 Year						T1b		-0.21025
174	TCGA-22-4601-01A-01R	70 - 79 Years	73 Years	Primary Site	Squamous Cell Lung Carcinoma		Squamous Cell Lung Carcinoma	M0	M0	N0		N0	1057	Dead	Dead With Disease	TCGA-22-4601	White	Clinical Specimen	Female	Current Smoker		Smoker	Stage IIIA		Stage III	Alive at 1 Year	Alive at 1 Year	Dead With Disease at 3 Years		Dead at 3 Years	Dead With Disease at 5 Years	Dead at 5 Years	T4		0.857
175	TCGA-34-2600-01A-01R	70 - 79 Years	76 Years	Primary Site	Squamous Cell Lung Carcinoma		Squamous Cell Lung Carcinoma	M0	M0	N0		N0	1874	Dead	Dead	TCGA-34-2600	White	Clinical Specimen	Female	Former Smoker		Smoker	Stage IA		Stage I	Alive at 1 Year	Alive at 1 Year	Alive at 3 Years		Alive at 3 Years	Alive at 5 Years	Alive at 5 Years	T1		-0.0955
176	TCGA-22-4607-01A-01R	70 - 79 Years	75 Years	Primary Site	Squamous Cell Lung Carcinoma		Squamous Cell Lung Carcinoma	M0	M0	N0		N0	587	Dead	Dead Without Disease	TCGA-22-4607	White	Clinical Specimen	Male	Former Smoker		Smoker	Stage IB		Stage I	Alive at 1 Year	Alive at 1 Year	Dead Without Disease at 3 Years		Dead at 3 Years	Dead Without Disease at 5 Years	Dead at 5 Years	T2a		-0.967
177	TCGA-66-2756-01A-01R	60 - 69 Years	68 Years	Primary Site	Squamous Cell Lung Carcinoma		Squamous Cell Lung Carcinoma	M0	M0	N0		N0	30	Alive	Alive Without Disease	TCGA-66-2756		Clinical Specimen	Male	Former Smoker		Smoker	Stage IIIB		Stage III								T4		0.0825
178	TCGA-33-4547-01A-01R	60 - 69 Years	68 Years	Primary Site	Squamous Cell Lung Carcinoma		Squamous Cell Lung Carcinoma	M0	M0	N0		N0	1311	Alive	Alive Without Disease	TCGA-33-4547	White	Clinical Specimen	Male	Former Smoker		Smoker	Stage IB		Stage I	Alive Without Disease at 1 Year	Alive at 1 Year	Alive Without Disease at 3 Years		Alive at 3 Years			T2		-0.196
179	TCGA-37-4130-01A-01R	50 - 59 Years	56 Years	Primary Site	Squamous Cell Lung Carcinoma		Squamous Cell Lung Carcinoma	M0	M0	N0		N0	246	Alive	Alive Without Disease	TCGA-37-4130	White	Clinical Specimen	Male	Former Smoker		Smoker	Stage IB		Stage I								T1b		-0.775
180	TCGA-66-2794-01A-01R	60 - 69 Years	64 Years	Primary Site	Squamous Cell Lung Carcinoma		Squamous Cell Lung Carcinoma	M0	M0	N2		N1+	1645	Alive	Alive	TCGA-66-2794		Clinical Specimen	Male	Former Smoker		Smoker	Stage IIIB		Stage III	Alive at 1 Year	Alive at 1 Year	Alive at 3 Years		Alive at 3 Years			T4		-0.441
181	TCGA-22-1011-01A-01R	70 - 79 Years	73 Years	Primary Site	Squamous Cell Lung Carcinoma		Squamous Cell Lung Carcinoma	M0	M0	N0		N0	53	Dead	Dead Without Disease	TCGA-22-1011	White	Clinical Specimen	Male	Current Smoker		Smoker	Stage IB		Stage I	Dead Without Disease at 1 Year	Dead at 1 Year	Dead Without Disease at 3 Years		Dead at 3 Years	Dead Without Disease at 5 Years	Dead at 5 Years	T2		1.192
182	TCGA-51-4080-01A-01R	60 - 69 Years	65 Years	Primary Site	Squamous Cell Lung Carcinoma, Basaloid Variant		Squamous Cell Lung Carcinoma			N1			12	Dead	Dead	TCGA-51-4080	Black or African American	Clinical Specimen	Male	Former Smoker			Stage IIIB			Dead at 1 Year		Dead at 3 Years			Dead at 5 Years		T4		-1.215
183	TCGA-60-2695-01A-01R	70 - 79 Years	74 Years	Primary Site	Squamous Cell Lung Carcinoma, Basaloid Variant		Squamous Cell Lung Carcinoma	M0		N0			473	Alive	Alive Without Disease	TCGA-60-2695	White	Clinical Specimen	Female	Former Smoker			Stage IB			Alive Without Disease at 1 Year							T2		-0.1225
184	TCGA-34-5240-01A-01R	70 - 79 Years	73 Years	Primary Site	Squamous Cell Lung Carcinoma, Basaloid Variant		Squamous Cell Lung Carcinoma	M0		N1			235	Alive	Alive Without Disease	TCGA-34-5240	White	Clinical Specimen	Female	Current Smoker			Stage IIB										T2		-1.3585
185	TCGA-39-5016-01A-01R	40 - 49 Years	44 Years	Primary Site	Squamous Cell Lung Carcinoma, Basaloid Variant		Squamous Cell Lung Carcinoma	M0		N1			2253	Alive	Alive Without Disease	TCGA-39-5016	White	Clinical Specimen	Male	Former Smoker			Stage IIA			Alive Without Disease at 1 Year		Alive Without Disease at 3 Years			Alive Without Disease at 5 Years		T2a		-0.5205
186	TCGA-18-3409-01A-01R	70 - 79 Years	74 Years	Primary Site	Squamous Cell Lung Carcinoma, Basaloid Variant		Squamous Cell Lung Carcinoma	M0		N0			2417	Alive	Alive With Disease	TCGA-18-3409		Clinical Specimen	Male	Former Smoker						Alive With Disease at 1 Year		Alive With Disease at 3 Years			Alive With Disease at 5 Years		T1		-0.119
187	TCGA-60-2716-01A-01R	30 - 39 Years	39 Years	Primary Site	Squamous Cell Lung Carcinoma, Papillary Variant		Non-Small Cell Lung Carcinoma	M0		N1			1181	Alive	Alive Without Disease	TCGA-60-2716		Clinical Specimen	Male	Never Smoker			Stage IIB			Alive Without Disease at 1 Year		Alive Without Disease at 3 Years					T2		-0.795
