# Supplementary material for: Overexpression of molecule GRP94 favors tumor progression in lung adenocarcinoma by interaction with regulatory T cells
Source: Thorac Cancer. 2020 Jan 22;11(3):704–12. doi: 10.1111/1759-7714.13321 (PMC7049511; doi:10.1111/1759-7714.13321)
Supplement: Supplementary file 1 — Appendix S1: Supporting information [file TCA-11-704-s001.zip › Oncomine data/Clinical outcome/Lung/13.csv]

Garber Lung	11707590
Sample Number	Sample Name	Cancer and Normal Type	Cancer Sample Site	Cancer Sample Site (Lung Cancer)	Cancer Type	GEO ID	Grade	Grade (Lung Adenocarcinoma)	Lung Cancer Type	M Stage	N Stage	N Stage (Lung Adenocarcinoma)	Non-Small Cell Lung Carcinoma Type	Normal Tissue Type	Overall Survival Followup Time (Months)	Overall Survival Status	Sample Type	Survival Status at 1 Year	Survival Status at 1 Year (Lung Adenocarcinoma)	Survival Status at 3 Years	Survival Status at 3 Years (Lung Adenocarcinoma)	T Stage	Gene / Reporter	HSP90B1 / IMAGE:897690
1	fetal_lung	Fetal Lung				GSM76434								Fetal Lung			Tissue Specimen							-0.403
2	222-97_normal	Lung				GSM76426								Lung			Tissue Specimen							-0.181
3	306-99_normal	Lung				GSM76466								Lung			Tissue Specimen							0.8
4	219-97_normal	Lung				GSM76431								Lung			Tissue Specimen							-0.857
5	314-99_normal	Lung				GSM76449								Lung			Tissue Specimen							-0.724
6	315-99_normal	Lung				GSM76463								Lung			Tissue Specimen							0.044
7	139-97_LCLC	Large Cell Lung Carcinoma	Primary Site	Primary Site	Large Cell Lung Carcinoma	GSM76444			Non-Small Cell Lung Carcinoma				Large Cell Lung Carcinoma				Tissue Specimen							0.153
8	256-97_LCLC	Large Cell Lung Carcinoma	Primary Site	Primary Site	Large Cell Lung Carcinoma	GSM76448			Non-Small Cell Lung Carcinoma				Large Cell Lung Carcinoma				Tissue Specimen							0.61
9	6-00_LCLC	Large Cell Lung Carcinoma	Primary Site	Primary Site	Large Cell Lung Carcinoma	GSM76413			Non-Small Cell Lung Carcinoma				Large Cell Lung Carcinoma				Tissue Specimen							-0.125
10	248-97_LCLC	Large Cell Lung Carcinoma	Primary Site	Primary Site	Large Cell Lung Carcinoma	GSM76471			Non-Small Cell Lung Carcinoma				Large Cell Lung Carcinoma				Tissue Specimen							1.3035
11	199-97_Adeno_c	Lung Adenocarcinoma	Primary Site	Primary Site	Lung Adenocarcinoma	GSM76469	Grade 2	Grade 2	Non-Small Cell Lung Carcinoma	M1	N1	N1+	Lung Adenocarcinoma		16	Dead	Tissue Specimen	Alive at 1 Year	Alive at 1 Year	Dead at 3 Years	Dead at 3 Years	T2		-0.549
12	199-97_Adeno_p	Lung Adenocarcinoma	Primary Site	Primary Site	Lung Adenocarcinoma	GSM76439			Non-Small Cell Lung Carcinoma				Lung Adenocarcinoma				Tissue Specimen							0.574
13	156-96_Adeno	Lung Adenocarcinoma	Primary Site	Primary Site	Lung Adenocarcinoma	GSM76441	Grade 1	Grade 1	Non-Small Cell Lung Carcinoma		N0	N0	Lung Adenocarcinoma		54	Alive	Tissue Specimen	Alive at 1 Year	Alive at 1 Year	Alive at 3 Years	Alive at 3 Years	T2		-0.072
14	11-00_Adeno	Lung Adenocarcinoma	Primary Site	Primary Site	Lung Adenocarcinoma	GSM76462	Grade 2	Grade 2	Non-Small Cell Lung Carcinoma		N0	N0	Lung Adenocarcinoma				Tissue Specimen					T2		0.77
15	204-97_Adeno	Lung Adenocarcinoma	Primary Site	Primary Site	Lung Adenocarcinoma	GSM76446	Grade 2	Grade 2	Non-Small Cell Lung Carcinoma	M1	N2	N1+	Lung Adenocarcinoma		36	Dead	Tissue Specimen	Alive at 1 Year	Alive at 1 Year			T2		-1.015
16	265-98_Adeno	Lung Adenocarcinoma	Primary Site	Primary Site	Lung Adenocarcinoma	GSM76415	Grade 2	Grade 2	Non-Small Cell Lung Carcinoma				Lung Adenocarcinoma		15	Dead	Tissue Specimen	Alive at 1 Year	Alive at 1 Year	Dead at 3 Years	Dead at 3 Years	T1		0.579
17	132-95_Adeno	Lung Adenocarcinoma	Primary Site	Primary Site	Lung Adenocarcinoma	GSM76464	Grade 3	Grade 3	Non-Small Cell Lung Carcinoma		N0	N0	Lung Adenocarcinoma		37	Alive	Tissue Specimen	Alive at 1 Year	Alive at 1 Year	Alive at 3 Years	Alive at 3 Years	T1		-0.014
18	12-00_Adeno	Lung Adenocarcinoma	Primary Site	Primary Site	Lung Adenocarcinoma	GSM76423	Grade 2	Grade 2	Non-Small Cell Lung Carcinoma		N1	N1+	Lung Adenocarcinoma				Tissue Specimen					T1		-0.471
19	198-96_Adeno	Lung Adenocarcinoma	Primary Site	Primary Site	Lung Adenocarcinoma	GSM76436	Grade 2	Grade 2	Non-Small Cell Lung Carcinoma		N2	N1+	Lung Adenocarcinoma		1	Dead	Tissue Specimen	Dead at 1 Year	Dead at 1 Year	Dead at 3 Years	Dead at 3 Years	T1		0.118
20	184-96_node		Lymph Node Metastasis	Metastasis	Lung Adenocarcinoma	GSM76406											Tissue Specimen							-0.045
21	218-97_Adeno	Lung Adenocarcinoma	Primary Site	Primary Site	Lung Adenocarcinoma	GSM76412	Grade 3	Grade 3	Non-Small Cell Lung Carcinoma		N2	N1+	Lung Adenocarcinoma		12	Dead	Tissue Specimen			Dead at 3 Years	Dead at 3 Years	T2		-0.019
22	319-00MT1_Adeno	Lung Adenocarcinoma	Primary Site	Primary Site	Lung Adenocarcinoma	GSM76459			Non-Small Cell Lung Carcinoma				Lung Adenocarcinoma				Tissue Specimen							0.298
23	319-00PT_Adeno	Lung Adenocarcinoma	Primary Site	Primary Site	Lung Adenocarcinoma	GSM76460	Grade 2	Grade 2	Non-Small Cell Lung Carcinoma	M1	N2	N1+	Lung Adenocarcinoma				Tissue Specimen					T1		-0.313
24	319-00MT2_Adeno	Lung Adenocarcinoma	Primary Site	Primary Site	Lung Adenocarcinoma	GSM76433			Non-Small Cell Lung Carcinoma				Lung Adenocarcinoma				Tissue Specimen							1.303
25	178-96_Adeno	Lung Adenocarcinoma	Primary Site	Primary Site	Lung Adenocarcinoma	GSM76437	Grade 2	Grade 2	Non-Small Cell Lung Carcinoma		N0	N0	Lung Adenocarcinoma				Tissue Specimen					T2		1.488
26	299-99_Adeno	Lung Adenocarcinoma	Primary Site	Primary Site	Lung Adenocarcinoma	GSM76465			Non-Small Cell Lung Carcinoma				Lung Adenocarcinoma				Tissue Specimen							0.597
27	180-96_Adeno	Lung Adenocarcinoma	Primary Site	Primary Site	Lung Adenocarcinoma	GSM76473	Grade 2	Grade 2	Non-Small Cell Lung Carcinoma		N0	N0	Lung Adenocarcinoma		54	Alive	Tissue Specimen	Alive at 1 Year	Alive at 1 Year	Alive at 3 Years	Alive at 3 Years	T1		0.173
28	161-96_Adeno	Lung Adenocarcinoma	Primary Site	Primary Site	Lung Adenocarcinoma	GSM76419			Non-Small Cell Lung Carcinoma				Lung Adenocarcinoma				Tissue Specimen							0.828
29	75-95_combined	Lung Adenocarcinoma	Primary Site	Primary Site	Lung Adenocarcinoma	GSM76476			Non-Small Cell Lung Carcinoma				Lung Adenocarcinoma				Tissue Specimen							1.644
30	313-99PT_Adeno	Lung Adenocarcinoma	Primary Site	Primary Site	Lung Adenocarcinoma	GSM76461	Grade 3	Grade 3	Non-Small Cell Lung Carcinoma	M1	N1	N1+	Lung Adenocarcinoma		17	Dead	Tissue Specimen	Alive at 1 Year	Alive at 1 Year	Dead at 3 Years	Dead at 3 Years	T2		1.225
31	313-99MT_Adeno	Lung Adenocarcinoma	Primary Site	Primary Site	Lung Adenocarcinoma	GSM76447			Non-Small Cell Lung Carcinoma				Lung Adenocarcinoma				Tissue Specimen							1.524
32	137-96_Adeno	Lung Adenocarcinoma	Primary Site	Primary Site	Lung Adenocarcinoma	GSM76440	Grade 2	Grade 2	Non-Small Cell Lung Carcinoma		N0	N0	Lung Adenocarcinoma		32	Alive	Tissue Specimen	Alive at 1 Year	Alive at 1 Year			T2		0.543
33	223-97_Adeno	Lung Adenocarcinoma	Primary Site	Primary Site	Lung Adenocarcinoma	GSM76407	Grade 3	Grade 3	Non-Small Cell Lung Carcinoma		N2	N1+	Lung Adenocarcinoma		5	Dead	Tissue Specimen	Dead at 1 Year	Dead at 1 Year	Dead at 3 Years	Dead at 3 Years	T2		-0.234
34	147-96_Adeno	Lung Adenocarcinoma	Primary Site	Primary Site	Lung Adenocarcinoma	GSM76422			Non-Small Cell Lung Carcinoma				Lung Adenocarcinoma				Tissue Specimen							0.01
35	234-97_Adeno	Lung Adenocarcinoma	Primary Site	Primary Site	Lung Adenocarcinoma	GSM76457	Grade 3	Grade 3	Non-Small Cell Lung Carcinoma	M1	N2	N1+	Lung Adenocarcinoma		0	Dead	Tissue Specimen	Dead at 1 Year	Dead at 1 Year	Dead at 3 Years	Dead at 3 Years	T2		0.481
36	80-96_Adeno	Lung Adenocarcinoma	Primary Site	Primary Site	Lung Adenocarcinoma	GSM76452	Grade 3	Grade 3	Non-Small Cell Lung Carcinoma	M1	N2	N1+	Lung Adenocarcinoma		3	Dead	Tissue Specimen	Dead at 1 Year	Dead at 1 Year	Dead at 3 Years	Dead at 3 Years	T2		0.114
37	257-97_Adeno	Lung Adenocarcinoma	Primary Site	Primary Site	Lung Adenocarcinoma	GSM76470	Grade 3	Grade 3	Non-Small Cell Lung Carcinoma		N2	N1+	Lung Adenocarcinoma		2	Dead	Tissue Specimen	Dead at 1 Year	Dead at 1 Year	Dead at 3 Years	Dead at 3 Years	T2		0.387
38	165-96_Adeno	Lung Adenocarcinoma	Primary Site	Primary Site	Lung Adenocarcinoma	GSM76405	Grade 2	Grade 2	Non-Small Cell Lung Carcinoma	M1	N2	N1+	Lung Adenocarcinoma		18	Alive	Tissue Specimen	Alive at 1 Year	Alive at 1 Year			T1		1.526
39	181-96_Adeno	Lung Adenocarcinoma	Primary Site	Primary Site	Lung Adenocarcinoma	GSM76421	Grade 2	Grade 2	Non-Small Cell Lung Carcinoma	M1	N0	N0	Lung Adenocarcinoma		25	Dead	Tissue Specimen	Alive at 1 Year	Alive at 1 Year	Dead at 3 Years	Dead at 3 Years	T4		-0.935
40	185-96_Adeno	Lung Adenocarcinoma	Primary Site	Primary Site	Lung Adenocarcinoma	GSM76410	Grade 2	Grade 2	Non-Small Cell Lung Carcinoma	M0	N0	N0	Lung Adenocarcinoma		54	Alive	Tissue Specimen	Alive at 1 Year	Alive at 1 Year	Alive at 3 Years	Alive at 3 Years	T1		1.27
41	187-96_Adeno	Lung Adenocarcinoma	Primary Site	Primary Site	Lung Adenocarcinoma	GSM76435	Grade 2	Grade 2	Non-Small Cell Lung Carcinoma		N0	N0	Lung Adenocarcinoma		54	Alive	Tissue Specimen	Alive at 1 Year	Alive at 1 Year	Alive at 3 Years	Alive at 3 Years	T1		0.879
42	68-96_Adeno	Lung Adenocarcinoma	Primary Site	Primary Site	Lung Adenocarcinoma	GSM76456	Grade 2	Grade 2	Non-Small Cell Lung Carcinoma		N0	N0	Lung Adenocarcinoma				Tissue Specimen					T1		0.12
43	320-00_Adeno_p	Lung Adenocarcinoma	Primary Site	Primary Site	Lung Adenocarcinoma	GSM76409	Grade 3	Grade 3	Non-Small Cell Lung Carcinoma	M1	N1	N1+	Lung Adenocarcinoma				Tissue Specimen					T2		-0.407
44	320-00_Adeno_c	Lung Adenocarcinoma	Primary Site	Primary Site	Lung Adenocarcinoma	GSM76411			Non-Small Cell Lung Carcinoma				Lung Adenocarcinoma				Tissue Specimen							-1.203
45	191-96_Adeno	Lung Adenocarcinoma	Primary Site	Primary Site	Lung Adenocarcinoma	GSM76468			Non-Small Cell Lung Carcinoma				Lung Adenocarcinoma				Tissue Specimen							1.043
46	306-99_Adeno	Lung Adenocarcinoma	Primary Site	Primary Site	Lung Adenocarcinoma	GSM76425	Grade 3	Grade 3	Non-Small Cell Lung Carcinoma		N1	N1+	Lung Adenocarcinoma		24	Alive	Tissue Specimen	Alive at 1 Year	Alive at 1 Year			T2		0.846
47	306-99_node		Lymph Node Metastasis	Metastasis	Lung Adenocarcinoma	GSM76472											Tissue Specimen							0.548
48	237-97_Adeno	Lung Adenocarcinoma	Primary Site	Primary Site	Lung Adenocarcinoma	GSM76432			Non-Small Cell Lung Carcinoma				Lung Adenocarcinoma				Tissue Specimen							0.929
49	222-97_Adeno	Lung Adenocarcinoma	Primary Site	Primary Site	Lung Adenocarcinoma	GSM76429	Grade 3	Grade 3	Non-Small Cell Lung Carcinoma		N2	N1+	Lung Adenocarcinoma		48	Alive	Tissue Specimen	Alive at 1 Year	Alive at 1 Year	Alive at 3 Years	Alive at 3 Years	T2		0.359
50	226-97_Adeno	Lung Adenocarcinoma	Primary Site	Primary Site	Lung Adenocarcinoma	GSM76430	Grade 3	Grade 3	Non-Small Cell Lung Carcinoma		N2	N1+	Lung Adenocarcinoma		48	Alive	Tissue Specimen	Alive at 1 Year	Alive at 1 Year	Alive at 3 Years	Alive at 3 Years	T3		0.735
51	184-96_Adeno	Lung Adenocarcinoma	Primary Site	Primary Site	Lung Adenocarcinoma	GSM76443	Grade 2	Grade 2	Non-Small Cell Lung Carcinoma	M1	N2	N1+	Lung Adenocarcinoma		3	Dead	Tissue Specimen	Dead at 1 Year	Dead at 1 Year	Dead at 3 Years	Dead at 3 Years	T2		0.834
52	69-96_Adeno	Lung Adenocarcinoma	Primary Site	Primary Site	Lung Adenocarcinoma	GSM76418			Non-Small Cell Lung Carcinoma				Lung Adenocarcinoma				Tissue Specimen							0.044
53	230-97_SCLC	Small Cell Lung Carcinoma	Primary Site	Primary Site	Small Cell Lung Carcinoma	GSM76445			Small Cell Lung Carcinoma								Tissue Specimen							-0.612
54	207-97_SCLC	Small Cell Lung Carcinoma	Primary Site	Primary Site	Small Cell Lung Carcinoma	GSM76414			Small Cell Lung Carcinoma								Tissue Specimen							-0.1915
55	315-99_node		Lymph Node Metastasis	Metastasis	Small Cell Lung Carcinoma	GSM76454											Tissue Specimen							-1.299
56	314-99_SCLC	Small Cell Lung Carcinoma	Primary Site	Primary Site	Small Cell Lung Carcinoma	GSM76451			Small Cell Lung Carcinoma								Tissue Specimen							0.47
57	315-99_SCLC	Small Cell Lung Carcinoma	Primary Site	Primary Site	Small Cell Lung Carcinoma	GSM76420			Small Cell Lung Carcinoma								Tissue Specimen							-0.834
58	58-95_SCC	Squamous Cell Lung Carcinoma	Primary Site	Primary Site	Squamous Cell Lung Carcinoma	GSM76416			Squamous Cell Lung Carcinoma								Tissue Specimen							-1.25
59	239-97_SCC	Squamous Cell Lung Carcinoma	Primary Site	Primary Site	Squamous Cell Lung Carcinoma	GSM76467			Squamous Cell Lung Carcinoma								Tissue Specimen							0.255
60	246-97_SCC_p	Squamous Cell Lung Carcinoma	Primary Site	Primary Site	Squamous Cell Lung Carcinoma	GSM76417			Squamous Cell Lung Carcinoma								Tissue Specimen							-0.162
61	246-97_SCC_c	Squamous Cell Lung Carcinoma	Primary Site	Primary Site	Squamous Cell Lung Carcinoma	GSM76404			Squamous Cell Lung Carcinoma								Tissue Specimen							0.638
62	166-96_SCC	Squamous Cell Lung Carcinoma	Primary Site	Primary Site	Squamous Cell Lung Carcinoma	GSM76442			Squamous Cell Lung Carcinoma								Tissue Specimen							0.0615
63	42-95_SCC	Squamous Cell Lung Carcinoma	Primary Site	Primary Site	Squamous Cell Lung Carcinoma	GSM76424			Squamous Cell Lung Carcinoma								Tissue Specimen							-0.549
64	245-97_node		Lymph Node Metastasis	Metastasis	Squamous Cell Lung Carcinoma	GSM76458											Tissue Specimen							-0.599
65	245-97_SCC	Squamous Cell Lung Carcinoma	Primary Site	Primary Site	Squamous Cell Lung Carcinoma	GSM76475			Squamous Cell Lung Carcinoma								Tissue Specimen							-0.556
66	219-97_SCC	Squamous Cell Lung Carcinoma	Primary Site	Primary Site	Squamous Cell Lung Carcinoma	GSM76427			Squamous Cell Lung Carcinoma								Tissue Specimen							0.235
67	232-97_SCC	Squamous Cell Lung Carcinoma	Primary Site	Primary Site	Squamous Cell Lung Carcinoma	GSM76428			Squamous Cell Lung Carcinoma								Tissue Specimen							-0.373
68	220-97_SCC	Squamous Cell Lung Carcinoma	Primary Site	Primary Site	Squamous Cell Lung Carcinoma	GSM76450			Squamous Cell Lung Carcinoma								Tissue Specimen							0.072
69	220-97_node		Lymph Node Metastasis	Metastasis	Squamous Cell Lung Carcinoma	GSM76453											Tissue Specimen							0.267
70	232-97_node		Lymph Node Metastasis	Metastasis	Squamous Cell Lung Carcinoma	GSM76455											Tissue Specimen							-0.074
71	3-00_SCC	Squamous Cell Lung Carcinoma	Primary Site	Primary Site	Squamous Cell Lung Carcinoma	GSM76408			Squamous Cell Lung Carcinoma								Tissue Specimen							-0.211
72	59-96_SCC	Squamous Cell Lung Carcinoma	Primary Site	Primary Site	Squamous Cell Lung Carcinoma	GSM76474			Squamous Cell Lung Carcinoma	M1							Tissue Specimen							0.586
73	157-96_SCC	Squamous Cell Lung Carcinoma	Primary Site	Primary Site	Squamous Cell Lung Carcinoma	GSM76438			Squamous Cell Lung Carcinoma								Tissue Specimen							0.202
