# Supplementary material for: Overexpression of molecule GRP94 favors tumor progression in lung adenocarcinoma by interaction with regulatory T cells
Source: Thorac Cancer. 2020 Jan 22;11(3):704–12. doi: 10.1111/1759-7714.13321 (PMC7049511; doi:10.1111/1759-7714.13321)
Supplement: Supplementary file 1 — Appendix S1: Supporting information [file TCA-11-704-s001.zip › Oncomine data/Clinical outcome/Lung/2.csv]

Kuner Lung	18486272
Sample Number	Sample Name	Affected Lobe	Affected Side	Age	Age (Detailed)	Cancer Type	GEO ID	Lung Cancer Type	M Stage	N Stage	N Stage (Lung Adenocarcinoma)	N Stage (Squamous Cell Lung Carcinoma)	Necrosis Content	Overall Survival Followup Time (Months)	Overall Survival Status	qRT-PCR of Tissues	Recurrence Followup Time (Months)	Recurrence Status	Recurrence Status at 1 Year	Recurrence Status at 1 Year (Lung Adenocarcinoma)	Recurrence Status at 1 Year (Squamous Cell Lung Carcinoma)	Recurrence Status at 3 Years	Recurrence Status at 3 Years (Lung Adenocarcinoma)	Recurrence Status at 3 Years (Squamous Cell Lung Carcinoma)	Recurrence Status at 5 Years	Recurrence Status at 5 Years (Squamous Cell Lung Carcinoma)	Sample Type	Sex	Smoking Status	Stage	Stage (Lung Adenocarcinoma)	Stage (Squamous Cell Lung Carcinoma)	Survival Status at 1 Year	Survival Status at 1 Year (Lung Adenocarcinoma)	Survival Status at 3 Years	Survival Status at 3 Years (Lung Adenocarcinoma)	Survival Status at 3 Years (Squamous Cell Lung Carcinoma)	Survival Status at 5 Years	Survival Status at 5 Years (Squamous Cell Lung Carcinoma)	T Stage	Tumor Content	Gene / Reporter	HSP90B1 / 200598_s_at
1	NSCLC_AC_10	Left Upper Lobe	Left	50 - 59 Years	58 Years	Lung Adenocarcinoma	GSM258551	Non-Small Cell Lung Carcinoma	M0	N1	N1+		0	18.1	Dead	Matched Tumor-Normal	13.6	Recurrence	No Recurrence at 1 Year	No Recurrence at 1 Year		Recurrence at 3 Years	Recurrence at 3 Years		Recurrence at 5 Years		Surgical Specimen	Male	Smoker	Stage II	Stage II		Alive at 1 Year	Alive at 1 Year	Dead at 3 Years	Dead at 3 Years		Dead at 5 Years		T2	57.5		8.99495
2	NSCLC_AC_16	Right Upper Lobe	Right	50 - 59 Years	52 Years	Lung Adenocarcinoma	GSM258552	Non-Small Cell Lung Carcinoma	M0	N0	N0		10	60.6	Alive	Matched Tumor-Normal	60.6	No Recurrence	No Recurrence at 1 Year	No Recurrence at 1 Year		No Recurrence at 3 Years	No Recurrence at 3 Years		No Recurrence at 5 Years		Surgical Specimen	Female	Smoker	Stage I	Stage I		Alive at 1 Year	Alive at 1 Year	Alive at 3 Years	Alive at 3 Years		Alive at 5 Years		T2	50		8.5028
3	NSCLC_AC_24	Right Middle Lobe	Right	50 - 59 Years	54 Years	Lung Adenocarcinoma	GSM258554	Non-Small Cell Lung Carcinoma	M0	N1	N1+		5	22.4	Dead	Matched Tumor-Normal	22.4	No Recurrence	No Recurrence at 1 Year	No Recurrence at 1 Year							Surgical Specimen	Male	Smoker	Stage II	Stage II		Alive at 1 Year	Alive at 1 Year	Dead at 3 Years	Dead at 3 Years		Dead at 5 Years		T2	62.5		8.22106
4	NSCLC_AC_40	Left Lower Lobe	Left	80 - 89 Years	83 Years	Lung Adenocarcinoma	GSM258558	Non-Small Cell Lung Carcinoma	M0	N1	N1+		5	47.6	Alive	Matched Tumor-Normal	47.6	No Recurrence	No Recurrence at 1 Year	No Recurrence at 1 Year		No Recurrence at 3 Years	No Recurrence at 3 Years				Surgical Specimen	Male		Stage II	Stage II		Alive at 1 Year	Alive at 1 Year	Alive at 3 Years	Alive at 3 Years				T2	65		8.34081
5	NSCLC_AC_49	Right Lower Lobe	Right	70 - 79 Years	71 Years	Lung Adenocarcinoma	GSM258559	Non-Small Cell Lung Carcinoma	M0	N0	N0			31.2	Dead	Matched Tumor-Normal	31.2	Recurrence	No Recurrence at 1 Year	No Recurrence at 1 Year		Recurrence at 3 Years	Recurrence at 3 Years		Recurrence at 5 Years		Surgical Specimen	Male	Smoker	Stage I	Stage I		Alive at 1 Year	Alive at 1 Year	Dead at 3 Years	Dead at 3 Years		Dead at 5 Years		T2	70		8.42644
6	NSCLC_AC_51	Left Lower Lobe	Left	60 - 69 Years	62 Years	Lung Adenocarcinoma	GSM258560	Non-Small Cell Lung Carcinoma	M0	N0	N0		5	33.6	Dead	Matched Tumor-Normal	2.6	Recurrence	Recurrence at 1 Year	Recurrence at 1 Year		Recurrence at 3 Years	Recurrence at 3 Years		Recurrence at 5 Years		Surgical Specimen	Female	Smoker	Stage I	Stage I		Alive at 1 Year	Alive at 1 Year	Dead at 3 Years	Dead at 3 Years		Dead at 5 Years		T2	75		8.36824
7	NSCLC_AC_53	Left Lower Lobe	Left	60 - 69 Years	62 Years	Lung Adenocarcinoma	GSM258561	Non-Small Cell Lung Carcinoma	M0	N1	N1+		12.5	14.7	Dead	Matched Tumor-Normal	14.7	No Recurrence	No Recurrence at 1 Year	No Recurrence at 1 Year							Surgical Specimen	Male	Smoker	Stage II	Stage II		Alive at 1 Year	Alive at 1 Year	Dead at 3 Years	Dead at 3 Years		Dead at 5 Years		T2	80		8.81233
8	NSCLC_AC_70	Right Lower Lobe	Right	70 - 79 Years	74 Years	Lung Adenocarcinoma	GSM258564	Non-Small Cell Lung Carcinoma	M0	N0	N0		90	32.4	Dead	Only Tumor	8.8	Recurrence	Recurrence at 1 Year	Recurrence at 1 Year		Recurrence at 3 Years	Recurrence at 3 Years		Recurrence at 5 Years		Surgical Specimen	Male		Stage I	Stage I		Alive at 1 Year	Alive at 1 Year	Dead at 3 Years	Dead at 3 Years		Dead at 5 Years		T2	7.5		9.59011
9	NSCLC_AC_84		Left	50 - 59 Years	57 Years	Lung Adenocarcinoma	GSM258567	Non-Small Cell Lung Carcinoma	M0	N1	N1+		10	44.2	Alive	Matched Tumor-Normal	44.2	No Recurrence	No Recurrence at 1 Year	No Recurrence at 1 Year		No Recurrence at 3 Years	No Recurrence at 3 Years				Surgical Specimen	Male		Stage II	Stage II		Alive at 1 Year	Alive at 1 Year	Alive at 3 Years	Alive at 3 Years				T2	60		8.75308
10	NSCLC_AC_88	Right Lower Lobe	Right	50 - 59 Years	54 Years	Lung Adenocarcinoma	GSM258568	Non-Small Cell Lung Carcinoma	M0	N0	N0		7.5	41	Dead	Matched Tumor-Normal	41	Recurrence	No Recurrence at 1 Year	No Recurrence at 1 Year		No Recurrence at 3 Years	No Recurrence at 3 Years		Recurrence at 5 Years		Surgical Specimen	Female	Smoker	Stage I	Stage I		Alive at 1 Year	Alive at 1 Year	Alive at 3 Years	Alive at 3 Years		Dead at 5 Years		T2	87.5		8.80977
11	NSCLC_AC_89	Right Lower Lobe	Right	60 - 69 Years	68 Years	Lung Adenocarcinoma	GSM258569	Non-Small Cell Lung Carcinoma	M0	N1	N1+			58.5	Alive	Only Tumor	58.5	No Recurrence	No Recurrence at 1 Year	No Recurrence at 1 Year		No Recurrence at 3 Years	No Recurrence at 3 Years				Surgical Specimen	Female	Smoker	Stage II	Stage II		Alive at 1 Year	Alive at 1 Year	Alive at 3 Years	Alive at 3 Years				T2	80		8.52632
12	NSCLC_AC_97	Left Upper Lobe	Left	50 - 59 Years	59 Years	Lung Adenocarcinoma	GSM258571	Non-Small Cell Lung Carcinoma	M0	N0	N0		30	58.4	Alive	Only Normal	58.4	No Recurrence	No Recurrence at 1 Year	No Recurrence at 1 Year		No Recurrence at 3 Years	No Recurrence at 3 Years				Surgical Specimen	Male	Smoker	Stage I	Stage I		Alive at 1 Year	Alive at 1 Year	Alive at 3 Years	Alive at 3 Years				T1	70		9.45424
13	NSCLC_AC_113	Right Upper Lobe	Left	50 - 59 Years	53 Years	Lung Adenocarcinoma	GSM258572	Non-Small Cell Lung Carcinoma	M0	N0	N0			36.6	Alive	Matched Tumor-Normal	36.6	No Recurrence	No Recurrence at 1 Year	No Recurrence at 1 Year		No Recurrence at 3 Years	No Recurrence at 3 Years				Surgical Specimen	Male	Smoker	Stage I	Stage I		Alive at 1 Year	Alive at 1 Year	Alive at 3 Years	Alive at 3 Years				T2	40		7.87858
14	NSCLC_AC_136	Right Upper Lobe	Right	70 - 79 Years	72 Years	Lung Adenocarcinoma	GSM258573	Non-Small Cell Lung Carcinoma	M0	N0	N0			39.4	Alive	Matched Tumor-Normal	39.4	No Recurrence	No Recurrence at 1 Year	No Recurrence at 1 Year		No Recurrence at 3 Years	No Recurrence at 3 Years				Surgical Specimen	Male		Stage I	Stage I		Alive at 1 Year	Alive at 1 Year	Alive at 3 Years	Alive at 3 Years				T2	80		8.97242
15	NSCLC_AC_137	Right Upper Lobe	Right	70 - 79 Years	71 Years	Lung Adenocarcinoma	GSM258574	Non-Small Cell Lung Carcinoma	M0	N1	N1+			32.2	Alive	Matched Tumor-Normal	32.2	No Recurrence	No Recurrence at 1 Year	No Recurrence at 1 Year							Surgical Specimen	Male		Stage II	Stage II		Alive at 1 Year	Alive at 1 Year						T1	55		8.91064
16	NSCLC_AC_147	Left Lower Lobe	Left	70 - 79 Years	70 Years	Lung Adenocarcinoma	GSM258575	Non-Small Cell Lung Carcinoma	M0	N0	N0		30	50.3	Alive	Matched Tumor-Normal	50.3	No Recurrence	No Recurrence at 1 Year	No Recurrence at 1 Year		No Recurrence at 3 Years	No Recurrence at 3 Years				Surgical Specimen	Female		Stage I	Stage I		Alive at 1 Year	Alive at 1 Year	Alive at 3 Years	Alive at 3 Years				T2	52.5		8.02235
17	NSCLC_AC_148	Left Upper Lobe	Left	70 - 79 Years	76 Years	Lung Adenocarcinoma	GSM258576	Non-Small Cell Lung Carcinoma	M0	N0	N0		5	46.9	Alive	Matched Tumor-Normal	42	Recurrence	No Recurrence at 1 Year	No Recurrence at 1 Year		No Recurrence at 3 Years	No Recurrence at 3 Years		Recurrence at 5 Years		Surgical Specimen	Female		Stage I	Stage I		Alive at 1 Year	Alive at 1 Year	Alive at 3 Years	Alive at 3 Years				T2	72.5		8.36215
18	NSCLC_AC_161	Right Upper Lobe	Right	50 - 59 Years	57 Years	Lung Adenocarcinoma	GSM258577	Non-Small Cell Lung Carcinoma	M0	N0	N0		17.5	21.9	Dead	Matched Tumor-Normal	18.1	Recurrence	No Recurrence at 1 Year	No Recurrence at 1 Year		Recurrence at 3 Years	Recurrence at 3 Years		Recurrence at 5 Years		Surgical Specimen	Female	Smoker	Stage I	Stage I		Alive at 1 Year	Alive at 1 Year	Dead at 3 Years	Dead at 3 Years		Dead at 5 Years		T2	57.5		9.39608
19	NSCLC_AC_169	Right Upper Lobe	Right	70 - 79 Years	77 Years	Lung Adenocarcinoma	GSM258579	Non-Small Cell Lung Carcinoma	M0	N0	N0		5	36.8	Alive	Matched Tumor-Normal	36.8	No Recurrence	No Recurrence at 1 Year	No Recurrence at 1 Year		No Recurrence at 3 Years	No Recurrence at 3 Years				Surgical Specimen	Male	Smoker	Stage II	Stage II		Alive at 1 Year	Alive at 1 Year	Alive at 3 Years	Alive at 3 Years				T3	60		8.0517
20	NSCLC_AC_202	Left Lower Lobe	Left	70 - 79 Years	72 Years	Lung Adenocarcinoma	GSM258581	Non-Small Cell Lung Carcinoma	M0	N0	N0		5	40.8	Alive	Matched Tumor-Normal	40.8	Recurrence	No Recurrence at 1 Year	No Recurrence at 1 Year		No Recurrence at 3 Years	No Recurrence at 3 Years		Recurrence at 5 Years		Surgical Specimen	Female		Stage I	Stage I		Alive at 1 Year	Alive at 1 Year	Alive at 3 Years	Alive at 3 Years				T2	57.5		8.32252
21	NSCLC_AC_210	Right Upper Lobe	Right	60 - 69 Years	67 Years	Lung Adenocarcinoma	GSM258582	Non-Small Cell Lung Carcinoma	M0	N0	N0		5	39.7	Alive	Matched Tumor-Normal	39.7	No Recurrence	No Recurrence at 1 Year	No Recurrence at 1 Year		No Recurrence at 3 Years	No Recurrence at 3 Years				Surgical Specimen	Female		Stage I	Stage I		Alive at 1 Year	Alive at 1 Year	Alive at 3 Years	Alive at 3 Years				T2	75		8.96582
22	NSCLC_AC_233	Right Upper Lobe	Right	60 - 69 Years	61 Years	Lung Adenocarcinoma	GSM258584	Non-Small Cell Lung Carcinoma	M0	N1	N1+		10	4.2	Alive	Matched Tumor-Normal	4.2	No Recurrence									Surgical Specimen	Male	Smoker	Stage II	Stage II									T2	60		8.4732
23	NSCLC_AC_271	Left Upper Lobe	Left	60 - 69 Years	60 Years	Lung Adenocarcinoma	GSM258586	Non-Small Cell Lung Carcinoma	M0	N1	N1+		10	36.3	Alive	Matched Tumor-Normal	36.3	No Recurrence	No Recurrence at 1 Year	No Recurrence at 1 Year		No Recurrence at 3 Years	No Recurrence at 3 Years				Surgical Specimen	Male	Smoker	Stage II	Stage II		Alive at 1 Year	Alive at 1 Year	Alive at 3 Years	Alive at 3 Years				T2	55		8.25415
24	NSCLC_AC_273	Right Lower Lobe	Right	70 - 79 Years	79 Years	Lung Adenocarcinoma	GSM258587	Non-Small Cell Lung Carcinoma	M0	N0	N0		5	34.9	Dead	Matched Tumor-Normal	20	Recurrence	No Recurrence at 1 Year	No Recurrence at 1 Year		Recurrence at 3 Years	Recurrence at 3 Years		Recurrence at 5 Years		Surgical Specimen	Female	Smoker	Stage I	Stage I		Alive at 1 Year	Alive at 1 Year	Dead at 3 Years	Dead at 3 Years		Dead at 5 Years		T2	70		9.29041
25	NSCLC_AC_276	Right Upper Lobe	Right	60 - 69 Years	60 Years	Lung Adenocarcinoma	GSM258588	Non-Small Cell Lung Carcinoma	M0	N0	N0		5	8.2	Dead	Matched Tumor-Normal	6.4	Recurrence	Recurrence at 1 Year	Recurrence at 1 Year		Recurrence at 3 Years	Recurrence at 3 Years		Recurrence at 5 Years		Surgical Specimen	Male	Smoker	Stage I	Stage I		Dead at 1 Year	Dead at 1 Year	Dead at 3 Years	Dead at 3 Years		Dead at 5 Years		T1	57.5		8.30882
26	NSCLC_AC_282	Right Upper Lobe	Right	50 - 59 Years	58 Years	Lung Adenocarcinoma	GSM258589	Non-Small Cell Lung Carcinoma	M0	N0	N0		2.5	14.7	Dead	Matched Tumor-Normal	5.2	Recurrence	Recurrence at 1 Year	Recurrence at 1 Year		Recurrence at 3 Years	Recurrence at 3 Years		Recurrence at 5 Years		Surgical Specimen	Male		Stage I	Stage I		Alive at 1 Year	Alive at 1 Year	Dead at 3 Years	Dead at 3 Years		Dead at 5 Years		T2	42.5		8.04772
27	NSCLC_AC_331	Left Lower Lobe	Left	60 - 69 Years	66 Years	Lung Adenocarcinoma	GSM258591	Non-Small Cell Lung Carcinoma	M0	N2	N1+		0	14.9	Dead	Matched Tumor-Normal	14.9	Recurrence	No Recurrence at 1 Year	No Recurrence at 1 Year		Recurrence at 3 Years	Recurrence at 3 Years		Recurrence at 5 Years		Surgical Specimen	Female	Smoker	Stage III	Stage III		Alive at 1 Year	Alive at 1 Year	Dead at 3 Years	Dead at 3 Years		Dead at 5 Years		T2	62.5		8.5204
28	NSCLC_AC_334	Right Upper Lobe	Right	50 - 59 Years	55 Years	Lung Adenocarcinoma	GSM258592	Non-Small Cell Lung Carcinoma	M0	N1	N1+		10	4.3	Dead	Matched Tumor-Normal	3.5	Recurrence	Recurrence at 1 Year	Recurrence at 1 Year		Recurrence at 3 Years	Recurrence at 3 Years		Recurrence at 5 Years		Surgical Specimen	Male	Smoker	Stage II	Stage II		Dead at 1 Year	Dead at 1 Year	Dead at 3 Years	Dead at 3 Years		Dead at 5 Years		T2	72.5		9.94017
29	NSCLC_AC_342	Right Lower Lobe	Right	70 - 79 Years	71 Years	Lung Adenocarcinoma	GSM258593	Non-Small Cell Lung Carcinoma	M0	N0	N0		5	21.8	Dead	Matched Tumor-Normal	7.4	Recurrence	Recurrence at 1 Year	Recurrence at 1 Year		Recurrence at 3 Years	Recurrence at 3 Years		Recurrence at 5 Years		Surgical Specimen	Male	Smoker	Stage I	Stage I		Alive at 1 Year	Alive at 1 Year	Dead at 3 Years	Dead at 3 Years		Dead at 5 Years		T2	72.5		8.31989
30	NSCLC_AC_348	Right Upper Lobe	Left	50 - 59 Years	56 Years	Lung Adenocarcinoma	GSM258595	Non-Small Cell Lung Carcinoma	M0	N1	N1+		5	9.5	Dead	Only Normal	3.2	Recurrence	Recurrence at 1 Year	Recurrence at 1 Year		Recurrence at 3 Years	Recurrence at 3 Years		Recurrence at 5 Years		Surgical Specimen	Male	Smoker	Stage II	Stage II		Dead at 1 Year	Dead at 1 Year	Dead at 3 Years	Dead at 3 Years		Dead at 5 Years		T2	72.5		8.72547
31	NSCLC_AC_368	Right Lower Lobe	Right	70 - 79 Years	77 Years	Lung Adenocarcinoma	GSM258597	Non-Small Cell Lung Carcinoma	M0	N2	N1+		0	6.6	Dead	Matched Tumor-Normal	6.6	Recurrence	Recurrence at 1 Year	Recurrence at 1 Year		Recurrence at 3 Years	Recurrence at 3 Years		Recurrence at 5 Years		Surgical Specimen	Male	Smoker	Stage III	Stage III		Dead at 1 Year	Dead at 1 Year	Dead at 3 Years	Dead at 3 Years		Dead at 5 Years		T2	77.5		9.2269
32	NSCLC_AC_378	Left Upper Lobe	Left	70 - 79 Years	72 Years	Lung Adenocarcinoma	GSM258598	Non-Small Cell Lung Carcinoma	M0	N0	N0		0	15.7	Dead	Matched Tumor-Normal	11	Recurrence	Recurrence at 1 Year	Recurrence at 1 Year		Recurrence at 3 Years	Recurrence at 3 Years		Recurrence at 5 Years		Surgical Specimen	Male	Smoker	Stage I	Stage I		Alive at 1 Year	Alive at 1 Year	Dead at 3 Years	Dead at 3 Years		Dead at 5 Years		T2	85		8.75706
33	NSCLC_AC_397	Right Upper Lobe	Right	60 - 69 Years	64 Years	Lung Adenocarcinoma	GSM258600	Non-Small Cell Lung Carcinoma	M0	N0	N0		10	28	Alive	Only Tumor	24.6	Recurrence	No Recurrence at 1 Year	No Recurrence at 1 Year		Recurrence at 3 Years	Recurrence at 3 Years		Recurrence at 5 Years		Surgical Specimen	Female	Smoker	Stage I	Stage I		Alive at 1 Year	Alive at 1 Year						T2	57.5		9.21604
34	NSCLC_AC_400	Right Upper Lobe	Right	40 - 49 Years	48 Years	Lung Adenocarcinoma	GSM258601	Non-Small Cell Lung Carcinoma	M0	N2	N1+		20	20.5	Dead	Only Tumor	6	Recurrence	Recurrence at 1 Year	Recurrence at 1 Year		Recurrence at 3 Years	Recurrence at 3 Years		Recurrence at 5 Years		Surgical Specimen	Male	Smoker	Stage III	Stage III		Alive at 1 Year	Alive at 1 Year	Dead at 3 Years	Dead at 3 Years		Dead at 5 Years		T2	52.5		9.1704
35	NSCLC_AC_402	Right Upper Lobe	Right	50 - 59 Years	57 Years	Lung Adenocarcinoma	GSM258602	Non-Small Cell Lung Carcinoma	M0	N0	N0		0	21.4	Alive	Only Tumor	21.4	No Recurrence	No Recurrence at 1 Year	No Recurrence at 1 Year							Surgical Specimen	Male	Smoker	Stage I	Stage I		Alive at 1 Year	Alive at 1 Year						T1	72.5		8.68935
36	NSCLC_AC_426	Right Upper Lobe	Right	60 - 69 Years	60 Years	Lung Adenocarcinoma	GSM258604	Non-Small Cell Lung Carcinoma	M0	N1	N1+		12.5	23.9	Alive	Matched Tumor-Normal	23.9	No Recurrence	No Recurrence at 1 Year	No Recurrence at 1 Year							Surgical Specimen	Male	Smoker	Stage II	Stage II		Alive at 1 Year	Alive at 1 Year						T2	55		8.62967
37	NSCLC_AC_434	Right Upper Lobe	Right	60 - 69 Years	66 Years	Lung Adenocarcinoma	GSM258605	Non-Small Cell Lung Carcinoma	M0	N0	N0		2.5	22.4	Alive	Matched Tumor-Normal	22.4	No Recurrence	No Recurrence at 1 Year	No Recurrence at 1 Year							Surgical Specimen	Male	Smoker	Stage I	Stage I		Alive at 1 Year	Alive at 1 Year						T2	70		9.54268
38	NSCLC_AC_445	Right Upper Lobe	Right	70 - 79 Years	78 Years	Lung Adenocarcinoma	GSM258606	Non-Small Cell Lung Carcinoma	M0	N2	N1+		2.5	7.9	Alive	Matched Tumor-Normal	7.9	No Recurrence									Surgical Specimen	Female	Smoker	Stage III	Stage III									T1	62.5		8.75041
39	NSCLC_AC_489	Left Lower Lobe	Left	70 - 79 Years	74 Years	Lung Adenocarcinoma	GSM258607	Non-Small Cell Lung Carcinoma	M0	N0	N0		22.5	22.8	Alive	Only Tumor	22.8	No Recurrence	No Recurrence at 1 Year	No Recurrence at 1 Year							Surgical Specimen	Male	Smoker	Stage I	Stage I		Alive at 1 Year	Alive at 1 Year						T2	52.5		9.52694
40	NSCLC_AC_492	Right Upper Lobe	Right	70 - 79 Years	70 Years	Lung Adenocarcinoma	GSM258608	Non-Small Cell Lung Carcinoma	M0	N1	N1+		10	24.4	Alive	Matched Tumor-Normal	24.4	No Recurrence	No Recurrence at 1 Year	No Recurrence at 1 Year							Surgical Specimen	Male	Smoker	Stage II	Stage II		Alive at 1 Year	Alive at 1 Year						T2	60		8.758
41	NSCLC_SCC_22	Left Upper Lobe	Left	60 - 69 Years	63 Years	Squamous Cell Lung Carcinoma	GSM258553	Squamous Cell Lung Carcinoma	M0	N1		N1+	17.5	70.6	Alive	Matched Tumor-Normal	70.1	Recurrence	No Recurrence at 1 Year		No Recurrence at 1 Year	No Recurrence at 3 Years		No Recurrence at 3 Years	No Recurrence at 5 Years	No Recurrence at 5 Years	Surgical Specimen	Male		Stage II		Stage II	Alive at 1 Year		Alive at 3 Years		Alive at 3 Years	Alive at 5 Years	Alive at 5 Years	T1	57.5		8.65442
42	NSCLC_SCC_25	Right Lower Lobe	Right	60 - 69 Years	61 Years	Squamous Cell Lung Carcinoma	GSM258555	Squamous Cell Lung Carcinoma	M0	N1		N1+	5	60.7	Alive	Matched Tumor-Normal	60.7	No Recurrence	No Recurrence at 1 Year		No Recurrence at 1 Year	No Recurrence at 3 Years		No Recurrence at 3 Years	No Recurrence at 5 Years	No Recurrence at 5 Years	Surgical Specimen	Male	Smoker	Stage II		Stage II	Alive at 1 Year		Alive at 3 Years		Alive at 3 Years	Alive at 5 Years	Alive at 5 Years	T2	70		8.60395
43	NSCLC_SCC_30	Right Lower Lobe	Right	60 - 69 Years	60 Years	Squamous Cell Lung Carcinoma	GSM258556	Squamous Cell Lung Carcinoma	M0	N0		N0	15	62.7	Alive	Matched Tumor-Normal	62.7	No Recurrence	No Recurrence at 1 Year		No Recurrence at 1 Year	No Recurrence at 3 Years		No Recurrence at 3 Years	No Recurrence at 5 Years	No Recurrence at 5 Years	Surgical Specimen	Male	Smoker	Stage I		Stage I	Alive at 1 Year		Alive at 3 Years		Alive at 3 Years	Alive at 5 Years	Alive at 5 Years	T2	50		8.63533
44	NSCLC_SCC_37	Left Lower Lobe	Left	70 - 79 Years	79 Years	Squamous Cell Lung Carcinoma	GSM258557	Squamous Cell Lung Carcinoma	M0	N0		N0	5	50.9	Alive	Matched Tumor-Normal	50.9	No Recurrence	No Recurrence at 1 Year		No Recurrence at 1 Year	No Recurrence at 3 Years		No Recurrence at 3 Years			Surgical Specimen	Male	Smoker	Stage I		Stage I	Alive at 1 Year		Alive at 3 Years		Alive at 3 Years			T2	55		9.06204
45	NSCLC_SCC_55	Left Lower Lobe	Left	50 - 59 Years	55 Years	Squamous Cell Lung Carcinoma	GSM258562	Squamous Cell Lung Carcinoma	M0	N1		N1+	55	10.5	Dead	Matched Tumor-Normal	5.4	Recurrence	Recurrence at 1 Year		Recurrence at 1 Year	Recurrence at 3 Years		Recurrence at 3 Years	Recurrence at 5 Years	Recurrence at 5 Years	Surgical Specimen	Male		Stage II		Stage II	Dead at 1 Year		Dead at 3 Years		Dead at 3 Years	Dead at 5 Years	Dead at 5 Years	T2	45		8.45549
46	NSCLC_SCC_65	Left Lower Lobe	Left	60 - 69 Years	65 Years	Squamous Cell Lung Carcinoma	GSM258563	Squamous Cell Lung Carcinoma	M0	N0		N0		52.8	Alive	Only Normal	52.8	No Recurrence	No Recurrence at 1 Year		No Recurrence at 1 Year	No Recurrence at 3 Years		No Recurrence at 3 Years			Surgical Specimen	Male	Smoker	Stage I		Stage I	Alive at 1 Year		Alive at 3 Years		Alive at 3 Years			T2	55		8.34248
47	NSCLC_SCC_75	Right Upper Lobe	Right	70 - 79 Years	70 Years	Squamous Cell Lung Carcinoma	GSM258565	Squamous Cell Lung Carcinoma	M0	N0		N0	10	40.3	Alive	Only Normal	40.3	No Recurrence	No Recurrence at 1 Year		No Recurrence at 1 Year	No Recurrence at 3 Years		No Recurrence at 3 Years			Surgical Specimen	Male	Smoker	Stage I		Stage I	Alive at 1 Year		Alive at 3 Years		Alive at 3 Years			T2	55		7.55169
48	NSCLC_SCC_77	Left Lower Lobe	Left	70 - 79 Years	76 Years	Squamous Cell Lung Carcinoma	GSM258566	Squamous Cell Lung Carcinoma	M0	N0		N0		56	Alive	Matched Tumor-Normal	56	No Recurrence	No Recurrence at 1 Year		No Recurrence at 1 Year	No Recurrence at 3 Years		No Recurrence at 3 Years			Surgical Specimen	Male	Smoker	Stage I		Stage I	Alive at 1 Year		Alive at 3 Years		Alive at 3 Years			T2	70		8.93222
49	NSCLC_SCC_95	Right Upper Lobe	Right	30 - 39 Years	39 Years	Squamous Cell Lung Carcinoma	GSM258570	Squamous Cell Lung Carcinoma	M0	N1		N1+		6.8	Dead	Matched Tumor-Normal	6.8	Recurrence	Recurrence at 1 Year		Recurrence at 1 Year	Recurrence at 3 Years		Recurrence at 3 Years	Recurrence at 5 Years	Recurrence at 5 Years	Surgical Specimen	Female		Stage III		Stage III	Dead at 1 Year		Dead at 3 Years		Dead at 3 Years	Dead at 5 Years	Dead at 5 Years	T3	50		8.00706
50	NSCLC_SCC_165	Left Lower Lobe	Left	60 - 69 Years	61 Years	Squamous Cell Lung Carcinoma	GSM258578	Squamous Cell Lung Carcinoma	M0	N0		N0	15	43.8	Alive	Matched Tumor-Normal	43.8	No Recurrence	No Recurrence at 1 Year		No Recurrence at 1 Year	No Recurrence at 3 Years		No Recurrence at 3 Years			Surgical Specimen	Male	Smoker	Stage I		Stage I	Alive at 1 Year		Alive at 3 Years		Alive at 3 Years			T2	67.5		9.05674
51	NSCLC_SCC_188	Right Upper Lobe	Right	70 - 79 Years	75 Years	Squamous Cell Lung Carcinoma	GSM258580	Squamous Cell Lung Carcinoma	M0	N0		N0	7.5	37.1	Alive	Matched Tumor-Normal	37.1	No Recurrence	No Recurrence at 1 Year		No Recurrence at 1 Year	No Recurrence at 3 Years		No Recurrence at 3 Years			Surgical Specimen	Male		Stage I		Stage I	Alive at 1 Year		Alive at 3 Years		Alive at 3 Years			T1	65		8.91621
52	NSCLC_SCC_215	Right Upper Lobe	Right	60 - 69 Years	63 Years	Squamous Cell Lung Carcinoma	GSM258583	Squamous Cell Lung Carcinoma	M0	N0		N0	12.5	43.6	Alive	Matched Tumor-Normal	25.2	Recurrence	No Recurrence at 1 Year		No Recurrence at 1 Year	Recurrence at 3 Years		Recurrence at 3 Years	Recurrence at 5 Years	Recurrence at 5 Years	Surgical Specimen	Male	Smoker	Stage II		Stage II	Alive at 1 Year		Alive at 3 Years		Alive at 3 Years			T3	57.5		8.78998
53	NSCLC_SCC_248	Right Middle Lobe	Right	70 - 79 Years	74 Years	Squamous Cell Lung Carcinoma	GSM258585	Squamous Cell Lung Carcinoma	M0	N0		N0	5	37.8	Alive	Only Tumor	37.8	No Recurrence	No Recurrence at 1 Year		No Recurrence at 1 Year	No Recurrence at 3 Years		No Recurrence at 3 Years			Surgical Specimen	Male	Smoker	Stage I		Stage I	Alive at 1 Year		Alive at 3 Years		Alive at 3 Years			T2	67.5		9.06383
54	NSCLC_SCC_301	Left Upper Lobe	Left	50 - 59 Years	51 Years	Squamous Cell Lung Carcinoma	GSM258590	Squamous Cell Lung Carcinoma	M0	N0		N0	0	19.4	Dead	Only Tumor	10.9	Recurrence	Recurrence at 1 Year		Recurrence at 1 Year	Recurrence at 3 Years		Recurrence at 3 Years	Recurrence at 5 Years	Recurrence at 5 Years	Surgical Specimen	Male		Stage I		Stage I	Alive at 1 Year		Dead at 3 Years		Dead at 3 Years	Dead at 5 Years	Dead at 5 Years	T2	40		8.61195
55	NSCLC_SCC_347	Hilar	Right	60 - 69 Years	64 Years	Squamous Cell Lung Carcinoma	GSM258594	Squamous Cell Lung Carcinoma	M0	N2		N1+	10	28.5	Alive	Only Tumor	28.5	No Recurrence	No Recurrence at 1 Year		No Recurrence at 1 Year						Surgical Specimen	Male	Smoker	Stage III		Stage III	Alive at 1 Year							T2	45		8.31732
56	NSCLC_SCC_364	Left Upper Lobe	Left	70 - 79 Years	75 Years	Squamous Cell Lung Carcinoma	GSM258596	Squamous Cell Lung Carcinoma	M0	N1		N1+	20	18.7	Alive	Only Tumor	18.7	No Recurrence	No Recurrence at 1 Year		No Recurrence at 1 Year						Surgical Specimen	Male	Smoker	Stage II		Stage II	Alive at 1 Year							T2	45		8.81336
57	NSCLC_SCC_390	Left Lower Lobe	Left	50 - 59 Years	56 Years	Squamous Cell Lung Carcinoma	GSM258599	Squamous Cell Lung Carcinoma	M0	N1		N1+	5	28.2	Alive	Matched Tumor-Normal	11.1	Recurrence	Recurrence at 1 Year		Recurrence at 1 Year	Recurrence at 3 Years		Recurrence at 3 Years	Recurrence at 5 Years	Recurrence at 5 Years	Surgical Specimen	Male	Smoker	Stage II		Stage II	Alive at 1 Year							T2	50		8.85547
58	NSCLC_SCC_412	Right Lower Lobe	Right	50 - 59 Years	52 Years	Squamous Cell Lung Carcinoma	GSM258603	Squamous Cell Lung Carcinoma	M0	N2		N1+	5	24.3	Dead	Only Tumor	11.1	Recurrence	Recurrence at 1 Year		Recurrence at 1 Year	Recurrence at 3 Years		Recurrence at 3 Years	Recurrence at 5 Years	Recurrence at 5 Years	Surgical Specimen	Male	Smoker	Stage III		Stage III	Alive at 1 Year		Dead at 3 Years		Dead at 3 Years	Dead at 5 Years	Dead at 5 Years	T2	55		8.97435
