# Supplementary material for: Overexpression of molecule GRP94 favors tumor progression in lung adenocarcinoma by interaction with regulatory T cells
Source: Thorac Cancer. 2020 Jan 22;11(3):704–12. doi: 10.1111/1759-7714.13321 (PMC7049511; doi:10.1111/1759-7714.13321)
Supplement: Supplementary file 1 — Appendix S1: Supporting information [file TCA-11-704-s001.zip › Oncomine data/Clinical outcome/Lung/4.csv]

Hou Lung	20421987
Sample Number		Age	Age (Detailed)	Cancer and Normal Type	Cancer Sample Site	Cancer Type	GEO ID	Lung Cancer Type	Non-Small Cell Lung Carcinoma Type	Normal Tissue Type	Overall Survival Followup Time (Months)	Overall Survival Status	Patient ID	Sample Type	Sex	Stage	Stage (Large Cell Lung Carcinoma)	Stage (Lung Adenocarcinoma)	Stage (Squamous Cell Lung Carcinoma)	Survival Status at 1 Year	Survival Status at 1 Year (Large Cell Lung Carcinoma)	Survival Status at 1 Year (Lung Adenocarcinoma)	Survival Status at 1 Year (Squamous Cell Lung Carcinoma)	Survival Status at 3 Years	Survival Status at 3 Years (Large Cell Lung Carcinoma)	Survival Status at 3 Years (Lung Adenocarcinoma)	Survival Status at 3 Years (Squamous Cell Lung Carcinoma)	Survival Status at 5 Years	Survival Status at 5 Years (Large Cell Lung Carcinoma)	Survival Status at 5 Years (Lung Adenocarcinoma)	Survival Status at 5 Years (Squamous Cell Lung Carcinoma)	Tumor Size	Gene / Reporter	HSP90B1 / 200598_s_at
1	NSCLC EMC 2333N			Lung			GSM475657			Lung			2333N and 2344T	Surgical Specimen																				-0.6124
2	NSCLC EMC 2335N			Lung			GSM475658			Lung			2335N	Surgical Specimen																				-0.57577
3	NSCLC EMC 2344T			Lung			GSM475659			Lung			2333N and 2344T	Surgical Specimen																				-0.92807
4	NSCLC EMC 2381N			Lung			GSM475660			Lung			2381N and 2382T	Surgical Specimen																				-1.24888
5	NSCLC EMC 2387N			Lung			GSM475663			Lung			2387N and 2388T	Surgical Specimen																				-1.31449
6	NSCLC EMC 2393N			Lung			GSM475665			Lung			2393N and 2394T	Surgical Specimen																				0.01882
7	NSCLC EMC 2394T			Lung			GSM475666			Lung			2393N and 2394T	Surgical Specimen																				0.07706
8	NSCLC EMC 2405N			Lung			GSM475667			Lung			2405N and 2406T	Surgical Specimen																				-0.49848
9	NSCLC EMC 2407N			Lung			GSM475669			Lung			2407N and 2408T	Surgical Specimen																				-0.61208
10	NSCLC EMC 2409N			Lung			GSM475671			Lung			2409N and 2410T	Surgical Specimen																				-0.32813
11	NSCLC EMC 2411N			Lung			GSM475673			Lung			2411N and 2412T	Surgical Specimen																				-0.67668
12	NSCLC EMC 2419N			Lung			GSM475675			Lung			2419N and 2420T	Surgical Specimen																				-0.60461
13	NSCLC EMC ADC2231N	70 - 79 Years	79.76 Years	Lung			GSM475678			Lung			ADC2231N	Surgical Specimen	Male																			-1.20053
14	NSCLC EMC ADC2245N	60 - 69 Years	66.26 Years	Lung			GSM475680			Lung			ADC2245N and ADC2246T	Surgical Specimen	Female																			0.23097
15	NSCLC EMC ADC2247N	60 - 69 Years	66.01 Years	Lung			GSM475682			Lung			ADC2247N and ADC2248T	Surgical Specimen	Male																			-0.91929
16	NSCLC EMC ADC2255N	50 - 59 Years	54.26 Years	Lung			GSM475684			Lung			ADC2255N and ADC2256T	Surgical Specimen	Female																			-0.66416
17	NSCLC EMC ADC2257N	70 - 79 Years	78.96 Years	Lung			GSM475686			Lung			ADC2257N	Surgical Specimen	Male																			-0.56417
18	NSCLC EMC ADC2263N	70 - 79 Years	75.12 Years	Lung			GSM475688			Lung			ADC2263N and ADC2264T	Surgical Specimen	Male																			-0.94986
19	NSCLC EMC ADC2269N	60 - 69 Years	60.27 Years	Lung			GSM475690			Lung			ADC2269N and ADC2270T	Surgical Specimen	Male																			0.53157
20	NSCLC EMC ADC2277N	70 - 79 Years	73.47 Years	Lung			GSM475693			Lung			ADC2277N and ADC2278T	Surgical Specimen	Male																			-0.33853
21	NSCLC EMC ADC2293N	50 - 59 Years	59.66 Years	Lung			GSM475695			Lung			ADC2293N and ADC2294T	Surgical Specimen	Male																			-0.71029
22	NSCLC EMC ADC2295N	60 - 69 Years	62.27 Years	Lung			GSM475697			Lung			ADC2295N and ADC2296T	Surgical Specimen	Male																			-0.12422
23	NSCLC EMC ADC2307N	60 - 69 Years	69.34 Years	Lung			GSM475699			Lung			ADC2307N and ADC2308T	Surgical Specimen	Female																			-1.33503
24	NSCLC EMC ADC2315N	50 - 59 Years	52.24 Years	Lung			GSM475702			Lung			ADC2315N and ADC2316T	Surgical Specimen	Male																			-0.66859
25	NSCLC EMC ADC2320N	50 - 59 Years	52.4 Years	Lung			GSM475704			Lung			ADC2320N	Surgical Specimen	Male																			0.11816
26	NSCLC EMC ADC2325N	60 - 69 Years	62.64 Years	Lung			GSM475705			Lung			ADC2325N and ADC2326T	Surgical Specimen	Male																			-0.54076
27	NSCLC EMC ADC2330N	60 - 69 Years	63.54 Years	Lung			GSM475707			Lung			ADC2330N and ADC2348T	Surgical Specimen	Male																			-0.62541
28	NSCLC EMC LCC2217N	50 - 59 Years	54.74 Years	Lung			GSM475711			Lung			LCC2217N and LCC2218T	Surgical Specimen	Male																			-0.23274
29	NSCLC EMC LCC2233N	50 - 59 Years	54.01 Years	Lung			GSM475714			Lung			LCC2233N and LCC2234T	Surgical Specimen	Male																			-0.63538
30	NSCLC EMC LCC2249N	40 - 49 Years	45.98 Years	Lung			GSM475716			Lung			LCC2249N and LCC2250T	Surgical Specimen	Male																			-0.8046
31	NSCLC EMC LCC2281N	60 - 69 Years	61.37 Years	Lung			GSM475718			Lung			LCC2281N and LCC2282T	Surgical Specimen	Male																			-1.13718
32	NSCLC EMC LCC2303N	60 - 69 Years	69.57 Years	Lung			GSM475721			Lung			LCC2303N and LCC2304T	Surgical Specimen	Female																			-0.70123
33	NSCLC EMC LCC2311N	60 - 69 Years	64.15 Years	Lung			GSM475723			Lung			LCC2311N and LCC2312T	Surgical Specimen	Female																			-1.05752
34	NSCLC EMC LCC2327N	70 - 79 Years	70.16 Years	Lung			GSM475725			Lung			LCC2327N	Surgical Specimen	Female																			-0.35658
35	NSCLC EMC LCC2334N	70 - 79 Years	74 Years	Lung			GSM475726			Lung			LCC2334N	Surgical Specimen	Male																			-1.39358
36	NSCLC EMC SCC2213N	50 - 59 Years	54.54 Years	Lung			GSM475729			Lung			SCC2213N and SCC2214T	Surgical Specimen	Male																			-0.84819
37	NSCLC EMC SCC2235N	70 - 79 Years	73.73 Years	Lung			GSM475732			Lung			SCC2235N and SCC2236T	Surgical Specimen	Male																			-0.19093
38	NSCLC EMC SCC2239N	50 - 59 Years	51.83 Years	Lung			GSM475734			Lung			SCC2239N	Surgical Specimen	Male																			-0.6449
39	NSCLC EMC SCC2261N	70 - 79 Years	70.03 Years	Lung			GSM475736			Lung			SCC2261N and SCC2262T	Surgical Specimen	Male																			-0.4236
40	NSCLC EMC SCC2265N	60 - 69 Years	63.03 Years	Lung			GSM475738			Lung			SCC2265N and SCC2266T	Surgical Specimen	Male																			-0.20716
41	NSCLC EMC SCC2267N	60 - 69 Years	64.8 Years	Lung			GSM475740			Lung			SCC2267N and ASS2268T	Surgical Specimen	Male																			0.30086
42	NSCLC EMC SCC2273N	50 - 59 Years	57.25 Years	Lung			GSM475742			Lung			SCC2273N	Surgical Specimen	Male																			-1.09043
43	NSCLC EMC SCC2279N	60 - 69 Years	66.06 Years	Lung			GSM475743			Lung			SCC2279N and SCC2280T	Surgical Specimen	Male																			-1.29085
44	NSCLC EMC SCC2283N	50 - 59 Years	59 Years	Lung			GSM475745			Lung			SCC2283N	Surgical Specimen	Male																			-0.63717
45	NSCLC EMC SCC2287N	70 - 79 Years	70.27 Years	Lung			GSM475746			Lung			SCC2287N and SCC2288T	Surgical Specimen	Male																			0.28364
46	NSCLC EMC SCC2299N	70 - 79 Years	79.86 Years	Lung			GSM475749			Lung			SCC2299N	Surgical Specimen	Male																			-1.03734
47	NSCLC EMC SCC2301N	70 - 79 Years	76.71 Years	Lung			GSM475750			Lung			SCC2301N and SCC2302T	Surgical Specimen	Male																			-0.95166
48	NSCLC EMC SCC2305N	60 - 69 Years	62.15 Years	Lung			GSM475752			Lung			SCC2305N and SCC2306T	Surgical Specimen	Male																			-0.47021
49	NSCLC EMC SCC2313N	70 - 79 Years	74.09 Years	Lung			GSM475754			Lung			SCC2313N	Surgical Specimen	Male																			-0.69532
50	NSCLC EMC SCC2317N	60 - 69 Years	62.7 Years	Lung			GSM475755			Lung			SCC2317N and SCC2318T	Surgical Specimen	Male																			0.45168
51	NSCLC EMC SCC2321N	70 - 79 Years	70.92 Years	Lung			GSM475757			Lung			SCC2321N	Surgical Specimen	Male																			-0.26822
52	NSCLC EMC TB0009he	70 - 79 Years	74.8 Years	Lung			GSM475764			Lung			TB0009he and TB009tu	Surgical Specimen	Female																			0.21093
53	NSCLC EMC TB0010he	60 - 69 Years	66.06 Years	Lung			GSM475766			Lung			TB0010he	Surgical Specimen	Male																			0.50619
54	NSCLC EMC TB0011he	50 - 59 Years	51.96 Years	Lung			GSM475767			Lung			TB0011he	Surgical Specimen	Male																			0.32229
55	NSCLC EMC TB0017he	80 - 89 Years	82.25 Years	Lung			GSM475771			Lung			TB0017he	Surgical Specimen	Female																			-0.08926
56	NSCLC EMC TB0022he	50 - 59 Years	56.58 Years	Lung			GSM475775			Lung			TB0022he and TB0022tu	Surgical Specimen	Female																			-0.11081
57	NSCLC EMC TB0028tu	50 - 59 Years	53.27 Years	Lung			GSM475781			Lung			TB0028tu	Surgical Specimen	Male																			0.46103
58	NSCLC EMC TB0031he	70 - 79 Years	74.12 Years	Lung			GSM475783			Lung			TB0031he and TB0031tu	Surgical Specimen	Male																			-0.03486
59	NSCLC EMC TB0033he	60 - 69 Years	69.51 Years	Lung			GSM475786			Lung			TB0033he and TB0033tu	Surgical Specimen	Female																			0.02184
60	NSCLC EMC TB0036he	60 - 69 Years	69.28 Years	Lung			GSM475790			Lung			TB0036he and TB0036tu	Surgical Specimen	Male																			0.00323
61	NSCLC EMC TB0050he	60 - 69 Years	67.42 Years	Lung			GSM475798			Lung			TB0050he	Surgical Specimen	Female																			-0.42064
62	NSCLC EMC TB0053he	60 - 69 Years	67.02 Years	Lung			GSM475800			Lung			TB0053he	Surgical Specimen	Male																			-1.19704
63	NSCLC EMC TB0067he	70 - 79 Years	79.89 Years	Lung			GSM475807			Lung			TB0067he and TB0067tu	Surgical Specimen	Male																			-0.69049
64	NSCLC EMC TB0068he	50 - 59 Years	59.61 Years	Lung			GSM475809			Lung			TB0068he and TB0068tu	Surgical Specimen	Male																			0.04444
65	NSCLC EMC 2323N			Lung			GSM475811			Lung			2323N	Surgical Specimen																				1.13779
66	NSCLC EMC TB0069tu	70 - 79 Years	70.41 Years	Large Cell Lung Carcinoma	Primary Site	Large Cell Lung Carcinoma	GSM475656	Non-Small Cell Lung Carcinoma	Large Cell Lung Carcinoma		12.5	Dead	TB0069tu	Surgical Specimen	Male	Stage IIIA	Stage III			Alive at 1 Year	Alive at 1 Year			Dead at 3 Years	Dead at 3 Years			Dead at 5 Years	Dead at 5 Years			20		-0.25518
67	NSCLC EMC 2382T			Large Cell Lung Carcinoma	Primary Site	Large Cell Lung Carcinoma	GSM475661	Non-Small Cell Lung Carcinoma	Large Cell Lung Carcinoma				2381N and 2382T	Surgical Specimen																				0.66187
68	NSCLC EMC LCC2250T	40 - 49 Years	45.98 Years	Large Cell Lung Carcinoma	Primary Site	Large Cell Lung Carcinoma	GSM475717	Non-Small Cell Lung Carcinoma	Large Cell Lung Carcinoma		79.27	Dead	LCC2249N and LCC2250T	Surgical Specimen	Male	Stage IA	Stage I			Alive at 1 Year	Alive at 1 Year			Alive at 3 Years	Alive at 3 Years			Alive at 5 Years	Alive at 5 Years					-0.02572
69	NSCLC EMC LCC2286T	70 - 79 Years	77.8 Years	Large Cell Lung Carcinoma	Primary Site	Large Cell Lung Carcinoma	GSM475720	Non-Small Cell Lung Carcinoma	Large Cell Lung Carcinoma		5.5	Dead	LCC2286T	Surgical Specimen	Male	Stage IB	Stage I			Dead at 1 Year	Dead at 1 Year			Dead at 3 Years	Dead at 3 Years			Dead at 5 Years	Dead at 5 Years					-0.21302
70	NSCLC EMC LCC2304T	60 - 69 Years	69.57 Years	Large Cell Lung Carcinoma	Primary Site	Large Cell Lung Carcinoma	GSM475722	Non-Small Cell Lung Carcinoma	Large Cell Lung Carcinoma		17.67	Dead	LCC2303N and LCC2304T	Surgical Specimen	Female	Stage IIB	Stage II			Alive at 1 Year	Alive at 1 Year			Dead at 3 Years	Dead at 3 Years			Dead at 5 Years	Dead at 5 Years					0.70826
71	NSCLC EMC LCC2312T	60 - 69 Years	64.15 Years	Large Cell Lung Carcinoma	Primary Site	Large Cell Lung Carcinoma	GSM475724	Non-Small Cell Lung Carcinoma	Large Cell Lung Carcinoma		51.9	Alive	LCC2311N and LCC2312T	Surgical Specimen	Female	Stage IB	Stage I			Alive at 1 Year	Alive at 1 Year			Alive at 3 Years	Alive at 3 Years									-0.21794
72	NSCLC EMC LCC2349T	60 - 69 Years	66.96 Years	Large Cell Lung Carcinoma	Primary Site	Large Cell Lung Carcinoma	GSM475727	Non-Small Cell Lung Carcinoma	Large Cell Lung Carcinoma		56.5	Dead	LCC2349T	Surgical Specimen	Male	Stage IB	Stage I			Alive at 1 Year	Alive at 1 Year			Alive at 3 Years	Alive at 3 Years			Dead at 5 Years	Dead at 5 Years					-0.7608
73	NSCLC EMC SCC2262T	70 - 79 Years	70.03 Years	Large Cell Lung Carcinoma	Primary Site	Large Cell Lung Carcinoma	GSM475737	Non-Small Cell Lung Carcinoma	Large Cell Lung Carcinoma		6.77	Dead	SCC2261N and SCC2262T	Surgical Specimen	Male	Stage IIB	Stage II			Dead at 1 Year	Dead at 1 Year			Dead at 3 Years	Dead at 3 Years			Dead at 5 Years	Dead at 5 Years					0.25547
74	NSCLC EMC SCC2266T	60 - 69 Years	63.03 Years	Large Cell Lung Carcinoma	Primary Site	Large Cell Lung Carcinoma	GSM475739	Non-Small Cell Lung Carcinoma	Large Cell Lung Carcinoma		2.67	Alive	SCC2265N and SCC2266T	Surgical Specimen	Male	Stage IA	Stage I																	1.74041
75	NSCLC EMC SCC2268T	60 - 69 Years	64.8 Years	Large Cell Lung Carcinoma	Primary Site	Large Cell Lung Carcinoma	GSM475741	Non-Small Cell Lung Carcinoma	Large Cell Lung Carcinoma		47.23	Alive	SCC2267N and ASS2268T	Surgical Specimen	Male	Stage IB	Stage I			Alive at 1 Year	Alive at 1 Year			Alive at 3 Years	Alive at 3 Years									0.30897
76	NSCLC EMC TB0014tu	60 - 69 Years	61.55 Years	Large Cell Lung Carcinoma	Primary Site	Large Cell Lung Carcinoma	GSM475769	Non-Small Cell Lung Carcinoma	Large Cell Lung Carcinoma		26.43	Dead	TB0014tu	Surgical Specimen	Female	Stage IV	Stage IV			Alive at 1 Year	Alive at 1 Year			Dead at 3 Years	Dead at 3 Years			Dead at 5 Years	Dead at 5 Years					0.98909
77	NSCLC EMC TB0020tu	40 - 49 Years	42.16 Years	Large Cell Lung Carcinoma	Primary Site	Large Cell Lung Carcinoma	GSM475774	Non-Small Cell Lung Carcinoma	Large Cell Lung Carcinoma		29.27	Alive	TB0020tu	Surgical Specimen	Female	Stage IIA	Stage II			Alive at 1 Year	Alive at 1 Year											30		1.09722
78	NSCLC EMC TB0022tu	50 - 59 Years	56.58 Years	Large Cell Lung Carcinoma	Primary Site	Large Cell Lung Carcinoma	GSM475776	Non-Small Cell Lung Carcinoma	Large Cell Lung Carcinoma		35.73	Alive	TB0022he and TB0022tu	Surgical Specimen	Female	Stage IB	Stage I			Alive at 1 Year	Alive at 1 Year											40		0.06886
79	NSCLC EMC TB0023tu	50 - 59 Years	54.71 Years	Large Cell Lung Carcinoma	Primary Site	Large Cell Lung Carcinoma	GSM475777	Non-Small Cell Lung Carcinoma	Large Cell Lung Carcinoma		9.23	Dead	TB0023tu	Surgical Specimen	Male	Stage IB	Stage I			Dead at 1 Year	Dead at 1 Year			Dead at 3 Years	Dead at 3 Years			Dead at 5 Years	Dead at 5 Years			38		-0.93532
80	NSCLC EMC TB0032tu	40 - 49 Years	43.98 Years	Large Cell Lung Carcinoma	Primary Site	Large Cell Lung Carcinoma	GSM475785	Non-Small Cell Lung Carcinoma	Large Cell Lung Carcinoma		50.53	Alive	TB0032tu	Surgical Specimen	Male	Stage IA	Stage I			Alive at 1 Year	Alive at 1 Year			Alive at 3 Years	Alive at 3 Years							17		0.63443
81	NSCLC EMC TB0036tu	60 - 69 Years	69.28 Years	Large Cell Lung Carcinoma	Primary Site	Large Cell Lung Carcinoma	GSM475791	Non-Small Cell Lung Carcinoma	Large Cell Lung Carcinoma		67.63	Alive	TB0036he and TB0036tu	Surgical Specimen	Male	Stage IIB	Stage II			Alive at 1 Year	Alive at 1 Year			Alive at 3 Years	Alive at 3 Years			Alive at 5 Years	Alive at 5 Years			60		0.97326
82	NSCLC EMC TB0038tu	50 - 59 Years	53.78 Years	Large Cell Lung Carcinoma	Primary Site	Large Cell Lung Carcinoma	GSM475793	Non-Small Cell Lung Carcinoma	Large Cell Lung Carcinoma		78.9	Alive	TB0038tu	Surgical Specimen	Male	Stage IIB	Stage II			Alive at 1 Year	Alive at 1 Year			Alive at 3 Years	Alive at 3 Years			Alive at 5 Years	Alive at 5 Years			78		1.60259
83	NSCLC EMC TB0060tu	60 - 69 Years	62.11 Years	Large Cell Lung Carcinoma	Primary Site	Large Cell Lung Carcinoma	GSM475802	Non-Small Cell Lung Carcinoma	Large Cell Lung Carcinoma		9.47	Dead	TB0060tu	Surgical Specimen	Male	Stage IB	Stage I			Dead at 1 Year	Dead at 1 Year			Dead at 3 Years	Dead at 3 Years			Dead at 5 Years	Dead at 5 Years			60		-0.89238
84	NSCLC EMC TB0064tu	60 - 69 Years	62.98 Years	Large Cell Lung Carcinoma	Primary Site	Large Cell Lung Carcinoma	GSM475805	Non-Small Cell Lung Carcinoma	Large Cell Lung Carcinoma		94.57	Alive	TB0064tu	Surgical Specimen	Female	Stage IB	Stage I			Alive at 1 Year	Alive at 1 Year			Alive at 3 Years	Alive at 3 Years			Alive at 5 Years	Alive at 5 Years			60		0.89094
85	NSCLC EMC 2384T			Lung Adenocarcinoma	Primary Site	Lung Adenocarcinoma	GSM475662	Non-Small Cell Lung Carcinoma	Lung Adenocarcinoma				2384T	Surgical Specimen																				-0.3723
86	NSCLC EMC 2408T			Lung Adenocarcinoma	Primary Site	Lung Adenocarcinoma	GSM475670	Non-Small Cell Lung Carcinoma	Lung Adenocarcinoma				2407N and 2408T	Surgical Specimen																				1.12696
87	NSCLC EMC 2410T			Lung Adenocarcinoma	Primary Site	Lung Adenocarcinoma	GSM475672	Non-Small Cell Lung Carcinoma	Lung Adenocarcinoma				2409N and 2410T	Surgical Specimen																				0.80445
88	NSCLC EMC 2420T			Lung Adenocarcinoma	Primary Site	Lung Adenocarcinoma	GSM475676	Non-Small Cell Lung Carcinoma	Lung Adenocarcinoma				2419N and 2420T	Surgical Specimen																				0.80924
89	NSCLC EMC 2439T			Lung Adenocarcinoma	Primary Site	Lung Adenocarcinoma	GSM475677	Non-Small Cell Lung Carcinoma	Lung Adenocarcinoma				2439T	Surgical Specimen																				-0.67617
90	NSCLC EMC ADC2243T	50 - 59 Years	50.21 Years	Lung Adenocarcinoma	Primary Site	Lung Adenocarcinoma	GSM475679	Non-Small Cell Lung Carcinoma	Lung Adenocarcinoma		127	Alive	ADC2243T	Surgical Specimen	Female	Stage IIIA		Stage III		Alive at 1 Year		Alive at 1 Year		Alive at 3 Years		Alive at 3 Years		Alive at 5 Years		Alive at 5 Years				1.23374
91	NSCLC EMC ADC2246T	60 - 69 Years	66.26 Years	Lung Adenocarcinoma	Primary Site	Lung Adenocarcinoma	GSM475681	Non-Small Cell Lung Carcinoma	Lung Adenocarcinoma		12.57	Dead	ADC2245N and ADC2246T	Surgical Specimen	Female	Stage IB		Stage I		Alive at 1 Year		Alive at 1 Year		Dead at 3 Years		Dead at 3 Years		Dead at 5 Years		Dead at 5 Years				-0.07039
92	NSCLC EMC ADC2248T	60 - 69 Years	66.01 Years	Lung Adenocarcinoma	Primary Site	Lung Adenocarcinoma	GSM475683	Non-Small Cell Lung Carcinoma	Lung Adenocarcinoma		0.67	Dead	ADC2247N and ADC2248T	Surgical Specimen	Male	Stage IIB		Stage II		Dead at 1 Year		Dead at 1 Year		Dead at 3 Years		Dead at 3 Years		Dead at 5 Years		Dead at 5 Years				-0.19783
93	NSCLC EMC ADC2256T	50 - 59 Years	54.26 Years	Lung Adenocarcinoma	Primary Site	Lung Adenocarcinoma	GSM475685	Non-Small Cell Lung Carcinoma	Lung Adenocarcinoma		98.93	Alive	ADC2255N and ADC2256T	Surgical Specimen	Female	Stage IA		Stage I		Alive at 1 Year		Alive at 1 Year		Alive at 3 Years		Alive at 3 Years		Alive at 5 Years		Alive at 5 Years				-0.24557
94	NSCLC EMC ADC2260T	70 - 79 Years	75.08 Years	Lung Adenocarcinoma	Primary Site	Lung Adenocarcinoma	GSM475687	Non-Small Cell Lung Carcinoma	Lung Adenocarcinoma		87.7	Dead	ADC2260T	Surgical Specimen	Female	Stage IB		Stage I		Alive at 1 Year		Alive at 1 Year		Alive at 3 Years		Alive at 3 Years		Alive at 5 Years		Alive at 5 Years				-0.06433
95	NSCLC EMC ADC2264T	70 - 79 Years	75.12 Years	Lung Adenocarcinoma	Primary Site	Lung Adenocarcinoma	GSM475689	Non-Small Cell Lung Carcinoma	Lung Adenocarcinoma		10.33	Dead	ADC2263N and ADC2264T	Surgical Specimen	Male	Stage IIB		Stage II		Dead at 1 Year		Dead at 1 Year		Dead at 3 Years		Dead at 3 Years		Dead at 5 Years		Dead at 5 Years				1.70562
96	NSCLC EMC ADC2270T	60 - 69 Years	60.27 Years	Lung Adenocarcinoma	Primary Site	Lung Adenocarcinoma	GSM475691	Non-Small Cell Lung Carcinoma	Lung Adenocarcinoma		4.87	Dead	ADC2269N and ADC2270T	Surgical Specimen	Male	Stage IA		Stage I		Dead at 1 Year		Dead at 1 Year		Dead at 3 Years		Dead at 3 Years		Dead at 5 Years		Dead at 5 Years				1.07414
97	NSCLC EMC ADC2272T	70 - 79 Years	72.33 Years	Lung Adenocarcinoma	Primary Site	Lung Adenocarcinoma	GSM475692	Non-Small Cell Lung Carcinoma	Lung Adenocarcinoma		20.37	Dead	ADC2272T	Surgical Specimen	Male	Stage IIB		Stage II		Alive at 1 Year		Alive at 1 Year		Dead at 3 Years		Dead at 3 Years		Dead at 5 Years		Dead at 5 Years				-1.04523
98	NSCLC EMC ADC2294T	50 - 59 Years	59.66 Years	Lung Adenocarcinoma	Primary Site	Lung Adenocarcinoma	GSM475696	Non-Small Cell Lung Carcinoma	Lung Adenocarcinoma		66.47	Dead	ADC2293N and ADC2294T	Surgical Specimen	Male	Stage IB		Stage I		Alive at 1 Year		Alive at 1 Year		Alive at 3 Years		Alive at 3 Years		Alive at 5 Years		Alive at 5 Years				1.28251
99	NSCLC EMC ADC2296T	60 - 69 Years	62.27 Years	Lung Adenocarcinoma	Primary Site	Lung Adenocarcinoma	GSM475698	Non-Small Cell Lung Carcinoma	Lung Adenocarcinoma		110.8	Alive	ADC2295N and ADC2296T	Surgical Specimen	Male	Stage IB		Stage I		Alive at 1 Year		Alive at 1 Year		Alive at 3 Years		Alive at 3 Years		Alive at 5 Years		Alive at 5 Years				-1.05364
100	NSCLC EMC ADC2308T	60 - 69 Years	69.34 Years	Lung Adenocarcinoma	Primary Site	Lung Adenocarcinoma	GSM475700	Non-Small Cell Lung Carcinoma	Lung Adenocarcinoma		22.57	Dead	ADC2307N and ADC2308T	Surgical Specimen	Female	Stage IIB		Stage II		Alive at 1 Year		Alive at 1 Year		Dead at 3 Years		Dead at 3 Years		Dead at 5 Years		Dead at 5 Years				-0.98525
101	NSCLC EMC ADC2310T	30 - 39 Years	39.99 Years	Lung Adenocarcinoma	Primary Site	Lung Adenocarcinoma	GSM475701	Non-Small Cell Lung Carcinoma	Lung Adenocarcinoma		103.7	Alive	ADC2310T	Surgical Specimen	Female	Stage IB		Stage I		Alive at 1 Year		Alive at 1 Year		Alive at 3 Years		Alive at 3 Years		Alive at 5 Years		Alive at 5 Years				0.86232
102	NSCLC EMC ADC2316T	50 - 59 Years	52.24 Years	Lung Adenocarcinoma	Primary Site	Lung Adenocarcinoma	GSM475703	Non-Small Cell Lung Carcinoma	Lung Adenocarcinoma		124.83	Alive	ADC2315N and ADC2316T	Surgical Specimen	Male	Stage IB		Stage I		Alive at 1 Year		Alive at 1 Year		Alive at 3 Years		Alive at 3 Years		Alive at 5 Years		Alive at 5 Years				0.36866
103	NSCLC EMC ADC2326T	60 - 69 Years	62.64 Years	Lung Adenocarcinoma	Primary Site	Lung Adenocarcinoma	GSM475706	Non-Small Cell Lung Carcinoma	Lung Adenocarcinoma		21.3	Dead	ADC2325N and ADC2326T	Surgical Specimen	Male	Stage IA		Stage I		Alive at 1 Year		Alive at 1 Year		Dead at 3 Years		Dead at 3 Years		Dead at 5 Years		Dead at 5 Years				0.31977
104	NSCLC EMC ADC2340T	70 - 79 Years	78.78 Years	Lung Adenocarcinoma	Primary Site	Lung Adenocarcinoma	GSM475708	Non-Small Cell Lung Carcinoma	Lung Adenocarcinoma		0.87	Dead	ADC2340T	Surgical Specimen	Male	Stage IB		Stage I		Dead at 1 Year		Dead at 1 Year		Dead at 3 Years		Dead at 3 Years		Dead at 5 Years		Dead at 5 Years				0.05392
105	NSCLC EMC ADC2347T	60 - 69 Years	63.86 Years	Lung Adenocarcinoma	Primary Site	Lung Adenocarcinoma	GSM475709	Non-Small Cell Lung Carcinoma	Lung Adenocarcinoma		8.27	Dead	ADC2347T	Surgical Specimen	Male	Stage IIIA		Stage III		Dead at 1 Year		Dead at 1 Year		Dead at 3 Years		Dead at 3 Years		Dead at 5 Years		Dead at 5 Years				-0.41704
106	NSCLC EMC ADC2348T	60 - 69 Years	63.54 Years	Lung Adenocarcinoma	Primary Site	Lung Adenocarcinoma	GSM475710	Non-Small Cell Lung Carcinoma	Lung Adenocarcinoma		116.83	Alive	ADC2330N and ADC2348T	Surgical Specimen	Male	Stage IB		Stage I		Alive at 1 Year		Alive at 1 Year		Alive at 3 Years		Alive at 3 Years		Alive at 5 Years		Alive at 5 Years				-0.15603
107	NSCLC EMC LCC2218T	50 - 59 Years	54.74 Years	Lung Adenocarcinoma	Primary Site	Lung Adenocarcinoma	GSM475712	Non-Small Cell Lung Carcinoma	Lung Adenocarcinoma		17.3	Dead	LCC2217N and LCC2218T	Surgical Specimen	Male	Stage IIB		Stage II		Alive at 1 Year		Alive at 1 Year		Dead at 3 Years		Dead at 3 Years		Dead at 5 Years		Dead at 5 Years				0.08554
108	NSCLC EMC LCC2234T	50 - 59 Years	54.01 Years	Lung Adenocarcinoma	Primary Site	Lung Adenocarcinoma	GSM475715	Non-Small Cell Lung Carcinoma	Lung Adenocarcinoma		79.87	Dead	LCC2233N and LCC2234T	Surgical Specimen	Male	Stage IB		Stage I		Alive at 1 Year		Alive at 1 Year		Alive at 3 Years		Alive at 3 Years		Alive at 5 Years		Alive at 5 Years				0.7277
109	NSCLC EMC SCC2288T	70 - 79 Years	70.27 Years	Lung Adenocarcinoma	Primary Site	Lung Adenocarcinoma	GSM475747	Non-Small Cell Lung Carcinoma	Lung Adenocarcinoma		16.7	Dead	SCC2287N and SCC2288T	Surgical Specimen	Male	Stage IB		Stage I		Alive at 1 Year		Alive at 1 Year		Dead at 3 Years		Dead at 3 Years		Dead at 5 Years		Dead at 5 Years				0.07815
110	NSCLC EMC TB0006tu	30 - 39 Years	37.49 Years	Lung Adenocarcinoma	Primary Site	Lung Adenocarcinoma	GSM475761	Non-Small Cell Lung Carcinoma	Lung Adenocarcinoma		24.17	Dead	TB0006tu	Surgical Specimen	Female	Stage IA		Stage I		Alive at 1 Year		Alive at 1 Year		Dead at 3 Years		Dead at 3 Years		Dead at 5 Years		Dead at 5 Years		30		1.66353
111	NSCLC EMC TB0009tu	70 - 79 Years	74.8 Years	Lung Adenocarcinoma	Primary Site	Lung Adenocarcinoma	GSM475765	Non-Small Cell Lung Carcinoma	Lung Adenocarcinoma		46.7	Dead	TB0009he and TB009tu	Surgical Specimen	Female	Stage IA		Stage I		Alive at 1 Year		Alive at 1 Year		Alive at 3 Years		Alive at 3 Years		Dead at 5 Years		Dead at 5 Years		30		1.41485
112	NSCLC EMC TB0013tu	30 - 39 Years	37.46 Years	Lung Adenocarcinoma	Primary Site	Lung Adenocarcinoma	GSM475768	Non-Small Cell Lung Carcinoma	Lung Adenocarcinoma		2.53	Dead	TB0013tu	Surgical Specimen	Female	Stage IV		Stage IV		Dead at 1 Year		Dead at 1 Year		Dead at 3 Years		Dead at 3 Years		Dead at 5 Years		Dead at 5 Years		25		0.49487
113	NSCLC EMC TB0015tu	50 - 59 Years	51.66 Years	Lung Adenocarcinoma	Primary Site	Lung Adenocarcinoma	GSM475770	Non-Small Cell Lung Carcinoma	Lung Adenocarcinoma		63.87	Alive	TB0015tu	Surgical Specimen	Female	Stage IV		Stage IV		Alive at 1 Year		Alive at 1 Year		Alive at 3 Years		Alive at 3 Years		Alive at 5 Years		Alive at 5 Years		15		-0.15046
114	NSCLC EMC TB0018tu	30 - 39 Years	39.6 Years	Lung Adenocarcinoma	Primary Site	Lung Adenocarcinoma	GSM475772	Non-Small Cell Lung Carcinoma	Lung Adenocarcinoma		27.97	Alive	TB0018tu	Surgical Specimen	Male	Stage IA		Stage I		Alive at 1 Year		Alive at 1 Year										20		0.73373
115	NSCLC EMC TB0019tu	40 - 49 Years	40.81 Years	Lung Adenocarcinoma	Primary Site	Lung Adenocarcinoma	GSM475773	Non-Small Cell Lung Carcinoma	Lung Adenocarcinoma		89.73	Alive	TB0019tu	Surgical Specimen	Female	Stage IA		Stage I		Alive at 1 Year		Alive at 1 Year		Alive at 3 Years		Alive at 3 Years		Alive at 5 Years		Alive at 5 Years		14		1.00339
116	NSCLC EMC TB0025tu	60 - 69 Years	62.27 Years	Lung Adenocarcinoma	Primary Site	Lung Adenocarcinoma	GSM475779	Non-Small Cell Lung Carcinoma	Lung Adenocarcinoma		110.8	Alive	TB0025tu	Surgical Specimen	Male	Stage IB		Stage I		Alive at 1 Year		Alive at 1 Year		Alive at 3 Years		Alive at 3 Years		Alive at 5 Years		Alive at 5 Years		32		0.01645
117	NSCLC EMC TB0027tu	50 - 59 Years	54.08 Years	Lung Adenocarcinoma	Primary Site	Lung Adenocarcinoma	GSM475780	Non-Small Cell Lung Carcinoma	Lung Adenocarcinoma		20.53	Dead	TB0027tu	Surgical Specimen	Female	Stage IIB		Stage II		Alive at 1 Year		Alive at 1 Year		Dead at 3 Years		Dead at 3 Years		Dead at 5 Years		Dead at 5 Years		45		0.00329
118	NSCLC EMC TB0031tu	70 - 79 Years	74.12 Years	Lung Adenocarcinoma	Primary Site	Lung Adenocarcinoma	GSM475784	Non-Small Cell Lung Carcinoma	Lung Adenocarcinoma		67.87	Alive	TB0031he and TB0031tu	Surgical Specimen	Male	Stage IA		Stage I		Alive at 1 Year		Alive at 1 Year		Alive at 3 Years		Alive at 3 Years		Alive at 5 Years		Alive at 5 Years		29		0.58009
119	NSCLC EMC TB0033tu	60 - 69 Years	69.51 Years	Lung Adenocarcinoma	Primary Site	Lung Adenocarcinoma	GSM475787	Non-Small Cell Lung Carcinoma	Lung Adenocarcinoma		20.93	Alive	TB0033he and TB0033tu	Surgical Specimen	Female	Stage IA		Stage I		Alive at 1 Year		Alive at 1 Year										10		1.97348
120	NSCLC EMC TB0034tu	40 - 49 Years	46.98 Years	Lung Adenocarcinoma	Primary Site	Lung Adenocarcinoma	GSM475788	Non-Small Cell Lung Carcinoma	Lung Adenocarcinoma		23.13	Alive	TB0034tu	Surgical Specimen	Male	Stage IA		Stage I		Alive at 1 Year		Alive at 1 Year										30		0.72933
121	NSCLC EMC TB0037tu	70 - 79 Years	72.33 Years	Lung Adenocarcinoma	Primary Site	Lung Adenocarcinoma	GSM475792	Non-Small Cell Lung Carcinoma	Lung Adenocarcinoma		20.37	Dead	TB0037tu	Surgical Specimen	Male	Stage IIB		Stage II		Alive at 1 Year		Alive at 1 Year		Dead at 3 Years		Dead at 3 Years		Dead at 5 Years		Dead at 5 Years		40		0.39104
122	NSCLC EMC TB0041tu	80 - 89 Years	80.45 Years	Lung Adenocarcinoma	Primary Site	Lung Adenocarcinoma	GSM475794	Non-Small Cell Lung Carcinoma	Lung Adenocarcinoma		5.53	Dead	TB0041tu	Surgical Specimen	Male	Stage IB		Stage I		Dead at 1 Year		Dead at 1 Year		Dead at 3 Years		Dead at 3 Years		Dead at 5 Years		Dead at 5 Years		45		1.95902
123	NSCLC EMC TB0044tu	50 - 59 Years	58.58 Years	Lung Adenocarcinoma	Primary Site	Lung Adenocarcinoma	GSM475795	Non-Small Cell Lung Carcinoma	Lung Adenocarcinoma		13.73	Dead	TB0044tu	Surgical Specimen	Male	Stage IIIA		Stage III		Alive at 1 Year		Alive at 1 Year		Dead at 3 Years		Dead at 3 Years		Dead at 5 Years		Dead at 5 Years		50		1.27885
124	NSCLC EMC TB0045tu	60 - 69 Years	65.34 Years	Lung Adenocarcinoma	Primary Site	Lung Adenocarcinoma	GSM475796	Non-Small Cell Lung Carcinoma	Lung Adenocarcinoma		124.3	Alive	TB0045tu	Surgical Specimen	Male	Stage IB		Stage I		Alive at 1 Year		Alive at 1 Year		Alive at 3 Years		Alive at 3 Years		Alive at 5 Years		Alive at 5 Years		32		-0.08485
125	NSCLC EMC TB0047tu	50 - 59 Years	54.27 Years	Lung Adenocarcinoma	Primary Site	Lung Adenocarcinoma	GSM475797	Non-Small Cell Lung Carcinoma	Lung Adenocarcinoma		89.03	Alive	TB0047tu	Surgical Specimen	Female	Stage IIIA		Stage III		Alive at 1 Year		Alive at 1 Year		Alive at 3 Years		Alive at 3 Years		Alive at 5 Years		Alive at 5 Years		15		1.50774
126	NSCLC EMC TB0052tu	50 - 59 Years	50.43 Years	Lung Adenocarcinoma	Primary Site	Lung Adenocarcinoma	GSM475799	Non-Small Cell Lung Carcinoma	Lung Adenocarcinoma		78.63	Alive	TB0052tu	Surgical Specimen	Female	Stage IB		Stage I		Alive at 1 Year		Alive at 1 Year		Alive at 3 Years		Alive at 3 Years		Alive at 5 Years		Alive at 5 Years		65		0.69542
127	NSCLC EMC TB0062tu	70 - 79 Years	78.96 Years	Lung Adenocarcinoma	Primary Site	Lung Adenocarcinoma	GSM475803	Non-Small Cell Lung Carcinoma	Lung Adenocarcinoma		60.73	Dead	TB0062tu	Surgical Specimen	Male	Stage IB		Stage I		Alive at 1 Year		Alive at 1 Year		Alive at 3 Years		Alive at 3 Years		Alive at 5 Years		Alive at 5 Years		20		0.13851
128	NSCLC EMC TB0067tu	70 - 79 Years	79.89 Years	Lung Adenocarcinoma	Primary Site	Lung Adenocarcinoma	GSM475808	Non-Small Cell Lung Carcinoma	Lung Adenocarcinoma		2.5	Dead	TB0067he and TB0067tu	Surgical Specimen	Male	Stage IIIA		Stage III		Dead at 1 Year		Dead at 1 Year		Dead at 3 Years		Dead at 3 Years		Dead at 5 Years		Dead at 5 Years		65		0.90618
129	NSCLC EMC TB0068tu	50 - 59 Years	59.61 Years	Lung Adenocarcinoma	Primary Site	Lung Adenocarcinoma	GSM475810	Non-Small Cell Lung Carcinoma	Lung Adenocarcinoma		7.13	Dead	TB0068tu	Surgical Specimen	Male	Stage IIIA		Stage III		Dead at 1 Year		Dead at 1 Year		Dead at 3 Years		Dead at 3 Years		Dead at 5 Years		Dead at 5 Years		40		1.27357
130	NSCLC EMC 2388T			Squamous Cell Lung Carcinoma	Primary Site	Squamous Cell Lung Carcinoma	GSM475664	Squamous Cell Lung Carcinoma					2387N and 2388T	Surgical Specimen																				-0.41096
131	NSCLC EMC 2406T			Squamous Cell Lung Carcinoma	Primary Site	Squamous Cell Lung Carcinoma	GSM475668	Squamous Cell Lung Carcinoma					2405N and 2406T	Surgical Specimen																				0.43925
132	NSCLC EMC 2412T			Squamous Cell Lung Carcinoma	Primary Site	Squamous Cell Lung Carcinoma	GSM475674	Squamous Cell Lung Carcinoma					2411N and 2412T	Surgical Specimen																				-0.07708
133	NSCLC EMC ADC2278T	70 - 79 Years	73.47 Years	Squamous Cell Lung Carcinoma	Primary Site	Squamous Cell Lung Carcinoma	GSM475694	Squamous Cell Lung Carcinoma			37.63	Dead	ADC2277N and ADC2278T	Surgical Specimen	Male	Stage IB			Stage I	Alive at 1 Year			Alive at 1 Year	Alive at 3 Years			Alive at 3 Years	Dead at 5 Years			Dead at 5 Years			-0.02751
134	NSCLC EMC LCC2228T	60 - 69 Years	65.29 Years	Squamous Cell Lung Carcinoma	Primary Site	Squamous Cell Lung Carcinoma	GSM475713	Squamous Cell Lung Carcinoma			127.17	Alive	LCC2228T	Surgical Specimen	Female	Stage IB			Stage I	Alive at 1 Year			Alive at 1 Year	Alive at 3 Years			Alive at 3 Years	Alive at 5 Years			Alive at 5 Years			0.18477
135	NSCLC EMC LCC2282T	60 - 69 Years	61.37 Years	Squamous Cell Lung Carcinoma	Primary Site	Squamous Cell Lung Carcinoma	GSM475719	Squamous Cell Lung Carcinoma			10.03	Dead	LCC2281N and LCC2282T	Surgical Specimen	Male	Stage IIB			Stage II	Dead at 1 Year			Dead at 1 Year	Dead at 3 Years			Dead at 3 Years	Dead at 5 Years			Dead at 5 Years			0.78014
136	NSCLC EMC SCC2208T	40 - 49 Years	45.56 Years	Squamous Cell Lung Carcinoma	Primary Site	Squamous Cell Lung Carcinoma	GSM475728	Squamous Cell Lung Carcinoma			15.07	Dead	SCC2208T	Surgical Specimen	Male	Stage IIIA			Stage III	Alive at 1 Year			Alive at 1 Year	Dead at 3 Years			Dead at 3 Years	Dead at 5 Years			Dead at 5 Years			-0.11362
137	NSCLC EMC SCC2214T	50 - 59 Years	54.54 Years	Squamous Cell Lung Carcinoma	Primary Site	Squamous Cell Lung Carcinoma	GSM475730	Squamous Cell Lung Carcinoma			2.43	Dead	SCC2213N and SCC2214T	Surgical Specimen	Male	Stage IIB			Stage II	Dead at 1 Year			Dead at 1 Year	Dead at 3 Years			Dead at 3 Years	Dead at 5 Years			Dead at 5 Years			-0.0663
138	NSCLC EMC SCC2222T	70 - 79 Years	73.14 Years	Squamous Cell Lung Carcinoma	Primary Site	Squamous Cell Lung Carcinoma	GSM475731	Squamous Cell Lung Carcinoma			86.27	Dead	SCC2222T	Surgical Specimen	Male	Stage IA			Stage I	Alive at 1 Year			Alive at 1 Year	Alive at 3 Years			Alive at 3 Years	Alive at 5 Years			Alive at 5 Years			1.49744
139	NSCLC EMC SCC2236T	70 - 79 Years	73.73 Years	Squamous Cell Lung Carcinoma	Primary Site	Squamous Cell Lung Carcinoma	GSM475733	Squamous Cell Lung Carcinoma			51.23	Alive	SCC2235N and SCC2236T	Surgical Specimen	Male	Stage IIB			Stage II	Alive at 1 Year			Alive at 1 Year	Alive at 3 Years			Alive at 3 Years							-1.02984
140	NSCLC EMC SCC2252T	60 - 69 Years	67.93 Years	Squamous Cell Lung Carcinoma	Primary Site	Squamous Cell Lung Carcinoma	GSM475735	Squamous Cell Lung Carcinoma			27.17	Dead	SCC2252T	Surgical Specimen	Female	Stage IB			Stage I	Alive at 1 Year			Alive at 1 Year	Dead at 3 Years			Dead at 3 Years	Dead at 5 Years			Dead at 5 Years			-0.3201
141	NSCLC EMC SCC2280T	60 - 69 Years	66.06 Years	Squamous Cell Lung Carcinoma	Primary Site	Squamous Cell Lung Carcinoma	GSM475744	Squamous Cell Lung Carcinoma			32.77	Alive	SCC2279N and SCC2280T	Surgical Specimen	Male	Stage IIB			Stage II	Alive at 1 Year			Alive at 1 Year											-0.19971
142	NSCLC EMC SCC2298T	50 - 59 Years	59.91 Years	Squamous Cell Lung Carcinoma	Primary Site	Squamous Cell Lung Carcinoma	GSM475748	Squamous Cell Lung Carcinoma			110	Alive	SCC2298T	Surgical Specimen	Male	Stage IB			Stage I	Alive at 1 Year			Alive at 1 Year	Alive at 3 Years			Alive at 3 Years	Alive at 5 Years			Alive at 5 Years			0.55223
143	NSCLC EMC SCC2302T	70 - 79 Years	76.71 Years	Squamous Cell Lung Carcinoma	Primary Site	Squamous Cell Lung Carcinoma	GSM475751	Squamous Cell Lung Carcinoma			0.07	Dead	SCC2301N and SCC2302T	Surgical Specimen	Male	Stage IB			Stage I	Dead at 1 Year			Dead at 1 Year	Dead at 3 Years			Dead at 3 Years	Dead at 5 Years			Dead at 5 Years			0.10209
144	NSCLC EMC SCC2306T	60 - 69 Years	62.15 Years	Squamous Cell Lung Carcinoma	Primary Site	Squamous Cell Lung Carcinoma	GSM475753	Squamous Cell Lung Carcinoma			108.3	Alive	SCC2305N and SCC2306T	Surgical Specimen	Male	Stage IB			Stage I	Alive at 1 Year			Alive at 1 Year	Alive at 3 Years			Alive at 3 Years	Alive at 5 Years			Alive at 5 Years			-0.27082
145	NSCLC EMC SCC2318T	60 - 69 Years	62.7 Years	Squamous Cell Lung Carcinoma	Primary Site	Squamous Cell Lung Carcinoma	GSM475756	Squamous Cell Lung Carcinoma			31.47	Dead	SCC2317N and SCC2318T	Surgical Specimen	Male	Stage IB			Stage I	Alive at 1 Year			Alive at 1 Year	Dead at 3 Years			Dead at 3 Years	Dead at 5 Years			Dead at 5 Years			0.09682
146	NSCLC EMC SCC2341T	70 - 79 Years	73.09 Years	Squamous Cell Lung Carcinoma	Primary Site	Squamous Cell Lung Carcinoma	GSM475758	Squamous Cell Lung Carcinoma			11.43	Dead	SCC2341T	Surgical Specimen	Male	Stage IB			Stage I	Dead at 1 Year			Dead at 1 Year	Dead at 3 Years			Dead at 3 Years	Dead at 5 Years			Dead at 5 Years			1.02262
147	NSCLC EMC SCC2358T	70 - 79 Years	70.84 Years	Squamous Cell Lung Carcinoma	Primary Site	Squamous Cell Lung Carcinoma	GSM475759	Squamous Cell Lung Carcinoma			55.07	Alive	SCC2358T	Surgical Specimen	Male	Stage IIB			Stage II	Alive at 1 Year			Alive at 1 Year	Alive at 3 Years			Alive at 3 Years							0.1439
148	NSCLC EMC TB0003tu	60 - 69 Years	62.11 Years	Squamous Cell Lung Carcinoma	Primary Site	Squamous Cell Lung Carcinoma	GSM475760	Squamous Cell Lung Carcinoma			63.03	Dead	TB0003tu	Surgical Specimen	Male	Stage IB			Stage I	Alive at 1 Year			Alive at 1 Year	Alive at 3 Years			Alive at 3 Years	Alive at 5 Years			Alive at 5 Years	22		1.13231
149	NSCLC EMC TB0007tu	70 - 79 Years	74.09 Years	Squamous Cell Lung Carcinoma	Primary Site	Squamous Cell Lung Carcinoma	GSM475762	Squamous Cell Lung Carcinoma			32.07	Dead	TB0007tu	Surgical Specimen	Male	Stage IB			Stage I	Alive at 1 Year			Alive at 1 Year	Dead at 3 Years			Dead at 3 Years	Dead at 5 Years			Dead at 5 Years	50		0.2731
150	NSCLC EMC TB0008tu	70 - 79 Years	70.85 Years	Squamous Cell Lung Carcinoma	Primary Site	Squamous Cell Lung Carcinoma	GSM475763	Squamous Cell Lung Carcinoma			3.17	Dead	TB0008tu	Surgical Specimen	Male	Stage IB			Stage I	Dead at 1 Year			Dead at 1 Year	Dead at 3 Years			Dead at 3 Years	Dead at 5 Years			Dead at 5 Years	55		1.42672
151	NSCLC EMC TB0024tu	60 - 69 Years	62.23 Years	Squamous Cell Lung Carcinoma	Primary Site	Squamous Cell Lung Carcinoma	GSM475778	Squamous Cell Lung Carcinoma			98.5	Dead	TB0024tu	Surgical Specimen	Male	Stage IA			Stage I	Alive at 1 Year			Alive at 1 Year	Alive at 3 Years			Alive at 3 Years	Alive at 5 Years			Alive at 5 Years	18		-1.10561
152	NSCLC EMC TB0030tu	70 - 79 Years	70.11 Years	Squamous Cell Lung Carcinoma	Primary Site	Squamous Cell Lung Carcinoma	GSM475782	Squamous Cell Lung Carcinoma			3.97	Dead	TB0030tu	Surgical Specimen	Male	Stage IIB			Stage II	Dead at 1 Year			Dead at 1 Year	Dead at 3 Years			Dead at 3 Years	Dead at 5 Years			Dead at 5 Years	65		0.27709
153	NSCLC EMC TB0035tu	60 - 69 Years	66.77 Years	Squamous Cell Lung Carcinoma	Primary Site	Squamous Cell Lung Carcinoma	GSM475789	Squamous Cell Lung Carcinoma			97.73	Alive	TB0035tu	Surgical Specimen	Male	Stage IIB			Stage II	Alive at 1 Year			Alive at 1 Year	Alive at 3 Years			Alive at 3 Years	Alive at 5 Years			Alive at 5 Years	45		0.98821
154	NSCLC EMC TB0058tu	70 - 79 Years	70.88 Years	Squamous Cell Lung Carcinoma	Primary Site	Squamous Cell Lung Carcinoma	GSM475801	Squamous Cell Lung Carcinoma			1.13	Dead	TB0058tu	Surgical Specimen	Male	Stage IB			Stage I	Dead at 1 Year			Dead at 1 Year	Dead at 3 Years			Dead at 3 Years	Dead at 5 Years			Dead at 5 Years	35		-1.13411
155	NSCLC EMC TB0063tu	60 - 69 Years	63.76 Years	Squamous Cell Lung Carcinoma	Primary Site	Squamous Cell Lung Carcinoma	GSM475804	Squamous Cell Lung Carcinoma			19.17	Dead	TB0063tu	Surgical Specimen	Male	Stage IB			Stage I	Alive at 1 Year			Alive at 1 Year	Dead at 3 Years			Dead at 3 Years	Dead at 5 Years			Dead at 5 Years	4		0.13242
156	NSCLC EMC TB0066tu	60 - 69 Years	68.57 Years	Squamous Cell Lung Carcinoma	Primary Site	Squamous Cell Lung Carcinoma	GSM475806	Squamous Cell Lung Carcinoma			80.03	Dead	TB0066tu	Surgical Specimen	Male	Stage IIB			Stage II	Alive at 1 Year			Alive at 1 Year	Alive at 3 Years			Alive at 3 Years	Alive at 5 Years			Alive at 5 Years	60		0.16627
