# Supplementary material for: Overexpression of molecule GRP94 favors tumor progression in lung adenocarcinoma by interaction with regulatory T cells
Source: Thorac Cancer. 2020 Jan 22;11(3):704–12. doi: 10.1111/1759-7714.13321 (PMC7049511; doi:10.1111/1759-7714.13321)
Supplement: Supplementary file 1 — Appendix S1: Supporting information [file TCA-11-704-s001.zip › Oncomine data/Clinical outcome/Lung/6.csv]

Zhu Lung	20823422
Sample Number	Sample Name	Age	Age (Detailed)	Cancer Sample Site	Cancer Type	GEO ID	Lung Cancer Type	Non-Small Cell Lung Carcinoma Type	Overall Survival Followup Time (Years)	Overall Survival Status	Overall Survival Status (Detailed)	Post Surgical Treatment	Sample Type	Sex	Stage	Stage (Large Cell Lung Carcinoma)	Stage (Lung Adenocarcinoma)	Stage (Squamous Cell Lung Carcinoma)	Survival Status at 1 Year	Survival Status at 1 Year (Large Cell Lung Carcinoma)	Survival Status at 1 Year (Lung Adenocarcinoma)	Survival Status at 3 Years	Survival Status at 3 Years (Large Cell Lung Carcinoma)	Survival Status at 3 Years (Lung Adenocarcinoma)	Survival Status at 3 Years (Squamous Cell Lung Carcinoma)	Survival Status at 5 Years	Survival Status at 5 Years (Large Cell Lung Carcinoma)	Survival Status at 5 Years (Lung Adenocarcinoma)	Survival Status at 5 Years (Squamous Cell Lung Carcinoma)	Gene / Reporter	HSP90B1 / 200598_s_at
1	patient_sample_CL2004111026AA	60 - 69 Years	60.8 Years	Primary Site	Large Cell Lung Carcinoma	GSM370924	Non-Small Cell Lung Carcinoma	Large Cell Lung Carcinoma	8.55	Alive	Alive	Observation Alone	Tissue Specimen	Male	Stage I	Stage I			Alive at 1 Year	Alive at 1 Year		Alive at 3 Years	Alive at 3 Years			Alive at 5 Years	Alive at 5 Years				2.21822
2	patient_sample_CL2004111015AA	50 - 59 Years	57.1 Years	Primary Site	Large Cell Lung Carcinoma	GSM370916	Non-Small Cell Lung Carcinoma	Large Cell Lung Carcinoma	8.66	Alive	Alive	Adjuvant Vinorelbine/Cisplatin Chemotherapy	Tissue Specimen	Male	Stage II	Stage II			Alive at 1 Year	Alive at 1 Year		Alive at 3 Years	Alive at 3 Years			Alive at 5 Years	Alive at 5 Years				2.08485
3	patient_sample_CL2004111020AA	40 - 49 Years	48.3 Years	Primary Site	Large Cell Lung Carcinoma	GSM370923	Non-Small Cell Lung Carcinoma	Large Cell Lung Carcinoma	8.71	Alive	Alive	Adjuvant Vinorelbine/Cisplatin Chemotherapy	Tissue Specimen	Male	Stage I	Stage I			Alive at 1 Year	Alive at 1 Year		Alive at 3 Years	Alive at 3 Years			Alive at 5 Years	Alive at 5 Years				1.55371
4	patient_sample_CL20041119170AA	60 - 69 Years	61.6 Years	Primary Site	Large Cell Lung Carcinoma	GSM370980	Non-Small Cell Lung Carcinoma	Large Cell Lung Carcinoma	9.01	Alive	Alive	Adjuvant Vinorelbine/Cisplatin Chemotherapy	Tissue Specimen	Male	Stage I	Stage I			Alive at 1 Year	Alive at 1 Year		Alive at 3 Years	Alive at 3 Years			Alive at 5 Years	Alive at 5 Years				0.7361
5	patient_sample_CL20041116154AA	50 - 59 Years	59.5 Years	Primary Site	Large Cell Lung Carcinoma	GSM370967	Non-Small Cell Lung Carcinoma	Large Cell Lung Carcinoma	0.43	Dead	Dead of Disease	Adjuvant Vinorelbine/Cisplatin Chemotherapy	Tissue Specimen	Female	Stage II	Stage II			Dead of Disease at 1 Year	Dead at 1 Year		Dead of Disease at 3 Years	Dead at 3 Years			Dead of Disease at 5 Years	Dead at 5 Years				3.19004
6	patient_sample_CL20041116139AA	50 - 59 Years	50.5 Years	Primary Site	Large Cell Lung Carcinoma	GSM370972	Non-Small Cell Lung Carcinoma	Large Cell Lung Carcinoma	0.63	Dead	Dead of Disease	Adjuvant Vinorelbine/Cisplatin Chemotherapy	Tissue Specimen	Male	Stage I	Stage I			Dead of Disease at 1 Year	Dead at 1 Year		Dead of Disease at 3 Years	Dead at 3 Years			Dead of Disease at 5 Years	Dead at 5 Years				1.69314
7	patient_sample_CL20041116145AA	40 - 49 Years	42.7 Years	Primary Site	Large Cell Lung Carcinoma	GSM370950	Non-Small Cell Lung Carcinoma	Large Cell Lung Carcinoma	0.74	Dead	Dead of Disease	Observation Alone	Tissue Specimen	Male	Stage II	Stage II			Dead of Disease at 1 Year	Dead at 1 Year		Dead of Disease at 3 Years	Dead at 3 Years			Dead of Disease at 5 Years	Dead at 5 Years				2.8405
8	patient_sample_CL20041116133AA	60 - 69 Years	66.5 Years	Primary Site	Large Cell Lung Carcinoma	GSM370955	Non-Small Cell Lung Carcinoma	Large Cell Lung Carcinoma	1.18	Dead	Dead of Disease	Observation Alone	Tissue Specimen	Male	Stage II	Stage II			Alive at 1 Year	Alive at 1 Year		Dead of Disease at 3 Years	Dead at 3 Years			Dead of Disease at 5 Years	Dead at 5 Years				2.17025
9	patient_sample_CL2004111008AA	80 - 89 Years	81.3 Years	Primary Site	Large Cell Lung Carcinoma	GSM370938	Non-Small Cell Lung Carcinoma	Large Cell Lung Carcinoma	1.2	Dead	Dead of Disease	Adjuvant Vinorelbine/Cisplatin Chemotherapy	Tissue Specimen	Male	Stage I	Stage I			Alive at 1 Year	Alive at 1 Year		Dead of Disease at 3 Years	Dead at 3 Years			Dead of Disease at 5 Years	Dead at 5 Years				1.57717
10	patient_sample_CL20041116155AA	60 - 69 Years	60.4 Years	Primary Site	Large Cell Lung Carcinoma	GSM370977	Non-Small Cell Lung Carcinoma	Large Cell Lung Carcinoma	2.18	Dead	Dead of Disease	Observation Alone	Tissue Specimen	Female	Stage I	Stage I			Alive at 1 Year	Alive at 1 Year		Dead of Disease at 3 Years	Dead at 3 Years			Dead of Disease at 5 Years	Dead at 5 Years				2.45609
11	patient_sample_CL20041119166AA	60 - 69 Years	66.3 Years	Primary Site	Lung Adenocarcinoma	GSM370987	Non-Small Cell Lung Carcinoma	Lung Adenocarcinoma	3.51	Alive	Alive	Adjuvant Vinorelbine/Cisplatin Chemotherapy	Tissue Specimen	Female	Stage I		Stage I		Alive at 1 Year		Alive at 1 Year	Alive at 3 Years		Alive at 3 Years							1.16171
12	patient_sample_CL20041119164AA	60 - 69 Years	69.7 Years	Primary Site	Lung Adenocarcinoma	GSM370986	Non-Small Cell Lung Carcinoma	Lung Adenocarcinoma	3.95	Alive	Alive	Adjuvant Vinorelbine/Cisplatin Chemotherapy	Tissue Specimen	Female	Stage II		Stage II		Alive at 1 Year		Alive at 1 Year	Alive at 3 Years		Alive at 3 Years							1.57998
13	patient_sample_CL20041119161AA	60 - 69 Years	67.4 Years	Primary Site	Lung Adenocarcinoma	GSM370985	Non-Small Cell Lung Carcinoma	Lung Adenocarcinoma	4.46	Alive	Alive	Observation Alone	Tissue Specimen	Male	Stage I		Stage I		Alive at 1 Year		Alive at 1 Year	Alive at 3 Years		Alive at 3 Years							3.12766
14	patient_sample_CL20041119168AA	50 - 59 Years	58.4 Years	Primary Site	Lung Adenocarcinoma	GSM370992	Non-Small Cell Lung Carcinoma	Lung Adenocarcinoma	4.89	Alive	Alive	Adjuvant Vinorelbine/Cisplatin Chemotherapy	Tissue Specimen	Female	Stage II		Stage II		Alive at 1 Year		Alive at 1 Year	Alive at 3 Years		Alive at 3 Years							1.41035
15	patient_sample_CL20041116149AA	50 - 59 Years	56.5 Years	Primary Site	Lung Adenocarcinoma	GSM370958	Non-Small Cell Lung Carcinoma	Lung Adenocarcinoma	5.03	Alive	Alive	Adjuvant Vinorelbine/Cisplatin Chemotherapy	Tissue Specimen	Female	Stage II		Stage II		Alive at 1 Year		Alive at 1 Year	Alive at 3 Years		Alive at 3 Years		Alive at 5 Years		Alive at 5 Years			2.03051
16	patient_sample_CL2005060335AA	60 - 69 Years	63.2 Years	Primary Site	Lung Adenocarcinoma	GSM371000	Non-Small Cell Lung Carcinoma	Lung Adenocarcinoma	5.38	Alive	Alive	Observation Alone	Tissue Specimen	Male	Stage I		Stage I		Alive at 1 Year		Alive at 1 Year	Alive at 3 Years		Alive at 3 Years		Alive at 5 Years		Alive at 5 Years			3.21565
17	patient_sample_CL20041116153AA	60 - 69 Years	63.7 Years	Primary Site	Lung Adenocarcinoma	GSM370956	Non-Small Cell Lung Carcinoma	Lung Adenocarcinoma	5.42	Alive	Alive	Adjuvant Vinorelbine/Cisplatin Chemotherapy	Tissue Specimen	Male	Stage I		Stage I		Alive at 1 Year		Alive at 1 Year	Alive at 3 Years		Alive at 3 Years		Alive at 5 Years		Alive at 5 Years			1.6947
18	patient_sample_CL20041116148AA	30 - 39 Years	38.2 Years	Primary Site	Lung Adenocarcinoma	GSM370951	Non-Small Cell Lung Carcinoma	Lung Adenocarcinoma	5.87	Alive	Alive	Observation Alone	Tissue Specimen	Female	Stage I		Stage I		Alive at 1 Year		Alive at 1 Year	Alive at 3 Years		Alive at 3 Years		Alive at 5 Years		Alive at 5 Years			1.0672
19	patient_sample_CL2005060331AA	40 - 49 Years	41 Years	Primary Site	Lung Adenocarcinoma	GSM370999	Non-Small Cell Lung Carcinoma	Lung Adenocarcinoma	6.74	Alive	Alive	Adjuvant Vinorelbine/Cisplatin Chemotherapy	Tissue Specimen	Female	Stage I		Stage I		Alive at 1 Year		Alive at 1 Year	Alive at 3 Years		Alive at 3 Years		Alive at 5 Years		Alive at 5 Years			2.73273
20	patient_sample_CL2004111047AA	50 - 59 Years	50.2 Years	Primary Site	Lung Adenocarcinoma	GSM370934	Non-Small Cell Lung Carcinoma	Lung Adenocarcinoma	6.93	Alive	Alive	Observation Alone	Tissue Specimen	Female	Stage I		Stage I		Alive at 1 Year		Alive at 1 Year	Alive at 3 Years		Alive at 3 Years		Alive at 5 Years		Alive at 5 Years			0.74199
21	patient_sample_CL20041116119AA	50 - 59 Years	58.2 Years	Primary Site	Lung Adenocarcinoma	GSM370944	Non-Small Cell Lung Carcinoma	Lung Adenocarcinoma	7.2	Alive	Alive	Adjuvant Vinorelbine/Cisplatin Chemotherapy	Tissue Specimen	Male	Stage II		Stage II		Alive at 1 Year		Alive at 1 Year	Alive at 3 Years		Alive at 3 Years		Alive at 5 Years		Alive at 5 Years			1.97175
22	patient_sample_CL2004111029AA	60 - 69 Years	68.8 Years	Primary Site	Lung Adenocarcinoma	GSM370935	Non-Small Cell Lung Carcinoma	Lung Adenocarcinoma	7.71	Alive	Alive	Adjuvant Vinorelbine/Cisplatin Chemotherapy	Tissue Specimen	Male	Stage II		Stage II		Alive at 1 Year		Alive at 1 Year	Alive at 3 Years		Alive at 3 Years		Alive at 5 Years		Alive at 5 Years			1.49516
23	patient_sample_CL2004111016AA	60 - 69 Years	65.7 Years	Primary Site	Lung Adenocarcinoma	GSM370917	Non-Small Cell Lung Carcinoma	Lung Adenocarcinoma	8.23	Alive	Alive	Adjuvant Vinorelbine/Cisplatin Chemotherapy	Tissue Specimen	Female	Stage I		Stage I		Alive at 1 Year		Alive at 1 Year	Alive at 3 Years		Alive at 3 Years		Alive at 5 Years		Alive at 5 Years			2.17195
24	patient_sample_CL2004110925AA	40 - 49 Years	44.9 Years	Primary Site	Lung Adenocarcinoma	GSM370913	Non-Small Cell Lung Carcinoma	Lung Adenocarcinoma	8.52	Alive	Alive	Observation Alone	Tissue Specimen	Female	Stage II		Stage II		Alive at 1 Year		Alive at 1 Year	Alive at 3 Years		Alive at 3 Years		Alive at 5 Years		Alive at 5 Years			1.97542
25	patient_sample_CL2004111007AA	60 - 69 Years	65.5 Years	Primary Site	Lung Adenocarcinoma	GSM370921	Non-Small Cell Lung Carcinoma	Lung Adenocarcinoma	8.6	Alive	Alive	Adjuvant Vinorelbine/Cisplatin Chemotherapy	Tissue Specimen	Male	Stage II		Stage II		Alive at 1 Year		Alive at 1 Year	Alive at 3 Years		Alive at 3 Years		Alive at 5 Years		Alive at 5 Years			1.6566
26	patient_sample_CL2004111011AA	70 - 79 Years	75.6 Years	Primary Site	Lung Adenocarcinoma	GSM370939	Non-Small Cell Lung Carcinoma	Lung Adenocarcinoma	0.9	Dead	Dead of Disease	Adjuvant Vinorelbine/Cisplatin Chemotherapy	Tissue Specimen	Female	Stage I		Stage I		Dead of Disease at 1 Year		Dead at 1 Year	Dead of Disease at 3 Years		Dead at 3 Years		Dead of Disease at 5 Years		Dead at 5 Years			2.18734
27	patient_sample_CL20041119171AA	60 - 69 Years	69.2 Years	Primary Site	Lung Adenocarcinoma	GSM370984	Non-Small Cell Lung Carcinoma	Lung Adenocarcinoma	1.5	Dead	Dead of Disease	Observation Alone	Tissue Specimen	Male	Stage II		Stage II		Alive at 1 Year		Alive at 1 Year	Dead of Disease at 3 Years		Dead at 3 Years		Dead of Disease at 5 Years		Dead at 5 Years			-0.57432
28	patient_sample_CL2004111024AA	60 - 69 Years	63.5 Years	Primary Site	Lung Adenocarcinoma	GSM370928	Non-Small Cell Lung Carcinoma	Lung Adenocarcinoma	1.59	Dead	Dead of Disease	Observation Alone	Tissue Specimen	Female	Stage I		Stage I		Alive at 1 Year		Alive at 1 Year	Dead of Disease at 3 Years		Dead at 3 Years		Dead of Disease at 5 Years		Dead at 5 Years			1.41096
29	patient_sample_CL20041116157AA	40 - 49 Years	45.8 Years	Primary Site	Lung Adenocarcinoma	GSM370976	Non-Small Cell Lung Carcinoma	Lung Adenocarcinoma	1.86	Dead	Dead of Disease	Observation Alone	Tissue Specimen	Female	Stage I		Stage I		Alive at 1 Year		Alive at 1 Year	Dead of Disease at 3 Years		Dead at 3 Years		Dead of Disease at 5 Years		Dead at 5 Years			1.73739
30	patient_sample_CL2005060325AA	50 - 59 Years	57.4 Years	Primary Site	Lung Adenocarcinoma	GSM371001	Non-Small Cell Lung Carcinoma	Lung Adenocarcinoma	2.04	Dead	Dead of Disease	Observation Alone	Tissue Specimen	Female	Stage II		Stage II		Alive at 1 Year		Alive at 1 Year	Dead of Disease at 3 Years		Dead at 3 Years		Dead of Disease at 5 Years		Dead at 5 Years			3.46223
31	patient_sample_CL20041116150AA	60 - 69 Years	63.5 Years	Primary Site	Lung Adenocarcinoma	GSM370962	Non-Small Cell Lung Carcinoma	Lung Adenocarcinoma	2.28	Dead	Dead of Disease	Observation Alone	Tissue Specimen	Male	Stage II		Stage II		Alive at 1 Year		Alive at 1 Year	Dead of Disease at 3 Years		Dead at 3 Years		Dead of Disease at 5 Years		Dead at 5 Years			0.76118
32	patient_sample_CL20041116159AA	60 - 69 Years	65.8 Years	Primary Site	Lung Adenocarcinoma	GSM370979	Non-Small Cell Lung Carcinoma	Lung Adenocarcinoma	2.82	Dead	Dead of Disease	Observation Alone	Tissue Specimen	Male	Stage II		Stage II		Alive at 1 Year		Alive at 1 Year	Dead of Disease at 3 Years		Dead at 3 Years		Dead of Disease at 5 Years		Dead at 5 Years			2.4595
33	patient_sample_CL2004111028AA	60 - 69 Years	62.7 Years	Primary Site	Lung Adenocarcinoma	GSM370941	Non-Small Cell Lung Carcinoma	Lung Adenocarcinoma	3.74	Dead	Dead of Disease	Adjuvant Vinorelbine/Cisplatin Chemotherapy	Tissue Specimen	Male	Stage II		Stage II		Alive at 1 Year		Alive at 1 Year	Alive at 3 Years		Alive at 3 Years		Dead of Disease at 5 Years		Dead at 5 Years			1.71656
34	patient_sample_CL2004113024AA	60 - 69 Years	62 Years	Primary Site	Lung Adenocarcinoma	GSM370997	Non-Small Cell Lung Carcinoma	Lung Adenocarcinoma	4.76	Dead	Dead of Disease	Adjuvant Vinorelbine/Cisplatin Chemotherapy	Tissue Specimen	Female	Stage II		Stage II		Alive at 1 Year		Alive at 1 Year	Alive at 3 Years		Alive at 3 Years		Dead of Disease at 5 Years		Dead at 5 Years			-0.4587
35	patient_sample_CL2004111021AA	60 - 69 Years	67.2 Years	Primary Site	Lung Adenocarcinoma	GSM370920	Non-Small Cell Lung Carcinoma	Lung Adenocarcinoma	0.03	Dead	Dead of Other Causes	Adjuvant Vinorelbine/Cisplatin Chemotherapy	Tissue Specimen	Female	Stage I		Stage I		Dead of Other Causes at 1 Year		Dead at 1 Year	Dead of Other Causes at 3 Years		Dead at 3 Years		Dead of Other Causes at 5 Years		Dead at 5 Years			1.04846
36	patient_sample_CL2004111039AA	60 - 69 Years	63.2 Years	Primary Site	Lung Adenocarcinoma	GSM370933	Non-Small Cell Lung Carcinoma	Lung Adenocarcinoma	0.19	Dead	Dead of Other Causes	Adjuvant Vinorelbine/Cisplatin Chemotherapy	Tissue Specimen	Male	Stage II		Stage II		Dead of Other Causes at 1 Year		Dead at 1 Year	Dead of Other Causes at 3 Years		Dead at 3 Years		Dead of Other Causes at 5 Years		Dead at 5 Years			0.93422
37	patient_sample_CL2005060330AA	50 - 59 Years	56.8 Years	Primary Site	Lung Adenocarcinoma	GSM371002	Non-Small Cell Lung Carcinoma	Lung Adenocarcinoma	6.03	Dead	Dead of Other Causes	Adjuvant Vinorelbine/Cisplatin Chemotherapy	Tissue Specimen	Male	Stage I		Stage I		Alive at 1 Year		Alive at 1 Year	Alive at 3 Years		Alive at 3 Years		Alive at 5 Years		Alive at 5 Years			3.46339
38	patient_sample_CL2004111034AA	50 - 59 Years	59.4 Years	Primary Site	Lung Adenocarcinoma	GSM370931	Non-Small Cell Lung Carcinoma	Lung Adenocarcinoma	6.09	Dead	Dead of Other Causes	Adjuvant Vinorelbine/Cisplatin Chemotherapy	Tissue Specimen	Male	Stage I		Stage I		Alive at 1 Year		Alive at 1 Year	Alive at 3 Years		Alive at 3 Years		Alive at 5 Years		Alive at 5 Years			1.53216
39	patient_sample_CL20041119165AA	60 - 69 Years	65.3 Years	Primary Site	Squamous Cell Lung Carcinoma	GSM370989	Squamous Cell Lung Carcinoma		2.86	Alive	Alive	Observation Alone	Tissue Specimen	Male	Stage II			Stage II	Alive at 1 Year												2.92412
40	patient_sample_CL2004111027AA	70 - 79 Years	72.5 Years	Primary Site	Squamous Cell Lung Carcinoma	GSM370929	Squamous Cell Lung Carcinoma		3	Alive	Alive	Observation Alone	Tissue Specimen	Male	Stage I			Stage I	Alive at 1 Year												1.09894
41	patient_sample_CL20041116147AA	50 - 59 Years	51.2 Years	Primary Site	Squamous Cell Lung Carcinoma	GSM370975	Squamous Cell Lung Carcinoma		4.09	Alive	Alive	Adjuvant Vinorelbine/Cisplatin Chemotherapy	Tissue Specimen	Male	Stage I			Stage I	Alive at 1 Year			Alive at 3 Years			Alive at 3 Years						1.88764
42	patient_sample_CL20041116158AA	60 - 69 Years	69.4 Years	Primary Site	Squamous Cell Lung Carcinoma	GSM370978	Squamous Cell Lung Carcinoma		4.74	Alive	Alive	Adjuvant Vinorelbine/Cisplatin Chemotherapy	Tissue Specimen	Female	Stage I			Stage I	Alive at 1 Year			Alive at 3 Years			Alive at 3 Years						1.44771
43	patient_sample_CL20041116151AA	70 - 79 Years	73.1 Years	Primary Site	Squamous Cell Lung Carcinoma	GSM370959	Squamous Cell Lung Carcinoma		5.12	Alive	Alive	Adjuvant Vinorelbine/Cisplatin Chemotherapy	Tissue Specimen	Male	Stage I			Stage I	Alive at 1 Year			Alive at 3 Years			Alive at 3 Years	Alive at 5 Years			Alive at 5 Years		1.11635
44	patient_sample_CL20041116152AA	70 - 79 Years	70.3 Years	Primary Site	Squamous Cell Lung Carcinoma	GSM370966	Squamous Cell Lung Carcinoma		5.31	Alive	Alive	Adjuvant Vinorelbine/Cisplatin Chemotherapy	Tissue Specimen	Male	Stage I			Stage I	Alive at 1 Year			Alive at 3 Years			Alive at 3 Years	Alive at 5 Years			Alive at 5 Years		1.27241
45	patient_sample_CL2004113025AA	50 - 59 Years	57 Years	Primary Site	Squamous Cell Lung Carcinoma	GSM370998	Squamous Cell Lung Carcinoma		5.68	Alive	Alive	Observation Alone	Tissue Specimen	Female	Stage II			Stage II	Alive at 1 Year			Alive at 3 Years			Alive at 3 Years	Alive at 5 Years			Alive at 5 Years		1.13813
46	patient_sample_CL20041116144AA	60 - 69 Years	64.3 Years	Primary Site	Squamous Cell Lung Carcinoma	GSM370965	Squamous Cell Lung Carcinoma		5.88	Alive	Alive	Observation Alone	Tissue Specimen	Male	Stage I			Stage I	Alive at 1 Year			Alive at 3 Years			Alive at 3 Years	Alive at 5 Years			Alive at 5 Years		1.47538
47	patient_sample_CL20041116135AA	70 - 79 Years	74.4 Years	Primary Site	Squamous Cell Lung Carcinoma	GSM370960	Squamous Cell Lung Carcinoma		6.09	Alive	Alive	Observation Alone	Tissue Specimen	Male	Stage II			Stage II	Alive at 1 Year			Alive at 3 Years			Alive at 3 Years	Alive at 5 Years			Alive at 5 Years		1.79935
48	patient_sample_CL20041116141AA	60 - 69 Years	64.1 Years	Primary Site	Squamous Cell Lung Carcinoma	GSM370961	Squamous Cell Lung Carcinoma		6.24	Alive	Alive	Adjuvant Vinorelbine/Cisplatin Chemotherapy	Tissue Specimen	Male	Stage II			Stage II	Alive at 1 Year			Alive at 3 Years			Alive at 3 Years	Alive at 5 Years			Alive at 5 Years		2.02534
49	patient_sample_CL20041116137AA	60 - 69 Years	62.8 Years	Primary Site	Squamous Cell Lung Carcinoma	GSM370957	Squamous Cell Lung Carcinoma		6.44	Alive	Alive	Observation Alone	Tissue Specimen	Male	Stage I			Stage I	Alive at 1 Year			Alive at 3 Years			Alive at 3 Years	Alive at 5 Years			Alive at 5 Years		1.58945
50	patient_sample_CL20041116140AA	40 - 49 Years	45.4 Years	Primary Site	Squamous Cell Lung Carcinoma	GSM370973	Squamous Cell Lung Carcinoma		6.54	Alive	Alive	Adjuvant Vinorelbine/Cisplatin Chemotherapy	Tissue Specimen	Male	Stage II			Stage II	Alive at 1 Year			Alive at 3 Years			Alive at 3 Years	Alive at 5 Years			Alive at 5 Years		1.01796
51	patient_sample_CL20041116131AA	40 - 49 Years	48.8 Years	Primary Site	Squamous Cell Lung Carcinoma	GSM370947	Squamous Cell Lung Carcinoma		6.71	Alive	Alive	Adjuvant Vinorelbine/Cisplatin Chemotherapy	Tissue Specimen	Male	Stage II			Stage II	Alive at 1 Year			Alive at 3 Years			Alive at 3 Years	Alive at 5 Years			Alive at 5 Years		2.2855
52	patient_sample_CL20041116128AA	60 - 69 Years	61.6 Years	Primary Site	Squamous Cell Lung Carcinoma	GSM370945	Squamous Cell Lung Carcinoma		6.73	Alive	Alive	Adjuvant Vinorelbine/Cisplatin Chemotherapy	Tissue Specimen	Male	Stage I			Stage I	Alive at 1 Year			Alive at 3 Years			Alive at 3 Years	Alive at 5 Years			Alive at 5 Years		2.49056
53	patient_sample_CL20041116138AA	60 - 69 Years	63.3 Years	Primary Site	Squamous Cell Lung Carcinoma	GSM370948	Squamous Cell Lung Carcinoma		6.76	Alive	Alive	Observation Alone	Tissue Specimen	Male	Stage II			Stage II	Alive at 1 Year			Alive at 3 Years			Alive at 3 Years	Alive at 5 Years			Alive at 5 Years		1.72985
54	patient_sample_CL20041116124AA	50 - 59 Years	58.1 Years	Primary Site	Squamous Cell Lung Carcinoma	GSM370970	Squamous Cell Lung Carcinoma		6.86	Alive	Alive	Observation Alone	Tissue Specimen	Female	Stage II			Stage II	Alive at 1 Year			Alive at 3 Years			Alive at 3 Years	Alive at 5 Years			Alive at 5 Years		2.44816
55	patient_sample_CL20041116132AA	50 - 59 Years	59.1 Years	Primary Site	Squamous Cell Lung Carcinoma	GSM370971	Squamous Cell Lung Carcinoma		6.87	Alive	Alive	Adjuvant Vinorelbine/Cisplatin Chemotherapy	Tissue Specimen	Male	Stage II			Stage II	Alive at 1 Year			Alive at 3 Years			Alive at 3 Years	Alive at 5 Years			Alive at 5 Years		1.75912
56	patient_sample_CL20041116121AA	60 - 69 Years	60.5 Years	Primary Site	Squamous Cell Lung Carcinoma	GSM370968	Squamous Cell Lung Carcinoma		7.04	Alive	Alive	Adjuvant Vinorelbine/Cisplatin Chemotherapy	Tissue Specimen	Male	Stage II			Stage II	Alive at 1 Year			Alive at 3 Years			Alive at 3 Years	Alive at 5 Years			Alive at 5 Years		1.40683
57	patient_sample_CL20041116120AA	50 - 59 Years	54.8 Years	Primary Site	Squamous Cell Lung Carcinoma	GSM370963	Squamous Cell Lung Carcinoma		7.12	Alive	Alive	Observation Alone	Tissue Specimen	Male	Stage I			Stage I	Alive at 1 Year			Alive at 3 Years			Alive at 3 Years	Alive at 5 Years			Alive at 5 Years		2.74997
58	patient_sample_CL20041116125AA	70 - 79 Years	72.9 Years	Primary Site	Squamous Cell Lung Carcinoma	GSM370942	Squamous Cell Lung Carcinoma		7.21	Alive	Alive	Adjuvant Vinorelbine/Cisplatin Chemotherapy	Tissue Specimen	Male	Stage I			Stage I	Alive at 1 Year			Alive at 3 Years			Alive at 3 Years	Alive at 5 Years			Alive at 5 Years		3.58845
59	patient_sample_CL2004111035AA	50 - 59 Years	53 Years	Primary Site	Squamous Cell Lung Carcinoma	GSM370936	Squamous Cell Lung Carcinoma		7.24	Alive	Alive	Adjuvant Vinorelbine/Cisplatin Chemotherapy	Tissue Specimen	Female	Stage I			Stage I	Alive at 1 Year			Alive at 3 Years			Alive at 3 Years	Alive at 5 Years			Alive at 5 Years		0.03424
60	patient_sample_CL20041116118AA	60 - 69 Years	61.3 Years	Primary Site	Squamous Cell Lung Carcinoma	GSM370943	Squamous Cell Lung Carcinoma		7.43	Alive	Alive	Adjuvant Vinorelbine/Cisplatin Chemotherapy	Tissue Specimen	Male	Stage II			Stage II	Alive at 1 Year			Alive at 3 Years			Alive at 3 Years	Alive at 5 Years			Alive at 5 Years		2.50772
61	patient_sample_CL2004111030AA	40 - 49 Years	48.2 Years	Primary Site	Squamous Cell Lung Carcinoma	GSM370930	Squamous Cell Lung Carcinoma		7.53	Alive	Alive	Adjuvant Vinorelbine/Cisplatin Chemotherapy	Tissue Specimen	Female	Stage II			Stage II	Alive at 1 Year			Alive at 3 Years			Alive at 3 Years	Alive at 5 Years			Alive at 5 Years		1.93028
62	patient_sample_CL20041119172AA	70 - 79 Years	70.4 Years	Primary Site	Squamous Cell Lung Carcinoma	GSM370990	Squamous Cell Lung Carcinoma		7.77	Alive	Alive	Adjuvant Vinorelbine/Cisplatin Chemotherapy	Tissue Specimen	Male	Stage I			Stage I	Alive at 1 Year			Alive at 3 Years			Alive at 3 Years	Alive at 5 Years			Alive at 5 Years		1.94687
63	patient_sample_CL20041116116AA	70 - 79 Years	75.8 Years	Primary Site	Squamous Cell Lung Carcinoma	GSM370953	Squamous Cell Lung Carcinoma		7.88	Alive	Alive	Adjuvant Vinorelbine/Cisplatin Chemotherapy	Tissue Specimen	Male	Stage I			Stage I	Alive at 1 Year			Alive at 3 Years			Alive at 3 Years	Alive at 5 Years			Alive at 5 Years		1.53827
64	patient_sample_CL2004111023AA	60 - 69 Years	62.1 Years	Primary Site	Squamous Cell Lung Carcinoma	GSM370940	Squamous Cell Lung Carcinoma		7.94	Alive	Alive	Observation Alone	Tissue Specimen	Male	Stage II			Stage II	Alive at 1 Year			Alive at 3 Years			Alive at 3 Years	Alive at 5 Years			Alive at 5 Years		0.56445
65	patient_sample_CL20041116115AA	60 - 69 Years	69.6 Years	Primary Site	Squamous Cell Lung Carcinoma	GSM370952	Squamous Cell Lung Carcinoma		7.94	Alive	Alive	Observation Alone	Tissue Specimen	Male	Stage I			Stage I	Alive at 1 Year			Alive at 3 Years			Alive at 3 Years	Alive at 5 Years			Alive at 5 Years		3.36867
66	patient_sample_CL2004111036AA	60 - 69 Years	63.4 Years	Primary Site	Squamous Cell Lung Carcinoma	GSM370932	Squamous Cell Lung Carcinoma		8.02	Alive	Alive	Observation Alone	Tissue Specimen	Female	Stage II			Stage II	Alive at 1 Year			Alive at 3 Years			Alive at 3 Years	Alive at 5 Years			Alive at 5 Years		1.70665
67	patient_sample_CL20041119178AA	50 - 59 Years	57.4 Years	Primary Site	Squamous Cell Lung Carcinoma	GSM370991	Squamous Cell Lung Carcinoma		8.18	Alive	Alive	Adjuvant Vinorelbine/Cisplatin Chemotherapy	Tissue Specimen	Male	Stage I			Stage I	Alive at 1 Year			Alive at 3 Years			Alive at 3 Years	Alive at 5 Years			Alive at 5 Years		2.43532
68	patient_sample_CL2004111019AA	60 - 69 Years	66.6 Years	Primary Site	Squamous Cell Lung Carcinoma	GSM370927	Squamous Cell Lung Carcinoma		8.48	Alive	Alive	Adjuvant Vinorelbine/Cisplatin Chemotherapy	Tissue Specimen	Male	Stage I			Stage I	Alive at 1 Year			Alive at 3 Years			Alive at 3 Years	Alive at 5 Years			Alive at 5 Years		2.47829
69	patient_sample_CL2004111006AA	50 - 59 Years	53.4 Years	Primary Site	Squamous Cell Lung Carcinoma	GSM370914	Squamous Cell Lung Carcinoma		9.03	Alive	Alive	Observation Alone	Tissue Specimen	Male	Stage I			Stage I	Alive at 1 Year			Alive at 3 Years			Alive at 3 Years	Alive at 5 Years			Alive at 5 Years		0.49641
70	patient_sample_CL20041119169AA	60 - 69 Years	62.1 Years	Primary Site	Squamous Cell Lung Carcinoma	GSM370983	Squamous Cell Lung Carcinoma		9.22	Alive	Alive	Adjuvant Vinorelbine/Cisplatin Chemotherapy	Tissue Specimen	Male	Stage II			Stage II	Alive at 1 Year			Alive at 3 Years			Alive at 3 Years	Alive at 5 Years			Alive at 5 Years		2.42558
71	patient_sample_CL2004111001AA	70 - 79 Years	73.3 Years	Primary Site	Squamous Cell Lung Carcinoma	GSM370925	Squamous Cell Lung Carcinoma		9.29	Alive	Alive	Adjuvant Vinorelbine/Cisplatin Chemotherapy	Tissue Specimen	Male	Stage II			Stage II	Alive at 1 Year			Alive at 3 Years			Alive at 3 Years	Alive at 5 Years			Alive at 5 Years		2.29554
72	patient_sample_CL2004111032AA	60 - 69 Years	64.8 Years	Primary Site	Squamous Cell Lung Carcinoma	GSM370919	Squamous Cell Lung Carcinoma		0.69	Dead	Dead of Disease	Observation Alone	Tissue Specimen	Male	Stage II			Stage II	Dead of Disease at 1 Year			Dead of Disease at 3 Years			Dead at 3 Years	Dead of Disease at 5 Years			Dead at 5 Years		2.02699
73	patient_sample_CL20041116122AA	60 - 69 Years	67.9 Years	Primary Site	Squamous Cell Lung Carcinoma	GSM370969	Squamous Cell Lung Carcinoma		0.78	Dead	Dead of Disease	Observation Alone	Tissue Specimen	Male	Stage I			Stage I	Dead of Disease at 1 Year			Dead of Disease at 3 Years			Dead at 3 Years	Dead of Disease at 5 Years			Dead at 5 Years		1.49028
74	patient_sample_CL2004111037AA	60 - 69 Years	65.4 Years	Primary Site	Squamous Cell Lung Carcinoma	GSM370937	Squamous Cell Lung Carcinoma		1.09	Dead	Dead of Disease	Adjuvant Vinorelbine/Cisplatin Chemotherapy	Tissue Specimen	Male	Stage I			Stage I	Alive at 1 Year			Dead of Disease at 3 Years			Dead at 3 Years	Dead of Disease at 5 Years			Dead at 5 Years		0.40871
75	patient_sample_CL20041119160AA	50 - 59 Years	55.8 Years	Primary Site	Squamous Cell Lung Carcinoma	GSM370993	Squamous Cell Lung Carcinoma		1.1	Dead	Dead of Disease	Observation Alone	Tissue Specimen	Male	Stage II			Stage II	Alive at 1 Year			Dead of Disease at 3 Years			Dead at 3 Years	Dead of Disease at 5 Years			Dead at 5 Years		2.20753
76	patient_sample_CL20041119162AA	60 - 69 Years	66.5 Years	Primary Site	Squamous Cell Lung Carcinoma	GSM370994	Squamous Cell Lung Carcinoma		1.14	Dead	Dead of Disease	Observation Alone	Tissue Specimen	Male	Stage I			Stage I	Alive at 1 Year			Dead of Disease at 3 Years			Dead at 3 Years	Dead of Disease at 5 Years			Dead at 5 Years		1.92923
77	patient_sample_CL2004111014AA	60 - 69 Years	64.1 Years	Primary Site	Squamous Cell Lung Carcinoma	GSM370915	Squamous Cell Lung Carcinoma		1.32	Dead	Dead of Disease	Adjuvant Vinorelbine/Cisplatin Chemotherapy	Tissue Specimen	Male	Stage II			Stage II	Alive at 1 Year			Dead of Disease at 3 Years			Dead at 3 Years	Dead of Disease at 5 Years			Dead at 5 Years		0.84806
78	patient_sample_CL20041116142AA	60 - 69 Years	66.2 Years	Primary Site	Squamous Cell Lung Carcinoma	GSM370949	Squamous Cell Lung Carcinoma		1.64	Dead	Dead of Disease	Adjuvant Vinorelbine/Cisplatin Chemotherapy	Tissue Specimen	Male	Stage II			Stage II	Alive at 1 Year			Dead of Disease at 3 Years			Dead at 3 Years	Dead of Disease at 5 Years			Dead at 5 Years		2.55566
79	patient_sample_CL20041119163AA	70 - 79 Years	75.3 Years	Primary Site	Squamous Cell Lung Carcinoma	GSM370995	Squamous Cell Lung Carcinoma		1.7	Dead	Dead of Disease	Adjuvant Vinorelbine/Cisplatin Chemotherapy	Tissue Specimen	Male	Stage II			Stage II	Alive at 1 Year			Dead of Disease at 3 Years			Dead at 3 Years	Dead of Disease at 5 Years			Dead at 5 Years		2.8449
80	patient_sample_CL20041116123AA	60 - 69 Years	65.7 Years	Primary Site	Squamous Cell Lung Carcinoma	GSM370954	Squamous Cell Lung Carcinoma		1.88	Dead	Dead of Disease	Adjuvant Vinorelbine/Cisplatin Chemotherapy	Tissue Specimen	Male	Stage I			Stage I	Alive at 1 Year			Dead of Disease at 3 Years			Dead at 3 Years	Dead of Disease at 5 Years			Dead at 5 Years		2.10018
81	patient_sample_CL2004111031AA	60 - 69 Years	69.2 Years	Primary Site	Squamous Cell Lung Carcinoma	GSM370918	Squamous Cell Lung Carcinoma		2.06	Dead	Dead of Disease	Observation Alone	Tissue Specimen	Male	Stage II			Stage II	Alive at 1 Year			Dead of Disease at 3 Years			Dead at 3 Years	Dead of Disease at 5 Years			Dead at 5 Years		1.94221
82	patient_sample_CL20041116129AA	50 - 59 Years	56.4 Years	Primary Site	Squamous Cell Lung Carcinoma	GSM370946	Squamous Cell Lung Carcinoma		2.29	Dead	Dead of Disease	Observation Alone	Tissue Specimen	Male	Stage I			Stage I	Alive at 1 Year			Dead of Disease at 3 Years			Dead at 3 Years	Dead of Disease at 5 Years			Dead at 5 Years		1.55152
83	patient_sample_CL20041119173AA	50 - 59 Years	55.6 Years	Primary Site	Squamous Cell Lung Carcinoma	GSM370981	Squamous Cell Lung Carcinoma		2.43	Dead	Dead of Disease	Observation Alone	Tissue Specimen	Male	Stage II			Stage II	Alive at 1 Year			Dead of Disease at 3 Years			Dead at 3 Years	Dead of Disease at 5 Years			Dead at 5 Years		2.59761
84	patient_sample_CL20041119174AA	50 - 59 Years	59 Years	Primary Site	Squamous Cell Lung Carcinoma	GSM370982	Squamous Cell Lung Carcinoma		5	Dead	Dead of Disease	Observation Alone	Tissue Specimen	Male	Stage II			Stage II	Alive at 1 Year			Alive at 3 Years			Alive at 3 Years						1.93328
85	patient_sample_CL2004113026AA	60 - 69 Years	66.9 Years	Primary Site	Squamous Cell Lung Carcinoma	GSM370996	Squamous Cell Lung Carcinoma		6.66	Dead	Dead of Disease	Adjuvant Vinorelbine/Cisplatin Chemotherapy	Tissue Specimen	Male	Stage II			Stage II	Alive at 1 Year			Alive at 3 Years			Alive at 3 Years	Alive at 5 Years			Alive at 5 Years		2.39643
86	patient_sample_CL2004111012AA	70 - 79 Years	70.6 Years	Primary Site	Squamous Cell Lung Carcinoma	GSM370922	Squamous Cell Lung Carcinoma		1.66	Dead	Dead of Other Causes	Observation Alone	Tissue Specimen	Male	Stage II			Stage II	Alive at 1 Year			Dead of Other Causes at 3 Years			Dead at 3 Years	Dead of Other Causes at 5 Years			Dead at 5 Years		1.60277
87	patient_sample_CL20041116143AA	50 - 59 Years	58.5 Years	Primary Site	Squamous Cell Lung Carcinoma	GSM370974	Squamous Cell Lung Carcinoma		1.96	Dead	Dead of Other Causes	Observation Alone	Tissue Specimen	Male	Stage II			Stage II	Alive at 1 Year			Dead of Other Causes at 3 Years			Dead at 3 Years	Dead of Other Causes at 5 Years			Dead at 5 Years		1.69747
88	patient_sample_CL20041116130AA	60 - 69 Years	69 Years	Primary Site	Squamous Cell Lung Carcinoma	GSM370964	Squamous Cell Lung Carcinoma		3.17	Dead	Dead of Other Causes	Observation Alone	Tissue Specimen	Male	Stage I			Stage I	Alive at 1 Year			Alive at 3 Years			Alive at 3 Years	Dead of Other Causes at 5 Years			Dead at 5 Years		1.84307
89	patient_sample_CL20041119176AA	70 - 79 Years	72.4 Years	Primary Site	Squamous Cell Lung Carcinoma	GSM370988	Squamous Cell Lung Carcinoma		5.67	Dead	Dead of Other Causes	Adjuvant Vinorelbine/Cisplatin Chemotherapy	Tissue Specimen	Male	Stage I			Stage I	Alive at 1 Year			Alive at 3 Years			Alive at 3 Years	Alive at 5 Years			Alive at 5 Years		1.57796
90	patient_sample_CL2004111004AA	70 - 79 Years	73 Years	Primary Site	Squamous Cell Lung Carcinoma	GSM370926	Squamous Cell Lung Carcinoma		6.17	Dead	Dead of Other Causes	Observation Alone	Tissue Specimen	Male	Stage I			Stage I	Alive at 1 Year			Alive at 3 Years			Alive at 3 Years	Alive at 5 Years			Alive at 5 Years		1.70971
