# Supplementary material for: Overexpression of molecule GRP94 favors tumor progression in lung adenocarcinoma by interaction with regulatory T cells
Source: Thorac Cancer. 2020 Jan 22;11(3):704–12. doi: 10.1111/1759-7714.13321 (PMC7049511; doi:10.1111/1759-7714.13321)
Supplement: Supplementary file 1 — Appendix S1: Supporting information [file TCA-11-704-s001.zip › Oncomine data/Clinical outcome/Lung/7.csv]

Larsen Lung	17082175
Sample Number	Sample Name	Age	Age (Detailed)	Cancer Related Death	Cancer Type	GEO ID	Grade	Grade (Squamous Cell Lung Carcinoma)	Lymphatic Invasion	Metastatic Event Followup Time (Months)	Metastatic Event Status	Metastatic Event Status at 1 Year	Metastatic Event Status at 1 Year (Squamous Cell Lung Carcinoma)	Metastatic Event Status at 3 Years	Metastatic Event Status at 3 Years (Squamous Cell Lung Carcinoma)	Metastatic Event Status at 5 Years	Metastatic Event Status at 5 Years (Squamous Cell Lung Carcinoma)	N Stage	N Stage (Squamous Cell Lung Carcinoma)	Overall Survival Followup Time (Months)	Overall Survival Status	Overall Survival Status (Detailed)	Perineural Invasion	Pleural Invasion	Recurrence Followup Time (Months)	Recurrence Site	Recurrence Status	Recurrence Status (Detailed)	Recurrence Status at 1 Year	Recurrence Status at 1 Year (Squamous Cell Lung Carcinoma)	Recurrence Status at 3 Years	Recurrence Status at 3 Years (Squamous Cell Lung Carcinoma)	Recurrence Status at 5 Years	Recurrence Status at 5 Years (Squamous Cell Lung Carcinoma)	Sample Recurrence Status	Sample Type	Sex	Smoking Rate (Packs per Year)	Smoking Status	Stage	Stage (Squamous Cell Lung Carcinoma)	Surgery Type	Survival Status at 1 Year	Survival Status at 1 Year (Squamous Cell Lung Carcinoma)	Survival Status at 3 Years	Survival Status at 3 Years (Squamous Cell Lung Carcinoma)	Survival Status at 5 Years	Survival Status at 5 Years (Squamous Cell Lung Carcinoma)	Tumor Site
1	GSM115459	70 - 79 Years	72 Years	Unknown	Squamous Cell Lung Carcinoma	GSM115459	Grade 1	Grade 1	NA	37.4	No Metastatic Event	No Metastatic Event at 1 Year	No Metastatic Event at 1 Year	No Metastatic Event at 3 Years	No Metastatic Event at 3 Years			N0	N0	61.1	Dead	Dead of Unknown Causes	NA	No	37.4	No Evidence Of Disease	No Recurrence	No Recurrence	No Recurrence at 1 Year	No Recurrence at 1 Year	No Recurrence at 3 Years	No Recurrence at 3 Years			Primary Occurrence	Surgical Specimen	Male	3	Current Smoker	Stage IB	Stage I	Lobectomy	Alive at 1 Year	Alive at 1 Year	Alive at 3 Years	Alive at 3 Years	Alive at 5 Years	Alive at 5 Years	Left Lower Lobe
2	GSM115460	60 - 69 Years	68 Years	No	Squamous Cell Lung Carcinoma	GSM115460	Grade 1	Grade 1	No	98.9	No Metastatic Event	No Metastatic Event at 1 Year	No Metastatic Event at 1 Year	No Metastatic Event at 3 Years	No Metastatic Event at 3 Years	No Metastatic Event at 5 Years	No Metastatic Event at 5 Years	N0	N0	153.6	Dead	Dead	No	Yes	98.9	No Evidence Of Disease	No Recurrence	No Recurrence	No Recurrence at 1 Year	No Recurrence at 1 Year	No Recurrence at 3 Years	No Recurrence at 3 Years	No Recurrence at 5 Years	No Recurrence at 5 Years	Primary Occurrence	Surgical Specimen	Male	40	Current Smoker	Stage IA	Stage I	Lobectomy	Alive at 1 Year	Alive at 1 Year	Alive at 3 Years	Alive at 3 Years	Alive at 5 Years	Alive at 5 Years	Left Upper Lobe
3	GSM115461	60 - 69 Years	65 Years	Yes	Squamous Cell Lung Carcinoma	GSM115461	Grade 3	Grade 3	No	42	No Metastatic Event	No Metastatic Event at 1 Year	No Metastatic Event at 1 Year	No Metastatic Event at 3 Years	No Metastatic Event at 3 Years			N0	N0	112.2	Dead	Dead of Disease	No	No	42	No Evidence Of Disease	No Recurrence	No Recurrence	No Recurrence at 1 Year	No Recurrence at 1 Year	No Recurrence at 3 Years	No Recurrence at 3 Years			Primary Occurrence	Surgical Specimen	Female	135	Former Smoker	Stage IB	Stage I	Lobectomy	Alive at 1 Year	Alive at 1 Year	Alive at 3 Years	Alive at 3 Years	Alive at 5 Years	Alive at 5 Years	Right Lower Lobe
4	GSM115462	70 - 79 Years	74 Years	NA	Squamous Cell Lung Carcinoma	GSM115462	Grade 2	Grade 2	No	178.2	No Metastatic Event	No Metastatic Event at 1 Year	No Metastatic Event at 1 Year	No Metastatic Event at 3 Years	No Metastatic Event at 3 Years	No Metastatic Event at 5 Years	No Metastatic Event at 5 Years	N0	N0	178.2	Alive	Alive	No	No	178.2	No Evidence Of Disease	No Recurrence	No Recurrence	No Recurrence at 1 Year	No Recurrence at 1 Year	No Recurrence at 3 Years	No Recurrence at 3 Years	No Recurrence at 5 Years	No Recurrence at 5 Years	Primary Occurrence	Surgical Specimen	Female	38	Former Smoker	Stage IA	Stage I	Lobectomy	Alive at 1 Year	Alive at 1 Year	Alive at 3 Years	Alive at 3 Years	Alive at 5 Years	Alive at 5 Years	Right Lower Lobe
5	GSM115463	70 - 79 Years	70 Years	No	Squamous Cell Lung Carcinoma	GSM115463	Grade 1	Grade 1	No	45.3	No Metastatic Event	No Metastatic Event at 1 Year	No Metastatic Event at 1 Year	No Metastatic Event at 3 Years	No Metastatic Event at 3 Years			N0	N0	126	Dead	Dead	NA	No	45.3	No Evidence Of Disease	No Recurrence	No Recurrence	No Recurrence at 1 Year	No Recurrence at 1 Year	No Recurrence at 3 Years	No Recurrence at 3 Years			Primary Occurrence	Surgical Specimen	Male	57	Former Smoker	Stage IB	Stage I	Lobectomy	Alive at 1 Year	Alive at 1 Year	Alive at 3 Years	Alive at 3 Years	Alive at 5 Years	Alive at 5 Years	Left Upper Lobe
6	GSM115464	60 - 69 Years	62 Years	Yes	Squamous Cell Lung Carcinoma	GSM115464	Grade 1	Grade 1	No	111.6	No Metastatic Event	No Metastatic Event at 1 Year	No Metastatic Event at 1 Year	No Metastatic Event at 3 Years	No Metastatic Event at 3 Years	No Metastatic Event at 5 Years	No Metastatic Event at 5 Years	N0	N0	128	Dead	Dead of Disease	No	No	111.6	Lung (Primary Site)	No Recurrence		No Recurrence at 1 Year	No Recurrence at 1 Year	No Recurrence at 3 Years	No Recurrence at 3 Years	No Recurrence at 5 Years	No Recurrence at 5 Years	Primary Occurrence	Surgical Specimen	Male	86	Current Smoker	Stage IB	Stage I	Lobectomy	Alive at 1 Year	Alive at 1 Year	Alive at 3 Years	Alive at 3 Years	Alive at 5 Years	Alive at 5 Years	Right Middle Lobe
7	GSM115465	60 - 69 Years	65 Years	NA	Squamous Cell Lung Carcinoma	GSM115465	Grade 2	Grade 2	NA	38.3	No Metastatic Event	No Metastatic Event at 1 Year	No Metastatic Event at 1 Year	No Metastatic Event at 3 Years	No Metastatic Event at 3 Years			N0	N0	130.3	Alive	Alive	NA	No	38.3	No Evidence Of Disease	No Recurrence	No Recurrence	No Recurrence at 1 Year	No Recurrence at 1 Year	No Recurrence at 3 Years	No Recurrence at 3 Years			Primary Occurrence	Surgical Specimen	Male	60	Former Smoker	Stage IB	Stage I	Lobectomy	Alive at 1 Year	Alive at 1 Year	Alive at 3 Years	Alive at 3 Years	Alive at 5 Years	Alive at 5 Years	Right Lower Lobe
8	GSM115466	70 - 79 Years	76 Years	NA	Squamous Cell Lung Carcinoma	GSM115466	Grade 2	Grade 2	No	46.7	No Metastatic Event	No Metastatic Event at 1 Year	No Metastatic Event at 1 Year	No Metastatic Event at 3 Years	No Metastatic Event at 3 Years			N0	N0	73.3	Alive	Alive	No	No	46.7	No Evidence Of Disease	No Recurrence	No Recurrence	No Recurrence at 1 Year	No Recurrence at 1 Year	No Recurrence at 3 Years	No Recurrence at 3 Years			Primary Occurrence	Surgical Specimen	Male	50	Current Smoker	Stage IB	Stage I	Pneumonectomy	Alive at 1 Year	Alive at 1 Year	Alive at 3 Years	Alive at 3 Years	Alive at 5 Years	Alive at 5 Years	Left Lung
9	GSM115467	60 - 69 Years	68 Years	NA	Squamous Cell Lung Carcinoma	GSM115467	Grade 1	Grade 1	No	100.2	No Metastatic Event	No Metastatic Event at 1 Year	No Metastatic Event at 1 Year	No Metastatic Event at 3 Years	No Metastatic Event at 3 Years	No Metastatic Event at 5 Years	No Metastatic Event at 5 Years	N0	N0	101.2	Alive	Alive	No	No	100.2	No Evidence Of Disease	No Recurrence	No Recurrence	No Recurrence at 1 Year	No Recurrence at 1 Year	No Recurrence at 3 Years	No Recurrence at 3 Years	No Recurrence at 5 Years	No Recurrence at 5 Years	Primary Occurrence	Surgical Specimen	Male	50	Current Smoker	Stage IB	Stage I	Lobectomy	Alive at 1 Year	Alive at 1 Year	Alive at 3 Years	Alive at 3 Years	Alive at 5 Years	Alive at 5 Years	Right Lower Lobe
10	GSM115468	50 - 59 Years	58 Years	NA	Squamous Cell Lung Carcinoma	GSM115468	Grade 3	Grade 3	NA	53.6	No Metastatic Event	No Metastatic Event at 1 Year	No Metastatic Event at 1 Year	No Metastatic Event at 3 Years	No Metastatic Event at 3 Years			N0	N0	96.8	Alive	Alive	NA	Yes	53.6	No Evidence Of Disease	No Recurrence	No Recurrence	No Recurrence at 1 Year	No Recurrence at 1 Year	No Recurrence at 3 Years	No Recurrence at 3 Years			Primary Occurrence	Surgical Specimen	Female	80	Current Smoker	Stage IIIB	Stage III	Lobectomy	Alive at 1 Year	Alive at 1 Year	Alive at 3 Years	Alive at 3 Years	Alive at 5 Years	Alive at 5 Years	Right Middle Lobe
11	GSM115469	60 - 69 Years	67 Years	NA	Squamous Cell Lung Carcinoma	GSM115469	Grade 2	Grade 2	No	64.6	No Metastatic Event	No Metastatic Event at 1 Year	No Metastatic Event at 1 Year	No Metastatic Event at 3 Years	No Metastatic Event at 3 Years	No Metastatic Event at 5 Years	No Metastatic Event at 5 Years	N0	N0	80.2	Alive	Alive	No	No	64.6	No Evidence Of Disease	No Recurrence	No Recurrence	No Recurrence at 1 Year	No Recurrence at 1 Year	No Recurrence at 3 Years	No Recurrence at 3 Years	No Recurrence at 5 Years	No Recurrence at 5 Years	Primary Occurrence	Surgical Specimen	Male	50	Current Smoker	Stage IB	Stage I	Lobectomy	Alive at 1 Year	Alive at 1 Year	Alive at 3 Years	Alive at 3 Years	Alive at 5 Years	Alive at 5 Years	Right Upper Lobe
12	GSM115470	60 - 69 Years	66 Years	NA	Squamous Cell Lung Carcinoma	GSM115470	Grade 3	Grade 3	NA	120.4	No Metastatic Event	No Metastatic Event at 1 Year	No Metastatic Event at 1 Year	No Metastatic Event at 3 Years	No Metastatic Event at 3 Years	No Metastatic Event at 5 Years	No Metastatic Event at 5 Years	N0	N0	120.4	Alive	Alive	No	Yes	120.4	No Evidence Of Disease	No Recurrence	No Recurrence	No Recurrence at 1 Year	No Recurrence at 1 Year	No Recurrence at 3 Years	No Recurrence at 3 Years	No Recurrence at 5 Years	No Recurrence at 5 Years	Primary Occurrence	Surgical Specimen	Female	25	Current Smoker	Stage IIB	Stage II	Lobectomy	Alive at 1 Year	Alive at 1 Year	Alive at 3 Years	Alive at 3 Years	Alive at 5 Years	Alive at 5 Years	Left Upper Lobe
13	GSM115471	60 - 69 Years	65 Years	Yes	Squamous Cell Lung Carcinoma	GSM115471	Grade 1	Grade 1	No	88.3	No Metastatic Event	No Metastatic Event at 1 Year	No Metastatic Event at 1 Year	No Metastatic Event at 3 Years	No Metastatic Event at 3 Years	No Metastatic Event at 5 Years	No Metastatic Event at 5 Years	N0	N0	100.1	Dead	Dead of Disease	No	No	88.3	No Evidence Of Disease	No Recurrence	No Recurrence	No Recurrence at 1 Year	No Recurrence at 1 Year	No Recurrence at 3 Years	No Recurrence at 3 Years	No Recurrence at 5 Years	No Recurrence at 5 Years	Primary Occurrence	Surgical Specimen	Male	53	Current Smoker	Stage IB	Stage I	Lobectomy	Alive at 1 Year	Alive at 1 Year	Alive at 3 Years	Alive at 3 Years	Alive at 5 Years	Alive at 5 Years	Right Upper Lobe
14	GSM115472	60 - 69 Years	64 Years	NA	Squamous Cell Lung Carcinoma	GSM115472	Grade 2	Grade 2	No	56.7	No Metastatic Event	No Metastatic Event at 1 Year	No Metastatic Event at 1 Year	No Metastatic Event at 3 Years	No Metastatic Event at 3 Years			N0	N0	99.6	Alive	Alive	No	No	56.7	No Evidence Of Disease	No Recurrence	No Recurrence	No Recurrence at 1 Year	No Recurrence at 1 Year	No Recurrence at 3 Years	No Recurrence at 3 Years			Primary Occurrence	Surgical Specimen	Male	50	Current Smoker	Stage IA	Stage I	Lobectomy	Alive at 1 Year	Alive at 1 Year	Alive at 3 Years	Alive at 3 Years	Alive at 5 Years	Alive at 5 Years	Left Lower Lobe
15	GSM115473	60 - 69 Years	60 Years	NA	Squamous Cell Lung Carcinoma	GSM115473	Grade 3	Grade 3	No	73.1	No Metastatic Event	No Metastatic Event at 1 Year	No Metastatic Event at 1 Year	No Metastatic Event at 3 Years	No Metastatic Event at 3 Years	No Metastatic Event at 5 Years	No Metastatic Event at 5 Years	N0	N0	73.1	Alive	Alive	No	No	73.1	No Evidence Of Disease	No Recurrence	No Recurrence	No Recurrence at 1 Year	No Recurrence at 1 Year	No Recurrence at 3 Years	No Recurrence at 3 Years	No Recurrence at 5 Years	No Recurrence at 5 Years	Primary Occurrence	Surgical Specimen	Male	70	Current Smoker	Stage IA	Stage I	Lobectomy	Alive at 1 Year	Alive at 1 Year	Alive at 3 Years	Alive at 3 Years	Alive at 5 Years	Alive at 5 Years	Left Upper Lobe
16	GSM115474	60 - 69 Years	69 Years	NA	Squamous Cell Lung Carcinoma	GSM115474	Grade 2	Grade 2	No	77.5	No Metastatic Event	No Metastatic Event at 1 Year	No Metastatic Event at 1 Year	No Metastatic Event at 3 Years	No Metastatic Event at 3 Years	No Metastatic Event at 5 Years	No Metastatic Event at 5 Years	N0	N0	77.5	Alive	Alive	No	No	77.5	No Evidence Of Disease	No Recurrence	No Recurrence	No Recurrence at 1 Year	No Recurrence at 1 Year	No Recurrence at 3 Years	No Recurrence at 3 Years	No Recurrence at 5 Years	No Recurrence at 5 Years	Primary Occurrence	Surgical Specimen	Male	50	Former Smoker	Stage IB	Stage I	Lobectomy	Alive at 1 Year	Alive at 1 Year	Alive at 3 Years	Alive at 3 Years	Alive at 5 Years	Alive at 5 Years	Right Lower Lobe
17	GSM115475	70 - 79 Years	71 Years	NA	Squamous Cell Lung Carcinoma	GSM115475	Grade 1	Grade 1	No	57.7	No Metastatic Event	No Metastatic Event at 1 Year	No Metastatic Event at 1 Year	No Metastatic Event at 3 Years	No Metastatic Event at 3 Years			N0	N0	139.9	Alive	Alive	No	No	57.7	No Evidence Of Disease	No Recurrence	No Recurrence	No Recurrence at 1 Year	No Recurrence at 1 Year	No Recurrence at 3 Years	No Recurrence at 3 Years			Primary Occurrence	Surgical Specimen	Male	8	Current Smoker	Stage IB	Stage I	Lobectomy	Alive at 1 Year	Alive at 1 Year	Alive at 3 Years	Alive at 3 Years	Alive at 5 Years	Alive at 5 Years	Right Lower Lobe
18	GSM115476	70 - 79 Years	75 Years	NA	Squamous Cell Lung Carcinoma	GSM115476	Grade 2	Grade 2	Yes	68.3	No Metastatic Event	No Metastatic Event at 1 Year	No Metastatic Event at 1 Year	No Metastatic Event at 3 Years	No Metastatic Event at 3 Years	No Metastatic Event at 5 Years	No Metastatic Event at 5 Years	N0	N0	81.4	Alive	Alive	No	No	68.3	No Evidence Of Disease	No Recurrence	No Recurrence	No Recurrence at 1 Year	No Recurrence at 1 Year	No Recurrence at 3 Years	No Recurrence at 3 Years	No Recurrence at 5 Years	No Recurrence at 5 Years	Primary Occurrence	Surgical Specimen	Female	57	Current Smoker	Stage IA	Stage I	Lobectomy	Alive at 1 Year	Alive at 1 Year	Alive at 3 Years	Alive at 3 Years	Alive at 5 Years	Alive at 5 Years	Left Upper Lobe
19	GSM115477	70 - 79 Years	74 Years	NA	Squamous Cell Lung Carcinoma	GSM115477	Grade 3	Grade 3	No	59.8	No Metastatic Event	No Metastatic Event at 1 Year	No Metastatic Event at 1 Year	No Metastatic Event at 3 Years	No Metastatic Event at 3 Years			N0	N0	71.3	Alive	Alive	No	No	59.8	No Evidence Of Disease	No Recurrence	No Recurrence	No Recurrence at 1 Year	No Recurrence at 1 Year	No Recurrence at 3 Years	No Recurrence at 3 Years			Primary Occurrence	Surgical Specimen	Female	15	Current Smoker	Stage IB	Stage I	Lobectomy	Alive at 1 Year	Alive at 1 Year	Alive at 3 Years	Alive at 3 Years	Alive at 5 Years	Alive at 5 Years	Left Lower Lobe
20	GSM115478	50 - 59 Years	50 Years	Unknown	Squamous Cell Lung Carcinoma	GSM115478	Grade 3	Grade 3	Yes	46.6	No Metastatic Event	No Metastatic Event at 1 Year	No Metastatic Event at 1 Year	No Metastatic Event at 3 Years	No Metastatic Event at 3 Years			N0	N0	46.6	Dead	Dead of Unknown Causes	No	No	46.6	Lung (Primary Site)	No Recurrence		No Recurrence at 1 Year	No Recurrence at 1 Year	No Recurrence at 3 Years	No Recurrence at 3 Years			Primary Occurrence	Surgical Specimen	Female	30	Current Smoker	Stage IB	Stage I	Lobectomy	Alive at 1 Year	Alive at 1 Year	Alive at 3 Years	Alive at 3 Years	Dead of Unknown Causes at 5 Years	Dead at 5 Years	Right Lower Lobe
21	GSM115479	60 - 69 Years	69 Years	NA	Squamous Cell Lung Carcinoma	GSM115479	Grade 3	Grade 3	No	61.2	No Metastatic Event	No Metastatic Event at 1 Year	No Metastatic Event at 1 Year	No Metastatic Event at 3 Years	No Metastatic Event at 3 Years	No Metastatic Event at 5 Years	No Metastatic Event at 5 Years	N0	N0	61.2	Alive	Alive	No	No	61.2	No Evidence Of Disease	No Recurrence	No Recurrence	No Recurrence at 1 Year	No Recurrence at 1 Year	No Recurrence at 3 Years	No Recurrence at 3 Years	No Recurrence at 5 Years	No Recurrence at 5 Years	Primary Occurrence	Surgical Specimen	Male	43	Current Smoker	Stage IB	Stage I	Lobectomy	Alive at 1 Year	Alive at 1 Year	Alive at 3 Years	Alive at 3 Years	Alive at 5 Years	Alive at 5 Years	Right Middle Lobe
22	GSM115480	80 - 89 Years	84 Years	NA	Squamous Cell Lung Carcinoma	GSM115480	Grade 3	Grade 3	No	60.3	No Metastatic Event	No Metastatic Event at 1 Year	No Metastatic Event at 1 Year	No Metastatic Event at 3 Years	No Metastatic Event at 3 Years	No Metastatic Event at 5 Years	No Metastatic Event at 5 Years	N0	N0	60.3	Alive	Alive	No	No	60.3	No Evidence Of Disease	No Recurrence	No Recurrence	No Recurrence at 1 Year	No Recurrence at 1 Year	No Recurrence at 3 Years	No Recurrence at 3 Years	No Recurrence at 5 Years	No Recurrence at 5 Years	Primary Occurrence	Surgical Specimen	Male	38	Former Smoker	Stage IA	Stage I	Lobectomy	Alive at 1 Year	Alive at 1 Year	Alive at 3 Years	Alive at 3 Years	Alive at 5 Years	Alive at 5 Years	Left Lower Lobe
23	GSM115481	60 - 69 Years	64 Years	NA	Squamous Cell Lung Carcinoma	GSM115481	Grade 2	Grade 2	No	58.3	No Metastatic Event	No Metastatic Event at 1 Year	No Metastatic Event at 1 Year	No Metastatic Event at 3 Years	No Metastatic Event at 3 Years			N0	N0	60.9	Alive	Alive	No	Yes	58.3	No Evidence Of Disease	No Recurrence	No Recurrence	No Recurrence at 1 Year	No Recurrence at 1 Year	No Recurrence at 3 Years	No Recurrence at 3 Years			Primary Occurrence	Surgical Specimen	Male	171	Current Smoker	Stage IIIB	Stage III	Lobectomy	Alive at 1 Year	Alive at 1 Year	Alive at 3 Years	Alive at 3 Years	Alive at 5 Years	Alive at 5 Years	Left Upper Lobe
24	GSM115482	70 - 79 Years	75 Years	NA	Squamous Cell Lung Carcinoma	GSM115482	Grade 3	Grade 3	No	53.8	No Metastatic Event	No Metastatic Event at 1 Year	No Metastatic Event at 1 Year	No Metastatic Event at 3 Years	No Metastatic Event at 3 Years			N0	N0	57.6	Alive	Alive	NA	No	53.8	No Evidence Of Disease	No Recurrence	No Recurrence	No Recurrence at 1 Year	No Recurrence at 1 Year	No Recurrence at 3 Years	No Recurrence at 3 Years			Primary Occurrence	Surgical Specimen	Female	45	Former Smoker	Stage IB	Stage I	Lobectomy	Alive at 1 Year	Alive at 1 Year	Alive at 3 Years	Alive at 3 Years			Right Lower Lobe
25	GSM115483	60 - 69 Years	68 Years	NA	Squamous Cell Lung Carcinoma	GSM115483	Grade 3	Grade 3	No	42.3	No Metastatic Event	No Metastatic Event at 1 Year	No Metastatic Event at 1 Year	No Metastatic Event at 3 Years	No Metastatic Event at 3 Years			N0	N0	46.8	Alive	Alive	No	No	42.3	No Evidence Of Disease	No Recurrence	No Recurrence	No Recurrence at 1 Year	No Recurrence at 1 Year	No Recurrence at 3 Years	No Recurrence at 3 Years			Primary Occurrence	Surgical Specimen	Male	75	Current Smoker	Stage IB	Stage I	Lobectomy	Alive at 1 Year	Alive at 1 Year	Alive at 3 Years	Alive at 3 Years			Left Upper Lobe
26	GSM115484	40 - 49 Years	44 Years	NA	Squamous Cell Lung Carcinoma	GSM115484	Grade 1	Grade 1	No	41.1	No Metastatic Event	No Metastatic Event at 1 Year	No Metastatic Event at 1 Year	No Metastatic Event at 3 Years	No Metastatic Event at 3 Years			N1	N1+	147	Alive	Alive	NA	No	41.1	No Evidence Of Disease	No Recurrence	No Recurrence	No Recurrence at 1 Year	No Recurrence at 1 Year	No Recurrence at 3 Years	No Recurrence at 3 Years			Primary Occurrence	Surgical Specimen	Female	0	Never Smoker	Stage IIA	Stage II	Lobectomy	Alive at 1 Year	Alive at 1 Year	Alive at 3 Years	Alive at 3 Years	Alive at 5 Years	Alive at 5 Years	Right Upper Lobe
27	GSM115485	70 - 79 Years	72 Years	Yes	Squamous Cell Lung Carcinoma	GSM115485	Grade 2	Grade 2	No	58.9	Metastatic Event	No Metastatic Event at 1 Year	No Metastatic Event at 1 Year	No Metastatic Event at 3 Years	No Metastatic Event at 3 Years	Metastatic Event at 5 Years	Metastatic Event at 5 Years	N1	N1+	61.5	Dead	Dead of Disease	No	No	58.9	Brain	No Recurrence		No Recurrence at 1 Year	No Recurrence at 1 Year	No Recurrence at 3 Years	No Recurrence at 3 Years			Primary Occurrence	Surgical Specimen	Male	82	Current Smoker	Stage IIIA	Stage III	Pneumonectomy	Alive at 1 Year	Alive at 1 Year	Alive at 3 Years	Alive at 3 Years	Alive at 5 Years	Alive at 5 Years	Left Lung
28	GSM115486	50 - 59 Years	59 Years	NA	Squamous Cell Lung Carcinoma	GSM115486	Grade 3	Grade 3	No	67.8	No Metastatic Event	No Metastatic Event at 1 Year	No Metastatic Event at 1 Year	No Metastatic Event at 3 Years	No Metastatic Event at 3 Years	No Metastatic Event at 5 Years	No Metastatic Event at 5 Years	N1	N1+	67.8	Alive	Alive	No	No	67.8	No Evidence Of Disease	No Recurrence	No Recurrence	No Recurrence at 1 Year	No Recurrence at 1 Year	No Recurrence at 3 Years	No Recurrence at 3 Years	No Recurrence at 5 Years	No Recurrence at 5 Years	Primary Occurrence	Surgical Specimen	Male	78	Current Smoker	Stage IIB	Stage II	Lobectomy	Alive at 1 Year	Alive at 1 Year	Alive at 3 Years	Alive at 3 Years	Alive at 5 Years	Alive at 5 Years	Right Lower Lobe
29	GSM115487	70 - 79 Years	78 Years	NA	Squamous Cell Lung Carcinoma	GSM115487	Grade 3	Grade 3	No	61.6	No Metastatic Event	No Metastatic Event at 1 Year	No Metastatic Event at 1 Year	No Metastatic Event at 3 Years	No Metastatic Event at 3 Years	No Metastatic Event at 5 Years	No Metastatic Event at 5 Years	N1	N1+	61.6	Alive	Alive	No	Yes	61.6	No Evidence Of Disease	No Recurrence	No Recurrence	No Recurrence at 1 Year	No Recurrence at 1 Year	No Recurrence at 3 Years	No Recurrence at 3 Years	No Recurrence at 5 Years	No Recurrence at 5 Years	Primary Occurrence	Surgical Specimen	Male	38	Current Smoker	Stage IIB	Stage II	Pneumonectomy	Alive at 1 Year	Alive at 1 Year	Alive at 3 Years	Alive at 3 Years	Alive at 5 Years	Alive at 5 Years	Left Lung
30	GSM115488	60 - 69 Years	69 Years	NA	Squamous Cell Lung Carcinoma	GSM115488	Grade 3	Grade 3	No	66.4	No Metastatic Event	No Metastatic Event at 1 Year	No Metastatic Event at 1 Year	No Metastatic Event at 3 Years	No Metastatic Event at 3 Years	No Metastatic Event at 5 Years	No Metastatic Event at 5 Years	N1	N1+	66.4	Alive	Alive	No	Yes	66.4	No Evidence Of Disease	No Recurrence	No Recurrence	No Recurrence at 1 Year	No Recurrence at 1 Year	No Recurrence at 3 Years	No Recurrence at 3 Years	No Recurrence at 5 Years	No Recurrence at 5 Years	Primary Occurrence	Surgical Specimen	Male	31	Current Smoker	Stage IIB	Stage II	Lobectomy	Alive at 1 Year	Alive at 1 Year	Alive at 3 Years	Alive at 3 Years	Alive at 5 Years	Alive at 5 Years	Left Upper Lobe
31	GSM115489	50 - 59 Years	53 Years	NA	Squamous Cell Lung Carcinoma	GSM115489	Grade 2	Grade 2	No	48.3	No Metastatic Event	No Metastatic Event at 1 Year	No Metastatic Event at 1 Year	No Metastatic Event at 3 Years	No Metastatic Event at 3 Years			N1	N1+	55.6	Alive	Alive	No	Yes	48.3	No Evidence Of Disease	No Recurrence	No Recurrence	No Recurrence at 1 Year	No Recurrence at 1 Year	No Recurrence at 3 Years	No Recurrence at 3 Years			Primary Occurrence	Surgical Specimen	Male	33	Current Smoker	Stage IIB	Stage II	Pneumonectomy	Alive at 1 Year	Alive at 1 Year	Alive at 3 Years	Alive at 3 Years			Right Lung
32	GSM115490	70 - 79 Years	75 Years	NA	Squamous Cell Lung Carcinoma	GSM115490	Grade 3	Grade 3	Yes	41.6	No Metastatic Event	No Metastatic Event at 1 Year	No Metastatic Event at 1 Year	No Metastatic Event at 3 Years	No Metastatic Event at 3 Years			N1	N1+	41.6	Alive	Alive	No	No	41.6	No Evidence Of Disease	No Recurrence	No Recurrence	No Recurrence at 1 Year	No Recurrence at 1 Year	No Recurrence at 3 Years	No Recurrence at 3 Years			Primary Occurrence	Surgical Specimen	Male	157	Former Smoker	Stage IIIA	Stage III	Lobectomy	Alive at 1 Year	Alive at 1 Year	Alive at 3 Years	Alive at 3 Years			Right Lower Lobe
33	GSM115491	60 - 69 Years	65 Years	Unknown	Squamous Cell Lung Carcinoma	GSM115491	Grade 1	Grade 1	Yes	5.2	Metastatic Event	Metastatic Event at 1 Year	Metastatic Event at 1 Year	Metastatic Event at 3 Years	Metastatic Event at 3 Years	Metastatic Event at 5 Years	Metastatic Event at 5 Years	N0	N0	61.1	Dead	Dead of Unknown Causes	NA	NA	5.2	Brain	Recurrence	Metastatic Recurrence	Metastatic Recurrence at 1 Year	Recurrence at 1 Year	Metastatic Recurrence at 3 Years	Recurrence at 3 Years	Metastatic Recurrence at 5 Years	Recurrence at 5 Years	Primary Occurrence	Surgical Specimen	Male	100	Current Smoker	Stage IIB	Stage II	Pneumonectomy	Alive at 1 Year	Alive at 1 Year	Alive at 3 Years	Alive at 3 Years	Alive at 5 Years	Alive at 5 Years	Left Lung
34	GSM115492	70 - 79 Years	73 Years	No	Squamous Cell Lung Carcinoma	GSM115492	Grade 3	Grade 3	No	17.3	Metastatic Event	No Metastatic Event at 1 Year	No Metastatic Event at 1 Year	Metastatic Event at 3 Years	Metastatic Event at 3 Years	Metastatic Event at 5 Years	Metastatic Event at 5 Years	N0	N0	153.6	Dead	Dead	No	No	17.3	Brain	Recurrence	Metastatic Recurrence	No Recurrence at 1 Year	No Recurrence at 1 Year	Metastatic Recurrence at 3 Years	Recurrence at 3 Years	Metastatic Recurrence at 5 Years	Recurrence at 5 Years	Primary Occurrence	Surgical Specimen	Female	55	Former Smoker	Stage IB	Stage I	Pneumonectomy	Alive at 1 Year	Alive at 1 Year	Alive at 3 Years	Alive at 3 Years	Alive at 5 Years	Alive at 5 Years	Left Lung
35	GSM115493	60 - 69 Years	65 Years	Yes	Squamous Cell Lung Carcinoma	GSM115493	Grade 2	Grade 2	No	15.8	No Metastatic Event	No Metastatic Event at 1 Year	No Metastatic Event at 1 Year					N0	N0	112.2	Dead	Dead of Disease	No	No	15.8	Lung (Primary Site)	Recurrence	Local Recurrence	No Recurrence at 1 Year	No Recurrence at 1 Year	Local Recurrence at 3 Years	Recurrence at 3 Years	Local Recurrence at 5 Years	Recurrence at 5 Years	Primary Occurrence	Surgical Specimen	Male	80	Current Smoker	Stage IA	Stage I	Lobectomy	Alive at 1 Year	Alive at 1 Year	Alive at 3 Years	Alive at 3 Years	Alive at 5 Years	Alive at 5 Years	Left Lower Lobe
36	GSM115494	70 - 79 Years	73 Years	Unknown	Squamous Cell Lung Carcinoma	GSM115494	Grade 2	Grade 2	No	12.8	No Metastatic Event	No Metastatic Event at 1 Year	No Metastatic Event at 1 Year					N0	N0	178.2	Dead	Dead of Unknown Causes	No	Yes	12.8	Lung (Primary Site)	Recurrence	Local Recurrence	No Recurrence at 1 Year	No Recurrence at 1 Year	Local Recurrence at 3 Years	Recurrence at 3 Years	Local Recurrence at 5 Years	Recurrence at 5 Years	Primary Occurrence	Surgical Specimen	Male	40	Current Smoker	Stage IB	Stage I	Pneumonectomy	Alive at 1 Year	Alive at 1 Year	Alive at 3 Years	Alive at 3 Years	Alive at 5 Years	Alive at 5 Years	Left Lung
37	GSM115495	60 - 69 Years	68 Years	No	Squamous Cell Lung Carcinoma	GSM115495	Grade 3	Grade 3	No	10.5	Metastatic Event	Metastatic Event at 1 Year	Metastatic Event at 1 Year	Metastatic Event at 3 Years	Metastatic Event at 3 Years	Metastatic Event at 5 Years	Metastatic Event at 5 Years	N0	N0	126	Dead	Dead	No	No	10.5	Bone, Lung (Primary Site)	Recurrence	Recurrence	Recurrence at 1 Year	Recurrence at 1 Year	Recurrence at 3 Years	Recurrence at 3 Years	Recurrence at 5 Years	Recurrence at 5 Years	Primary Occurrence	Surgical Specimen	Male	44	Current Smoker	Stage IA	Stage I	Lobectomy	Alive at 1 Year	Alive at 1 Year	Alive at 3 Years	Alive at 3 Years	Alive at 5 Years	Alive at 5 Years	Right Lower Lobe
38	GSM115496	70 - 79 Years	70 Years	Yes	Squamous Cell Lung Carcinoma	GSM115496	Grade 2	Grade 2	No	16.4	No Metastatic Event	No Metastatic Event at 1 Year	No Metastatic Event at 1 Year					N0	N0	128	Dead	Dead of Disease	No	Yes	16.4	Lung (Primary Site)	Recurrence	Local Recurrence	No Recurrence at 1 Year	No Recurrence at 1 Year	Local Recurrence at 3 Years	Recurrence at 3 Years	Local Recurrence at 5 Years	Recurrence at 5 Years	Primary Occurrence	Surgical Specimen	Male	8	Former Smoker	Stage IB	Stage I	Lobectomy	Alive at 1 Year	Alive at 1 Year	Alive at 3 Years	Alive at 3 Years	Alive at 5 Years	Alive at 5 Years	Right Lower Lobe
39	GSM115497	70 - 79 Years	70 Years	Yes	Squamous Cell Lung Carcinoma	GSM115497	Grade 3	Grade 3	No	15	No Metastatic Event	No Metastatic Event at 1 Year	No Metastatic Event at 1 Year					N0	N0	130.3	Dead	Dead of Disease	No	Yes	15	Lung (Primary Site)	Recurrence	Local Recurrence	No Recurrence at 1 Year	No Recurrence at 1 Year	Local Recurrence at 3 Years	Recurrence at 3 Years	Local Recurrence at 5 Years	Recurrence at 5 Years	Primary Occurrence	Surgical Specimen	Male	83	Current Smoker	Stage IB	Stage I	Lobectomy	Alive at 1 Year	Alive at 1 Year	Alive at 3 Years	Alive at 3 Years	Alive at 5 Years	Alive at 5 Years	Left Upper Lobe
40	GSM115498	80 - 89 Years	81 Years	Yes	Squamous Cell Lung Carcinoma	GSM115498	Grade 3	Grade 3	No	8	Metastatic Event	Metastatic Event at 1 Year	Metastatic Event at 1 Year	Metastatic Event at 3 Years	Metastatic Event at 3 Years	Metastatic Event at 5 Years	Metastatic Event at 5 Years	N0	N0	73.3	Dead	Dead of Disease	No	No	8	Kidney	Recurrence	Metastatic Recurrence	Metastatic Recurrence at 1 Year	Recurrence at 1 Year	Metastatic Recurrence at 3 Years	Recurrence at 3 Years	Metastatic Recurrence at 5 Years	Recurrence at 5 Years	Primary Occurrence	Surgical Specimen	Male	3	Current Smoker	Stage IB	Stage I	Lobectomy	Alive at 1 Year	Alive at 1 Year	Alive at 3 Years	Alive at 3 Years	Alive at 5 Years	Alive at 5 Years	Left Lower Lobe
41	GSM115499	50 - 59 Years	58 Years	Yes	Squamous Cell Lung Carcinoma	GSM115499	Grade 1	Grade 1	No	6.3	No Metastatic Event							N1	N1+	9.1	Dead	Dead of Disease	NA	No	6.3	Lung (Primary Site)	Recurrence	Local Recurrence	Local Recurrence at 1 Year	Recurrence at 1 Year	Local Recurrence at 3 Years	Recurrence at 3 Years	Local Recurrence at 5 Years	Recurrence at 5 Years	Primary Occurrence	Surgical Specimen	Male	60	Current Smoker	Stage IIB	Stage II	Lobectomy	Dead of Disease at 1 Year	Dead at 1 Year	Dead of Disease at 3 Years	Dead at 3 Years	Dead of Disease at 5 Years	Dead at 5 Years	Left Lower Lobe
42	GSM115500	60 - 69 Years	62 Years	Yes	Squamous Cell Lung Carcinoma	GSM115500	Grade 2	Grade 2	No	16	No Metastatic Event	No Metastatic Event at 1 Year	No Metastatic Event at 1 Year					N1	N1+	24.2	Dead	Dead of Disease	No	No	16	Lung (Primary Site)	Recurrence	Local Recurrence	No Recurrence at 1 Year	No Recurrence at 1 Year	Local Recurrence at 3 Years	Recurrence at 3 Years	Local Recurrence at 5 Years	Recurrence at 5 Years	Primary Occurrence	Surgical Specimen	Male	90	Current Smoker	Stage IIB	Stage II	Lobectomy	Alive at 1 Year	Alive at 1 Year	Dead of Disease at 3 Years	Dead at 3 Years	Dead of Disease at 5 Years	Dead at 5 Years	Left Upper Lobe
43	GSM115501	30 - 39 Years	39 Years	Yes	Squamous Cell Lung Carcinoma	GSM115501	Grade 1	Grade 1	No	4.4	Metastatic Event	Metastatic Event at 1 Year	Metastatic Event at 1 Year	Metastatic Event at 3 Years	Metastatic Event at 3 Years	Metastatic Event at 5 Years	Metastatic Event at 5 Years	N1	N1+	26.5	Dead	Dead of Disease	No	Yes	4.4	Lymph	Recurrence	Metastatic Recurrence	Metastatic Recurrence at 1 Year	Recurrence at 1 Year	Metastatic Recurrence at 3 Years	Recurrence at 3 Years	Metastatic Recurrence at 5 Years	Recurrence at 5 Years	Primary Occurrence	Surgical Specimen	Female	15	Current Smoker	Stage IIIA	Stage III	Pneumonectomy	Alive at 1 Year	Alive at 1 Year	Dead of Disease at 3 Years	Dead at 3 Years	Dead of Disease at 5 Years	Dead at 5 Years	Left Lung
44	GSM115502	70 - 79 Years	71 Years	Yes	Squamous Cell Lung Carcinoma	GSM115502	Grade 3	Grade 3	No	12.3	Metastatic Event	No Metastatic Event at 1 Year	No Metastatic Event at 1 Year	Metastatic Event at 3 Years	Metastatic Event at 3 Years	Metastatic Event at 5 Years	Metastatic Event at 5 Years	N1	N1+	22.3	Dead	Dead of Disease	No	Yes	12.3	Liver	Recurrence	Metastatic Recurrence	No Recurrence at 1 Year	No Recurrence at 1 Year	Metastatic Recurrence at 3 Years	Recurrence at 3 Years	Metastatic Recurrence at 5 Years	Recurrence at 5 Years	Primary Occurrence	Surgical Specimen	Male	100	Current Smoker	Stage IIB	Stage II	Lobectomy	Alive at 1 Year	Alive at 1 Year	Dead of Disease at 3 Years	Dead at 3 Years	Dead of Disease at 5 Years	Dead at 5 Years	Left Upper Lobe
45	GSM115503	60 - 69 Years	66 Years	Yes	Squamous Cell Lung Carcinoma	GSM115503	Grade 3	Grade 3	No	16.1	Metastatic Event	No Metastatic Event at 1 Year	No Metastatic Event at 1 Year	Metastatic Event at 3 Years	Metastatic Event at 3 Years	Metastatic Event at 5 Years	Metastatic Event at 5 Years	N1	N1+	16.7	Dead	Dead of Disease	No	No	16.1	Lung (Distant)	Recurrence	Metastatic Recurrence	No Recurrence at 1 Year	No Recurrence at 1 Year	Metastatic Recurrence at 3 Years	Recurrence at 3 Years	Metastatic Recurrence at 5 Years	Recurrence at 5 Years	Primary Occurrence	Surgical Specimen	Male	100	Current Smoker	Stage IIB	Stage II	Lobectomy	Alive at 1 Year	Alive at 1 Year	Dead of Disease at 3 Years	Dead at 3 Years	Dead of Disease at 5 Years	Dead at 5 Years	Right Upper Lobe
46	GSM115504	70 - 79 Years	79 Years	Yes	Squamous Cell Lung Carcinoma	GSM115504	Grade 3	Grade 3	No	6.6	Metastatic Event	Metastatic Event at 1 Year	Metastatic Event at 1 Year	Metastatic Event at 3 Years	Metastatic Event at 3 Years	Metastatic Event at 5 Years	Metastatic Event at 5 Years	N1	N1+	29.5	Dead	Dead of Disease	No	Yes	6.6	Bone	Recurrence	Metastatic Recurrence	Metastatic Recurrence at 1 Year	Recurrence at 1 Year	Metastatic Recurrence at 3 Years	Recurrence at 3 Years	Metastatic Recurrence at 5 Years	Recurrence at 5 Years	Primary Occurrence	Surgical Specimen	Male	50	Current Smoker	Stage IIB	Stage II	Pneumonectomy	Alive at 1 Year	Alive at 1 Year	Dead of Disease at 3 Years	Dead at 3 Years	Dead of Disease at 5 Years	Dead at 5 Years	Left Lung
47	GSM115505	50 - 59 Years	59 Years	Yes	Squamous Cell Lung Carcinoma	GSM115505	Grade 3	Grade 3	NA	2.6	Metastatic Event	Metastatic Event at 1 Year	Metastatic Event at 1 Year	Metastatic Event at 3 Years	Metastatic Event at 3 Years	Metastatic Event at 5 Years	Metastatic Event at 5 Years	N1	N1+	7.1	Dead	Dead of Disease	NA	No	2.6	Bone	Recurrence	Metastatic Recurrence	Metastatic Recurrence at 1 Year	Recurrence at 1 Year	Metastatic Recurrence at 3 Years	Recurrence at 3 Years	Metastatic Recurrence at 5 Years	Recurrence at 5 Years	Primary Occurrence	Surgical Specimen	Female	30	Former Smoker	Stage IIB	Stage II	Pneumonectomy	Dead of Disease at 1 Year	Dead at 1 Year	Dead of Disease at 3 Years	Dead at 3 Years	Dead of Disease at 5 Years	Dead at 5 Years	Left Lung
48	GSM115506	60 - 69 Years	69 Years	Yes	Squamous Cell Lung Carcinoma	GSM115506	Grade 3	Grade 3	No	4.6	Metastatic Event	Metastatic Event at 1 Year	Metastatic Event at 1 Year	Metastatic Event at 3 Years	Metastatic Event at 3 Years	Metastatic Event at 5 Years	Metastatic Event at 5 Years	N1	N1+	6.5	Dead	Dead of Disease	No	No	4.6	Brain	Recurrence	Metastatic Recurrence	Metastatic Recurrence at 1 Year	Recurrence at 1 Year	Metastatic Recurrence at 3 Years	Recurrence at 3 Years	Metastatic Recurrence at 5 Years	Recurrence at 5 Years	Primary Occurrence	Surgical Specimen	Male	100	Current Smoker	Stage IIB	Stage II	Lobectomy	Dead of Disease at 1 Year	Dead at 1 Year	Dead of Disease at 3 Years	Dead at 3 Years	Dead of Disease at 5 Years	Dead at 5 Years	Right Upper Lobe
49	GSM115507	60 - 69 Years	69 Years	Yes	Squamous Cell Lung Carcinoma	GSM115507	Grade 2	Grade 2	No	8.2	Metastatic Event	Metastatic Event at 1 Year	Metastatic Event at 1 Year	Metastatic Event at 3 Years	Metastatic Event at 3 Years	Metastatic Event at 5 Years	Metastatic Event at 5 Years	N1	N1+	20.8	Dead	Dead of Disease	No	No	8.2	Brain	Recurrence	Metastatic Recurrence	Metastatic Recurrence at 1 Year	Recurrence at 1 Year	Metastatic Recurrence at 3 Years	Recurrence at 3 Years	Metastatic Recurrence at 5 Years	Recurrence at 5 Years	Primary Occurrence	Surgical Specimen	Female	0	Never Smoker	Stage IIB	Stage II	Lobectomy	Alive at 1 Year	Alive at 1 Year	Dead of Disease at 3 Years	Dead at 3 Years	Dead of Disease at 5 Years	Dead at 5 Years	Left Upper Lobe
50	GSM115508	60 - 69 Years	66 Years	Yes	Squamous Cell Lung Carcinoma	GSM115508	Grade 3	Grade 3	Yes	18.5	No Metastatic Event	No Metastatic Event at 1 Year	No Metastatic Event at 1 Year					N2	N1+	22.1	Dead	Dead of Disease	NA	No	18.5	Lung (Primary Site)	Recurrence	Local Recurrence	No Recurrence at 1 Year	No Recurrence at 1 Year	Local Recurrence at 3 Years	Recurrence at 3 Years	Local Recurrence at 5 Years	Recurrence at 5 Years	Primary Occurrence	Surgical Specimen	Female	40	Former Smoker	Stage IIIA	Stage III	Lobectomy	Alive at 1 Year	Alive at 1 Year	Dead of Disease at 3 Years	Dead at 3 Years	Dead of Disease at 5 Years	Dead at 5 Years	Left Upper Lobe
51	GSM115509	50 - 59 Years	53 Years	Yes	Squamous Cell Lung Carcinoma	GSM115509	Grade 3	Grade 3	No	15.4	Metastatic Event	No Metastatic Event at 1 Year	No Metastatic Event at 1 Year	Metastatic Event at 3 Years	Metastatic Event at 3 Years	Metastatic Event at 5 Years	Metastatic Event at 5 Years	N1	N1+	20	Dead	Dead of Disease	No	No	15.4	Lymph	Recurrence	Metastatic Recurrence	No Recurrence at 1 Year	No Recurrence at 1 Year	Metastatic Recurrence at 3 Years	Recurrence at 3 Years	Metastatic Recurrence at 5 Years	Recurrence at 5 Years	Primary Occurrence	Surgical Specimen	Male	74	Former Smoker	Stage IIIA	Stage III	Pneumonectomy	Alive at 1 Year	Alive at 1 Year	Dead of Disease at 3 Years	Dead at 3 Years	Dead of Disease at 5 Years	Dead at 5 Years	Left Lung
[truncated: 3 more columns]
