# Supplementary material for: Overexpression of molecule GRP94 favors tumor progression in lung adenocarcinoma by interaction with regulatory T cells
Source: Thorac Cancer. 2020 Jan 22;11(3):704–12. doi: 10.1111/1759-7714.13321 (PMC7049511; doi:10.1111/1759-7714.13321)
Supplement: Supplementary file 1 — Appendix S1: Supporting information [file TCA-11-704-s001.zip › Oncomine data/Clinical outcome/Lung/9.csv]

DirectorsChallenge Lung			18641660
Sample Number	Sample Name	Adjuvant Chemotherapy	Adjuvant Radiotherapy	Age	Age (Detailed)	Cancer Type	Grade	Grade (Lung Adenocarcinoma)	Institution	N Stage	N Stage (Lung Adenocarcinoma)	Overall Survival Followup Time (Months)	Overall Survival Status	Progression or Relapse - 5 Years	Race/Ethnicity	Sample Type	Set	Sex	Smoking Status	Smoking Status (Lung Adenocarcinoma)	Surgical Margins	Survival Status at 1 Year	Survival Status at 1 Year (Lung Adenocarcinoma)	Survival Status at 3 Years	Survival Status at 3 Years (Lung Adenocarcinoma)	Survival Status at 5 Years	Survival Status at 5 Years (Lung Adenocarcinoma)	T Stage	Gene / Reporter	HSP90B1 / 200598_s_at
1	CL2004110909AA	No	No	50 - 59 Years	55 Years	Lung Adenocarcinoma	Grade 3	Grade 3	Dana-Farber Cancer Institute	N0	N0	110	Alive	No		Surgical Specimen	Test Set 2	Female	Former Smoker	Smoker	All Margins Pathologically Negative	Alive at 1 Year	Alive at 1 Year	Alive at 3 Years	Alive at 3 Years	Alive at 5 Years	Alive at 5 Years	T2		2.3752
2	CL2004111002AA	No	No	40 - 49 Years	41 Years	Lung Adenocarcinoma	Grade 3	Grade 3	Dana-Farber Cancer Institute	N0	N0	98	Alive	Yes		Surgical Specimen	Test Set 2	Female	Former Smoker	Smoker	All Margins Pathologically Negative	Alive at 1 Year	Alive at 1 Year	Alive at 3 Years	Alive at 3 Years	Alive at 5 Years	Alive at 5 Years	T2		1.99387
3	CL2004111003AA	Yes	No	40 - 49 Years	47 Years	Lung Adenocarcinoma	Grade 2	Grade 2	Dana-Farber Cancer Institute	N0	N0	110	Alive	No		Surgical Specimen	Test Set 2	Male	Former Smoker	Smoker	All Margins Pathologically Negative	Alive at 1 Year	Alive at 1 Year	Alive at 3 Years	Alive at 3 Years	Alive at 5 Years	Alive at 5 Years	T2		3.19713
4	CL20041110100AA	Unknown	Unknown	70 - 79 Years	73 Years	Lung Adenocarcinoma	Grade 3	Grade 3	Dana-Farber Cancer Institute	N0	N0	66	Alive			Surgical Specimen	Test Set 2	Male	Never Smoker	Never Smoker	All Margins Pathologically Negative	Alive at 1 Year	Alive at 1 Year	Alive at 3 Years	Alive at 3 Years	Alive at 5 Years	Alive at 5 Years	T2		1.91278
5	CL20041110102AA	Unknown	Unknown	60 - 69 Years	63 Years	Lung Adenocarcinoma	Grade 3	Grade 3	Dana-Farber Cancer Institute	N1	N1+	29	Dead	Yes		Surgical Specimen	Test Set 2	Female	Current Smoker	Smoker	All Margins Pathologically Negative	Alive at 1 Year	Alive at 1 Year	Dead at 3 Years	Dead at 3 Years	Dead at 5 Years	Dead at 5 Years	T2		2.817
6	CL20041110103AA	Unknown	Unknown	70 - 79 Years	72 Years	Lung Adenocarcinoma	Grade 3	Grade 3	Dana-Farber Cancer Institute	N0	N0	7	Dead	Yes		Surgical Specimen	Test Set 2	Male	Never Smoker	Never Smoker	All Margins Pathologically Negative	Dead at 1 Year	Dead at 1 Year	Dead at 3 Years	Dead at 3 Years	Dead at 5 Years	Dead at 5 Years	T2		2.27155
7	CL20041110104AA	Unknown	Unknown	50 - 59 Years	57 Years	Lung Adenocarcinoma	Grade 1	Grade 1	Dana-Farber Cancer Institute	N0	N0	53	Alive			Surgical Specimen	Test Set 2	Female	Current Smoker	Smoker	All Margins Pathologically Negative	Alive at 1 Year	Alive at 1 Year	Alive at 3 Years	Alive at 3 Years			T1		2.02741
8	CL20041110107AA	Unknown	Unknown	50 - 59 Years	55 Years	Lung Adenocarcinoma			Dana-Farber Cancer Institute	N0	N0	63	Alive			Surgical Specimen	Test Set 2	Female			All Margins Pathologically Negative	Alive at 1 Year	Alive at 1 Year	Alive at 3 Years	Alive at 3 Years	Alive at 5 Years	Alive at 5 Years	T1		1.42892
9	CL20041110108AA	Unknown	Unknown	60 - 69 Years	64 Years	Lung Adenocarcinoma	Grade 2	Grade 2	Dana-Farber Cancer Institute	N0	N0	23	Alive			Surgical Specimen	Test Set 2	Male	Former Smoker	Smoker	All Margins Pathologically Negative	Alive at 1 Year	Alive at 1 Year					T2		2.68677
10	CL20041110109AA	Unknown	Unknown	40 - 49 Years	40 Years	Lung Adenocarcinoma	Grade 3	Grade 3	Dana-Farber Cancer Institute	N0	N0	62	Alive			Surgical Specimen	Test Set 2	Female	Current Smoker	Smoker	All Margins Pathologically Negative	Alive at 1 Year	Alive at 1 Year	Alive at 3 Years	Alive at 3 Years	Alive at 5 Years	Alive at 5 Years	T2		3.67063
11	CL2004111010AA	Yes	No	50 - 59 Years	53 Years	Lung Adenocarcinoma	Grade 3	Grade 3	Dana-Farber Cancer Institute	N0	N0	79	Dead	Yes		Surgical Specimen	Test Set 2	Male	Former Smoker	Smoker	All Margins Pathologically Negative	Alive at 1 Year	Alive at 1 Year	Alive at 3 Years	Alive at 3 Years	Alive at 5 Years	Alive at 5 Years	T2		1.59349
12	CL20041110110AA	Unknown	Unknown	70 - 79 Years	75 Years	Lung Adenocarcinoma	Grade 3	Grade 3	Dana-Farber Cancer Institute	N0	N0	7	Dead	Yes		Surgical Specimen	Test Set 2	Female	Never Smoker	Never Smoker	All Margins Pathologically Negative	Dead at 1 Year	Dead at 1 Year	Dead at 3 Years	Dead at 3 Years	Dead at 5 Years	Dead at 5 Years	T3		1.77449
13	CL20041110111AA	Unknown	Unknown	60 - 69 Years	60 Years	Lung Adenocarcinoma	Grade 2	Grade 2	Dana-Farber Cancer Institute	N0	N0	26	Alive			Surgical Specimen	Test Set 2	Male	Former Smoker	Smoker	All Margins Pathologically Negative	Alive at 1 Year	Alive at 1 Year					T2		1.94447
14	CL2004111013AA	No	No	50 - 59 Years	59 Years	Lung Adenocarcinoma	Grade 1	Grade 1	Dana-Farber Cancer Institute	N0	N0	107	Alive	No		Surgical Specimen	Test Set 2	Male	Former Smoker	Smoker	All Margins Pathologically Negative	Alive at 1 Year	Alive at 1 Year	Alive at 3 Years	Alive at 3 Years	Alive at 5 Years	Alive at 5 Years	T2		2.05611
15	CL2004111017AA	Yes	No	60 - 69 Years	66 Years	Lung Adenocarcinoma	Grade 3	Grade 3	Dana-Farber Cancer Institute	N0	N0	6	Dead	Yes		Surgical Specimen	Test Set 2	Female	Never Smoker	Never Smoker	All Margins Pathologically Negative	Dead at 1 Year	Dead at 1 Year	Dead at 3 Years	Dead at 3 Years	Dead at 5 Years	Dead at 5 Years	T2		1.98947
16	CL2004111018AA	No	No	60 - 69 Years	60 Years	Lung Adenocarcinoma	Grade 2	Grade 2	Dana-Farber Cancer Institute	N0	N0	105	Alive	No		Surgical Specimen	Test Set 2	Male	Former Smoker	Smoker	All Margins Pathologically Negative	Alive at 1 Year	Alive at 1 Year	Alive at 3 Years	Alive at 3 Years	Alive at 5 Years	Alive at 5 Years	T2		2.50157
17	CL2004111022AA	No	No	70 - 79 Years	75 Years	Lung Adenocarcinoma	Grade 1	Grade 1	Dana-Farber Cancer Institute	N0	N0	25	Dead	Yes		Surgical Specimen	Test Set 2	Male	Former Smoker	Smoker	All Margins Pathologically Negative	Alive at 1 Year	Alive at 1 Year	Dead at 3 Years	Dead at 3 Years	Dead at 5 Years	Dead at 5 Years	T2		0.68153
18	CL2004111033AA	Yes	No	70 - 79 Years	70 Years	Lung Adenocarcinoma	Grade 3	Grade 3	Dana-Farber Cancer Institute	N1	N1+	95	Dead	No		Surgical Specimen	Test Set 2	Female	Former Smoker	Smoker	All Margins Pathologically Negative	Alive at 1 Year	Alive at 1 Year	Alive at 3 Years	Alive at 3 Years	Alive at 5 Years	Alive at 5 Years	T1		2.76748
19	CL2004111038AA	Yes	No	70 - 79 Years	71 Years	Lung Adenocarcinoma	Grade 2	Grade 2	Dana-Farber Cancer Institute	N1	N1+	13	Dead	Yes		Surgical Specimen	Test Set 2	Male	Former Smoker	Smoker	All Margins Pathologically Negative	Alive at 1 Year	Alive at 1 Year	Dead at 3 Years	Dead at 3 Years	Dead at 5 Years	Dead at 5 Years	T2		1.03668
20	CL2004111040AA	Yes	No	60 - 69 Years	68 Years	Lung Adenocarcinoma	Grade 2	Grade 2	Dana-Farber Cancer Institute	N0	N0	38	Dead	Yes		Surgical Specimen	Test Set 2	Male	Former Smoker	Smoker	All Margins Pathologically Negative	Alive at 1 Year	Alive at 1 Year	Alive at 3 Years	Alive at 3 Years	Dead at 5 Years	Dead at 5 Years	T2		2.36563
21	CL2004111041AA	Yes	No	60 - 69 Years	65 Years	Lung Adenocarcinoma	Grade 2	Grade 2	Dana-Farber Cancer Institute	N0	N0	15	Dead	Yes		Surgical Specimen	Test Set 2	Male	Former Smoker	Smoker	All Margins Pathologically Negative	Alive at 1 Year	Alive at 1 Year	Dead at 3 Years	Dead at 3 Years	Dead at 5 Years	Dead at 5 Years	T2		1.29099
22	CL2004111042AA	No	No	60 - 69 Years	60 Years	Lung Adenocarcinoma	Grade 3	Grade 3	Dana-Farber Cancer Institute	N0	N0	96	Alive	No		Surgical Specimen	Test Set 2	Female	Former Smoker	Smoker	All Margins Pathologically Negative	Alive at 1 Year	Alive at 1 Year	Alive at 3 Years	Alive at 3 Years	Alive at 5 Years	Alive at 5 Years	T2		2.90003
23	CL2004111043AA	No	No	50 - 59 Years	59 Years	Lung Adenocarcinoma	Grade 3	Grade 3	Dana-Farber Cancer Institute	N0	N0	37	Dead	Yes		Surgical Specimen	Test Set 2	Male	Current Smoker	Smoker	All Margins Pathologically Negative	Alive at 1 Year	Alive at 1 Year	Alive at 3 Years	Alive at 3 Years	Dead at 5 Years	Dead at 5 Years	T1		2.38129
24	CL2004111044AA	No	No	60 - 69 Years	60 Years	Lung Adenocarcinoma	Grade 2	Grade 2	Dana-Farber Cancer Institute	N0	N0	87	Alive	No		Surgical Specimen	Test Set 2	Female	Former Smoker	Smoker	All Margins Pathologically Negative	Alive at 1 Year	Alive at 1 Year	Alive at 3 Years	Alive at 3 Years	Alive at 5 Years	Alive at 5 Years	T2		2.57949
25	CL2004111045AA	Yes	No	60 - 69 Years	62 Years	Lung Adenocarcinoma	Grade 3	Grade 3	Dana-Farber Cancer Institute	N1	N1+	13	Dead	Yes		Surgical Specimen	Test Set 2	Male	Former Smoker	Smoker	All Margins Pathologically Negative	Alive at 1 Year	Alive at 1 Year	Dead at 3 Years	Dead at 3 Years	Dead at 5 Years	Dead at 5 Years	T2		2.76135
26	CL2004111046AA	Yes	No	50 - 59 Years	54 Years	Lung Adenocarcinoma	Grade 1	Grade 1	Dana-Farber Cancer Institute	N0	N0	71	Dead	Yes		Surgical Specimen	Test Set 2	Male	Former Smoker	Smoker	All Margins Pathologically Negative	Alive at 1 Year	Alive at 1 Year	Alive at 3 Years	Alive at 3 Years	Alive at 5 Years	Alive at 5 Years	T2		1.45262
27	CL2004111048AA	No	No	50 - 59 Years	53 Years	Lung Adenocarcinoma	Grade 2	Grade 2	Dana-Farber Cancer Institute	N1	N1+	74	Alive	No		Surgical Specimen	Test Set 2	Female	Former Smoker	Smoker	All Margins Pathologically Negative	Alive at 1 Year	Alive at 1 Year	Alive at 3 Years	Alive at 3 Years	Alive at 5 Years	Alive at 5 Years	T2		1.89282
28	CL2004111097AA	Unknown	Unknown	60 - 69 Years	61 Years	Lung Adenocarcinoma	Grade 2	Grade 2	Dana-Farber Cancer Institute	N0	N0	76	Alive			Surgical Specimen	Test Set 2	Male	Current Smoker	Smoker	All Margins Pathologically Negative	Alive at 1 Year	Alive at 1 Year	Alive at 3 Years	Alive at 3 Years	Alive at 5 Years	Alive at 5 Years	T2		1.62061
29	CL2004111098AA	Unknown	Unknown	60 - 69 Years	62 Years	Lung Adenocarcinoma	Grade 2	Grade 2	Dana-Farber Cancer Institute	N0	N0	34	Dead	Yes		Surgical Specimen	Test Set 2	Female	Former Smoker	Smoker	All Margins Pathologically Negative	Alive at 1 Year	Alive at 1 Year	Dead at 3 Years	Dead at 3 Years	Dead at 5 Years	Dead at 5 Years	T1		1.73148
30	CL20041116112AA	Unknown	Unknown	50 - 59 Years	58 Years	Lung Adenocarcinoma	Grade 2	Grade 2	Dana-Farber Cancer Institute	N0	N0	40	Alive			Surgical Specimen	Test Set 2	Female	Current Smoker	Smoker	All Margins Pathologically Negative	Alive at 1 Year	Alive at 1 Year	Alive at 3 Years	Alive at 3 Years			T2		2.18972
31	CL20041116113AA	Unknown	Unknown	60 - 69 Years	64 Years	Lung Adenocarcinoma	Grade 3	Grade 3	Dana-Farber Cancer Institute	N0	N0	30	Alive	Yes		Surgical Specimen	Test Set 2	Male	Former Smoker	Smoker	All Margins Pathologically Negative	Alive at 1 Year	Alive at 1 Year					T2		2.60234
32	CL20041116114AA	Unknown	Unknown	60 - 69 Years	62 Years	Lung Adenocarcinoma	Grade 2	Grade 2	Dana-Farber Cancer Institute	N0	N0	40	Alive			Surgical Specimen	Test Set 2	Male	Former Smoker	Smoker	All Margins Pathologically Negative	Alive at 1 Year	Alive at 1 Year	Alive at 3 Years	Alive at 3 Years			T2		1.31637
33	CL20041116126AA	Yes	No	60 - 69 Years	66 Years	Lung Adenocarcinoma	Grade 3	Grade 3	Dana-Farber Cancer Institute	N0	N0	85	Alive	No		Surgical Specimen	Test Set 2	Female	Never Smoker	Never Smoker	All Margins Pathologically Negative	Alive at 1 Year	Alive at 1 Year	Alive at 3 Years	Alive at 3 Years	Alive at 5 Years	Alive at 5 Years	T2		3.33183
34	CL20041116127AA	No	No	30 - 39 Years	35 Years	Lung Adenocarcinoma	Grade 1	Grade 1	Dana-Farber Cancer Institute	N0	N0	88	Alive	No		Surgical Specimen	Test Set 2	Male	Former Smoker	Smoker	All Margins Pathologically Negative	Alive at 1 Year	Alive at 1 Year	Alive at 3 Years	Alive at 3 Years	Alive at 5 Years	Alive at 5 Years	T2		2.61056
35	CL20041116134AA	No	No	60 - 69 Years	66 Years	Lung Adenocarcinoma	Grade 3	Grade 3	Dana-Farber Cancer Institute	N1	N1+	9	Dead	Yes		Surgical Specimen	Test Set 2	Male	Former Smoker	Smoker	All Margins Pathologically Negative	Dead at 1 Year	Dead at 1 Year	Dead at 3 Years	Dead at 3 Years	Dead at 5 Years	Dead at 5 Years	T2		1.93212
36	CL20041116136AA	Yes	No	50 - 59 Years	52 Years	Lung Adenocarcinoma	Grade 1	Grade 1	Dana-Farber Cancer Institute	N1	N1+	9	Dead	Yes		Surgical Specimen	Test Set 2	Female	Former Smoker	Smoker	All Margins Pathologically Negative	Dead at 1 Year	Dead at 1 Year	Dead at 3 Years	Dead at 3 Years	Dead at 5 Years	Dead at 5 Years	T2		1.58885
37	CL20041116156AA	Yes	No	50 - 59 Years	57 Years	Lung Adenocarcinoma	Grade 1	Grade 1	Dana-Farber Cancer Institute	N1	N1+	64	Alive	No	White	Surgical Specimen	Test Set 2	Male	Former Smoker	Smoker	All Margins Pathologically Negative	Alive at 1 Year	Alive at 1 Year	Alive at 3 Years	Alive at 3 Years	Alive at 5 Years	Alive at 5 Years	T2		2.90713
38	CL20041119167AA	Yes	No	70 - 79 Years	73 Years	Lung Adenocarcinoma	Grade 1	Grade 1	Dana-Farber Cancer Institute	N0	N0	59	Alive	Yes	White	Surgical Specimen	Test Set 2	Female	Former Smoker	Smoker	All Margins Pathologically Negative	Alive at 1 Year	Alive at 1 Year	Alive at 3 Years	Alive at 3 Years			T2		0.95529
39	CL20041119175AA	No	No	60 - 69 Years	63 Years	Lung Adenocarcinoma	Grade 3	Grade 3	Dana-Farber Cancer Institute	N1	N1+	74	Dead	No		Surgical Specimen	Test Set 2	Male	Former Smoker	Smoker	All Margins Pathologically Negative	Alive at 1 Year	Alive at 1 Year	Alive at 3 Years	Alive at 3 Years	Alive at 5 Years	Alive at 5 Years	T2		1.0774
40	CL20041119179AA	Unknown	Unknown	70 - 79 Years	75 Years	Lung Adenocarcinoma	Grade 2	Grade 2	Dana-Farber Cancer Institute	N0	N0	84	Alive	No		Surgical Specimen	Test Set 2	Male	Never Smoker	Never Smoker	All Margins Pathologically Negative	Alive at 1 Year	Alive at 1 Year	Alive at 3 Years	Alive at 3 Years	Alive at 5 Years	Alive at 5 Years	T1		1.44935
41	CL20041119180AA	Unknown	Unknown	70 - 79 Years	76 Years	Lung Adenocarcinoma	Grade 2	Grade 2	Dana-Farber Cancer Institute	N0	N0	18	Dead			Surgical Specimen	Test Set 2	Male	Current Smoker	Smoker	All Margins Pathologically Negative	Alive at 1 Year	Alive at 1 Year	Dead at 3 Years	Dead at 3 Years	Dead at 5 Years	Dead at 5 Years	T2		1.76093
42	CL20041119181AA	Unknown	Unknown	50 - 59 Years	59 Years	Lung Adenocarcinoma	Grade 3	Grade 3	Dana-Farber Cancer Institute	N1	N1+	25	Dead	Yes		Surgical Specimen	Test Set 2	Female	Former Smoker	Smoker	All Margins Pathologically Negative	Alive at 1 Year	Alive at 1 Year	Dead at 3 Years	Dead at 3 Years	Dead at 5 Years	Dead at 5 Years	T1		1.07244
43	CL20041119182AA	Unknown	Unknown	50 - 59 Years	54 Years	Lung Adenocarcinoma	Grade 2	Grade 2	Dana-Farber Cancer Institute	N0	N0	80	Alive			Surgical Specimen	Test Set 2	Male	Former Smoker	Smoker	All Margins Pathologically Negative	Alive at 1 Year	Alive at 1 Year	Alive at 3 Years	Alive at 3 Years	Alive at 5 Years	Alive at 5 Years	T1		1.77631
44	CL20041119183AA	Unknown	Unknown	70 - 79 Years	74 Years	Lung Adenocarcinoma	Grade 3	Grade 3	Dana-Farber Cancer Institute	N1	N1+	12	Dead	Yes		Surgical Specimen	Test Set 2	Male	Former Smoker	Smoker	All Margins Pathologically Negative			Dead at 3 Years	Dead at 3 Years	Dead at 5 Years	Dead at 5 Years	T2		2.99082
45	CL20041119184AA	Unknown	Unknown	70 - 79 Years	70 Years	Lung Adenocarcinoma	Grade 2	Grade 2	Dana-Farber Cancer Institute	N0	N0	32	Alive			Surgical Specimen	Test Set 2	Female	Never Smoker	Never Smoker	All Margins Pathologically Negative	Alive at 1 Year	Alive at 1 Year					T2		1.65992
46	CL20041119185AA	Unknown	Unknown	60 - 69 Years	68 Years	Lung Adenocarcinoma	Grade 3	Grade 3	Dana-Farber Cancer Institute	N0	N0	105	Alive	No		Surgical Specimen	Test Set 2	Female	Former Smoker	Smoker	All Margins Pathologically Negative	Alive at 1 Year	Alive at 1 Year	Alive at 3 Years	Alive at 3 Years	Alive at 5 Years	Alive at 5 Years	T2		0.76133
47	CL20041119186AA	Unknown	Unknown	60 - 69 Years	69 Years	Lung Adenocarcinoma	Grade 3	Grade 3	Dana-Farber Cancer Institute	N0	N0	81	Alive			Surgical Specimen	Test Set 2	Male	Former Smoker	Smoker	All Margins Pathologically Negative	Alive at 1 Year	Alive at 1 Year	Alive at 3 Years	Alive at 3 Years	Alive at 5 Years	Alive at 5 Years	T3		2.81603
48	CL20041119187AA	Unknown	Unknown	70 - 79 Years	75 Years	Lung Adenocarcinoma	Grade 2	Grade 2	Dana-Farber Cancer Institute	N0	N0	75	Alive			Surgical Specimen	Test Set 2	Male	Former Smoker	Smoker	All Margins Pathologically Negative	Alive at 1 Year	Alive at 1 Year	Alive at 3 Years	Alive at 3 Years	Alive at 5 Years	Alive at 5 Years	T2		2.34873
49	CL20041119190AA	Unknown	Unknown	60 - 69 Years	64 Years	Lung Adenocarcinoma	Grade 2	Grade 2	Dana-Farber Cancer Institute	N0	N0	97	Alive			Surgical Specimen	Test Set 2	Male	Former Smoker	Smoker	All Margins Pathologically Negative	Alive at 1 Year	Alive at 1 Year	Alive at 3 Years	Alive at 3 Years	Alive at 5 Years	Alive at 5 Years	T2		1.73796
50	CL20041119191AA	Unknown	Unknown	70 - 79 Years	79 Years	Lung Adenocarcinoma	Grade 2	Grade 2	Dana-Farber Cancer Institute	N1	N1+	18	Dead	Yes		Surgical Specimen	Test Set 2	Male	Never Smoker	Never Smoker	All Margins Pathologically Negative	Alive at 1 Year	Alive at 1 Year	Dead at 3 Years	Dead at 3 Years	Dead at 5 Years	Dead at 5 Years	T2		1.52286
51	CL20041119192AA	Unknown	Unknown	60 - 69 Years	69 Years	Lung Adenocarcinoma	Grade 3	Grade 3	Dana-Farber Cancer Institute	N0	N0	32	Dead	Yes		Surgical Specimen	Test Set 2	Male	Former Smoker	Smoker	All Margins Pathologically Negative	Alive at 1 Year	Alive at 1 Year	Dead at 3 Years	Dead at 3 Years	Dead at 5 Years	Dead at 5 Years	T2		1.96068
52	CL20041119194AA	Unknown	Unknown	70 - 79 Years	77 Years	Lung Adenocarcinoma	Grade 3	Grade 3	Dana-Farber Cancer Institute	N1	N1+	10	Dead	Yes		Surgical Specimen	Test Set 2	Male	Former Smoker	Smoker	All Margins Pathologically Negative	Dead at 1 Year	Dead at 1 Year	Dead at 3 Years	Dead at 3 Years	Dead at 5 Years	Dead at 5 Years	T2		0.22928
53	CL2005060326AA	Yes	No	60 - 69 Years	60 Years	Lung Adenocarcinoma	Grade 2	Grade 2	Dana-Farber Cancer Institute	N0	N0	90	Alive	No		Surgical Specimen	Test Set 2	Female	Former Smoker	Smoker	All Margins Pathologically Negative	Alive at 1 Year	Alive at 1 Year	Alive at 3 Years	Alive at 3 Years	Alive at 5 Years	Alive at 5 Years	T2		3.1106
54	CL2005060327AA	Yes	No	50 - 59 Years	54 Years	Lung Adenocarcinoma	Grade 2	Grade 2	Dana-Farber Cancer Institute	N1	N1+	8	Dead	Yes		Surgical Specimen	Test Set 2	Male	Former Smoker	Smoker	All Margins Pathologically Negative	Dead at 1 Year	Dead at 1 Year	Dead at 3 Years	Dead at 3 Years	Dead at 5 Years	Dead at 5 Years	T2		3.57277
55	CL2005060328AA	Yes	No	50 - 59 Years	51 Years	Lung Adenocarcinoma	Grade 3	Grade 3	Dana-Farber Cancer Institute	N0	N0	90	Alive	No		Surgical Specimen	Test Set 2	Female	Former Smoker	Smoker	All Margins Pathologically Negative	Alive at 1 Year	Alive at 1 Year	Alive at 3 Years	Alive at 3 Years	Alive at 5 Years	Alive at 5 Years	T2		4.00926
56	CL2005060329AA	Yes	No	50 - 59 Years	53 Years	Lung Adenocarcinoma	Grade 1	Grade 1	Dana-Farber Cancer Institute	N0	N0	85	Alive	No		Surgical Specimen	Test Set 2	Female	Former Smoker	Smoker	All Margins Pathologically Negative	Alive at 1 Year	Alive at 1 Year	Alive at 3 Years	Alive at 3 Years	Alive at 5 Years	Alive at 5 Years	T2		4.58059
57	CL2005060332AA	No	No	60 - 69 Years	67 Years	Lung Adenocarcinoma	Grade 3	Grade 3	Dana-Farber Cancer Institute	N1	N1+	4	Dead	Yes		Surgical Specimen	Test Set 2	Male	Former Smoker	Smoker	All Margins Pathologically Negative	Dead at 1 Year	Dead at 1 Year	Dead at 3 Years	Dead at 3 Years	Dead at 5 Years	Dead at 5 Years	T2		3.28547
58	CL2005060333AA	Yes	No	50 - 59 Years	56 Years	Lung Adenocarcinoma	Grade 3	Grade 3	Dana-Farber Cancer Institute	N1	N1+	71	Dead	No		Surgical Specimen	Test Set 2	Female	Former Smoker	Smoker	All Margins Pathologically Negative	Alive at 1 Year	Alive at 1 Year	Alive at 3 Years	Alive at 3 Years	Alive at 5 Years	Alive at 5 Years	T2		3.08269
59	CL2005060334AA	Yes	No	60 - 69 Years	62 Years	Lung Adenocarcinoma	Grade 1	Grade 1	Dana-Farber Cancer Institute	N0	N0	36	Dead	Yes		Surgical Specimen	Test Set 2	Male	Former Smoker	Smoker	All Margins Pathologically Negative	Alive at 1 Year	Alive at 1 Year			Dead at 5 Years	Dead at 5 Years	T2		3.83383
60	CL2005060336AA	Yes	No	50 - 59 Years	52 Years	Lung Adenocarcinoma	Grade 3	Grade 3	Dana-Farber Cancer Institute	N0	N0	65	Dead			Surgical Specimen	Test Set 2	Female	Former Smoker	Smoker	All Margins Pathologically Negative	Alive at 1 Year	Alive at 1 Year	Alive at 3 Years	Alive at 3 Years	Alive at 5 Years	Alive at 5 Years	T2		2.68305
61	CL2005060337AA	Yes	No	60 - 69 Years	61 Years	Lung Adenocarcinoma	Grade 2	Grade 2	Dana-Farber Cancer Institute	N1	N1+	64	Dead	Yes		Surgical Specimen	Test Set 2	Male	Former Smoker	Smoker	All Margins Pathologically Negative	Alive at 1 Year	Alive at 1 Year	Alive at 3 Years	Alive at 3 Years	Alive at 5 Years	Alive at 5 Years	T1		3.49574
62	CL2005060338AA	No	No	60 - 69 Years	61 Years	Lung Adenocarcinoma	Grade 3	Grade 3	Dana-Farber Cancer Institute	N0	N0	9	Dead	Yes		Surgical Specimen	Test Set 2	Female	Former Smoker	Smoker	All Margins Pathologically Negative	Dead at 1 Year	Dead at 1 Year	Dead at 3 Years	Dead at 3 Years	Dead at 5 Years	Dead at 5 Years	T2		3.30366
63	CL2005060339AA	Yes	No	40 - 49 Years	40 Years	Lung Adenocarcinoma	Grade 3	Grade 3	Dana-Farber Cancer Institute	N0	N0	97	Alive	No		Surgical Specimen	Test Set 2	Female	Former Smoker	Smoker	All Margins Pathologically Negative	Alive at 1 Year	Alive at 1 Year	Alive at 3 Years	Alive at 3 Years	Alive at 5 Years	Alive at 5 Years	T2		2.99713
64	CL2005060340AA	Yes	No	60 - 69 Years	60 Years	Lung Adenocarcinoma	Grade 3	Grade 3	Dana-Farber Cancer Institute	N0	N0	68	Alive	No	White	Surgical Specimen	Test Set 2	Male	Former Smoker	Smoker	All Margins Pathologically Negative	Alive at 1 Year	Alive at 1 Year	Alive at 3 Years	Alive at 3 Years	Alive at 5 Years	Alive at 5 Years	T2		2.46618
65	CL2005060341AA	No	No	70 - 79 Years	76 Years	Lung Adenocarcinoma	Grade 3	Grade 3	Dana-Farber Cancer Institute	N1	N1+	11	Dead	Yes	Native Hawaiian or Other Pacific Islander	Surgical Specimen	Test Set 2	Male	Former Smoker	Smoker	All Margins Pathologically Negative	Dead at 1 Year	Dead at 1 Year	Dead at 3 Years	Dead at 3 Years	Dead at 5 Years	Dead at 5 Years	T2		2.05221
66	CL2005060342AA	No	No	40 - 49 Years	46 Years	Lung Adenocarcinoma	Grade 1	Grade 1	Dana-Farber Cancer Institute	N0	N0	63	Alive	No	White	Surgical Specimen	Test Set 2	Female			All Margins Pathologically Negative	Alive at 1 Year	Alive at 1 Year	Alive at 3 Years	Alive at 3 Years	Alive at 5 Years	Alive at 5 Years	T2		3.15072
67	CL2005060343AA	No	No	60 - 69 Years	61 Years	Lung Adenocarcinoma	Grade 1	Grade 1	Dana-Farber Cancer Institute	N1	N1+	44	Dead	Yes	White	Surgical Specimen	Test Set 2	Male	Never Smoker	Never Smoker	All Margins Pathologically Negative	Alive at 1 Year	Alive at 1 Year	Alive at 3 Years	Alive at 3 Years	Dead at 5 Years	Dead at 5 Years	T1		2.73698
68	CL2005060344AA	Yes	No	30 - 39 Years	38 Years	Lung Adenocarcinoma	Grade 3	Grade 3	Dana-Farber Cancer Institute	N0	N0	55	Alive			Surgical Specimen	Test Set 2	Female	Former Smoker	Smoker	All Margins Pathologically Negative	Alive at 1 Year	Alive at 1 Year	Alive at 3 Years	Alive at 3 Years			T2		2.4148
69	CL2005060345AA	No	No	40 - 49 Years	43 Years	Lung Adenocarcinoma	Grade 3	Grade 3	Dana-Farber Cancer Institute	N1	N1+	40	Alive	Yes	White	Surgical Specimen	Test Set 2	Male	Former Smoker	Smoker	All Margins Pathologically Negative	Alive at 1 Year	Alive at 1 Year	Alive at 3 Years	Alive at 3 Years			T1		2.93345
70	CL2005060346AA	No	No	50 - 59 Years	58 Years	Lung Adenocarcinoma	Grade 3	Grade 3	Dana-Farber Cancer Institute	N0	N0	36	Alive		White	Surgical Specimen	Test Set 2	Male	Former Smoker	Smoker	All Margins Pathologically Negative	Alive at 1 Year	Alive at 1 Year					T2		3.41107
71	CL2005060348AA	Unknown	Unknown	50 - 59 Years	53 Years	Lung Adenocarcinoma	Grade 3	Grade 3	Dana-Farber Cancer Institute	N1	N1+	95	Alive	No		Surgical Specimen	Test Set 2	Male	Former Smoker	Smoker	All Margins Pathologically Negative	Alive at 1 Year	Alive at 1 Year	Alive at 3 Years	Alive at 3 Years	Alive at 5 Years	Alive at 5 Years	T2		3.02682
72	CL2005060349AA	Unknown	Unknown	60 - 69 Years	68 Years	Lung Adenocarcinoma	Grade 3	Grade 3	Dana-Farber Cancer Institute	N1	N1+	74	Alive	No		Surgical Specimen	Test Set 2	Male	Former Smoker	Smoker	All Margins Pathologically Negative	Alive at 1 Year	Alive at 1 Year	Alive at 3 Years	Alive at 3 Years	Alive at 5 Years	Alive at 5 Years	T1		1.95518
73	CL2005060350AA	Unknown	Unknown	70 - 79 Years	72 Years	Lung Adenocarcinoma	Grade 2	Grade 2	Dana-Farber Cancer Institute	N1	N1+	57	Dead	Yes		Surgical Specimen	Test Set 2	Female	Former Smoker	Smoker	All Margins Pathologically Negative	Alive at 1 Year	Alive at 1 Year	Alive at 3 Years	Alive at 3 Years	Dead at 5 Years	Dead at 5 Years	T2		1.69393
74	CL2005060351AA	Unknown	Unknown	60 - 69 Years	68 Years	Lung Adenocarcinoma	Grade 2	Grade 2	Dana-Farber Cancer Institute	N0	N0	56	Dead	Yes		Surgical Specimen	Test Set 2	Female	Former Smoker	Smoker	All Margins Pathologically Negative	Alive at 1 Year	Alive at 1 Year	Alive at 3 Years	Alive at 3 Years	Dead at 5 Years	Dead at 5 Years	T1		2.99316
75	CL2005060352AA	Unknown	Unknown	60 - 69 Years	65 Years	Lung Adenocarcinoma	Grade 3	Grade 3	Dana-Farber Cancer Institute	N1	N1+	48	Alive			Surgical Specimen	Test Set 2	Male	Former Smoker	Smoker	All Margins Pathologically Negative	Alive at 1 Year	Alive at 1 Year	Alive at 3 Years	Alive at 3 Years			T2		3.39575
76	CL2005060353AA	Unknown	Unknown	60 - 69 Years	68 Years	Lung Adenocarcinoma	Grade 2	Grade 2	Dana-Farber Cancer Institute	N0	N0	49	Alive	Yes		Surgical Specimen	Test Set 2	Female	Never Smoker	Never Smoker	All Margins Pathologically Negative	Alive at 1 Year	Alive at 1 Year	Alive at 3 Years	Alive at 3 Years			T2		2.74031
77	CL2005060354AA	No	No	60 - 69 Years	68 Years	Lung Adenocarcinoma	Grade 2	Grade 2	Dana-Farber Cancer Institute	N0	N0	28	Alive			Surgical Specimen	Test Set 2	Male	Former Smoker	Smoker	All Margins Pathologically Negative	Alive at 1 Year	Alive at 1 Year					T1		2.55217
78	CL2005060355AA	No	No	50 - 59 Years	57 Years	Lung Adenocarcinoma	Grade 2	Grade 2	Dana-Farber Cancer Institute	N0	N0	36	Alive			Surgical Specimen	Test Set 2	Female	Former Smoker	Smoker	All Margins Pathologically Negative	Alive at 1 Year	Alive at 1 Year					T2		2.89307
79	CL2005060356AA	Yes	Yes	50 - 59 Years	56 Years	Lung Adenocarcinoma	Grade 2	Grade 2	Dana-Farber Cancer Institute	N0	N0	40	Alive	Yes		Surgical Specimen	Test Set 2	Female			All Margins Pathologically Negative	Alive at 1 Year	Alive at 1 Year	Alive at 3 Years	Alive at 3 Years			T1		2.67503
80	CL2005060357AA	No	No	50 - 59 Years	56 Years	Lung Adenocarcinoma	Grade 2	Grade 2	Dana-Farber Cancer Institute	N0	N0	37	Alive			Surgical Specimen	Test Set 2	Male	Former Smoker	Smoker	All Margins Pathologically Negative	Alive at 1 Year	Alive at 1 Year	Alive at 3 Years	Alive at 3 Years			T2		3.82422
81	CL2005060358AA	No	No	50 - 59 Years	51 Years	Lung Adenocarcinoma	Grade 1	Grade 1	Dana-Farber Cancer Institute	N0	N0	40	Alive			Surgical Specimen	Test Set 2	Female			All Margins Pathologically Negative	Alive at 1 Year	Alive at 1 Year	Alive at 3 Years	Alive at 3 Years			T1		2.13397
82	CL2005060360AA	Unknown	Unknown	60 - 69 Years	68 Years	Lung Adenocarcinoma	Grade 2	Grade 2	Dana-Farber Cancer Institute	N0	N0	23	Dead			Surgical Specimen	Test Set 2	Female	Former Smoker	Smoker	All Margins Pathologically Negative	Alive at 1 Year	Alive at 1 Year	Dead at 3 Years	Dead at 3 Years	Dead at 5 Years	Dead at 5 Years	T1		2.36754
83	Moff 0130D	No	No	60 - 69 Years	66 Years	Lung Adenocarcinoma	Grade 3	Grade 3	Moffitt Cancer Center	N0	N0	44.94	Dead	Yes	Black or African American	Surgical Specimen	Training Set	Female	Former Smoker	Smoker	All Margins Pathologically Negative	Alive at 1 Year	Alive at 1 Year	Alive at 3 Years	Alive at 3 Years	Dead at 5 Years	Dead at 5 Years	T2		2.29533
84	Moff 0142C	No	No	50 - 59 Years	53 Years	Lung Adenocarcinoma	Grade 3	Grade 3	Moffitt Cancer Center	N0	N0	150.18	Alive	No	White	Surgical Specimen	Training Set	Male	Former Smoker	Smoker	All Margins Pathologically Negative	Alive at 1 Year	Alive at 1 Year	Alive at 3 Years	Alive at 3 Years	Alive at 5 Years	Alive at 5 Years	T2		3.9355
85	Moff 0170D	No	No	60 - 69 Years	65 Years	Lung Adenocarcinoma	Grade 3	Grade 3	Moffitt Cancer Center	N2	N1+	18.2	Dead	Yes	White	Surgical Specimen	Training Set	Male	Former Smoker	Smoker	All Margins Pathologically Negative	Alive at 1 Year	Alive at 1 Year	Dead at 3 Years	Dead at 3 Years	Dead at 5 Years	Dead at 5 Years	T1		2.6522
86	Moff 0184A	No	No	70 - 79 Years	79 Years	Lung Adenocarcinoma	Grade 2	Grade 2	Moffitt Cancer Center	N0	N0	34.76	Dead	Yes	White	Surgical Specimen	Training Set	Male	Former Smoker	Smoker	All Margins Pathologically Negative	Alive at 1 Year	Alive at 1 Year	Dead at 3 Years	Dead at 3 Years	Dead at 5 Years	Dead at 5 Years	T2		3.09337
87	Moff 0291A	No	Yes	70 - 79 Years	75 Years	Lung Adenocarcinoma	Grade 3	Grade 3	Moffitt Cancer Center	N2	N1+	15.47	Dead	Yes	Black or African American	Surgical Specimen	Training Set	Male	Former Smoker	Smoker	All Margins Pathologically Negative	Alive at 1 Year	Alive at 1 Year	Dead at 3 Years	Dead at 3 Years	Dead at 5 Years	Dead at 5 Years	T3		2.75308
88	Moff 0298B	Yes	Yes	70 - 79 Years	71 Years	Lung Adenocarcinoma	Grade 2	Grade 2	Moffitt Cancer Center	N1	N1+	24.74	Dead	Yes	White	Surgical Specimen	Training Set	Female	Former Smoker	Smoker	All Margins Pathologically Negative	Alive at 1 Year	Alive at 1 Year	Dead at 3 Years	Dead at 3 Years	Dead at 5 Years	Dead at 5 Years	T2		2.10156
89	Moff 0404A	No	No	70 - 79 Years	72 Years	Lung Adenocarcinoma	Grade 2	Grade 2	Moffitt Cancer Center	N0	N0	19.84	Dead	Yes	White	Surgical Specimen	Training Set	Female	Former Smoker	Smoker	All Margins Pathologically Negative	Alive at 1 Year	Alive at 1 Year	Dead at 3 Years	Dead at 3 Years	Dead at 5 Years	Dead at 5 Years	T2		3.47989
90	Moff 0480I	Yes	Unknown	60 - 69 Years	67 Years	Lung Adenocarcinoma	Grade 3	Grade 3	Moffitt Cancer Center	N2	N1+	8.61	Dead	Yes	White	Surgical Specimen	Training Set	Male	Former Smoker	Smoker	All Margins Pathologically Negative	Dead at 1 Year	Dead at 1 Year	Dead at 3 Years	Dead at 3 Years	Dead at 5 Years	Dead at 5 Years	T4		3.03076
91	Moff 0516E	No	No	70 - 79 Years	79 Years	Lung Adenocarcinoma	Grade 2	Grade 2	Moffitt Cancer Center	N2	N1+	0.53	Dead		White	Surgical Specimen	Training Set	Female	Current Smoker	Smoker	All Margins Pathologically Negative	Dead at 1 Year	Dead at 1 Year	Dead at 3 Years	Dead at 3 Years	Dead at 5 Years	Dead at 5 Years	T2		2.18316
92	Moff 0542F	Yes	Yes	30 - 39 Years	36 Years	Lung Adenocarcinoma	Grade 2	Grade 2	Moffitt Cancer Center	N1	N1+	16.49	Dead	Yes	White	Surgical Specimen	Training Set	Male	Current Smoker	Smoker	All Margins Pathologically Negative	Alive at 1 Year	Alive at 1 Year	Dead at 3 Years	Dead at 3 Years	Dead at 5 Years	Dead at 5 Years	T2		3.46922
93	Moff 0604H	No	No	70 - 79 Years	74 Years	Lung Adenocarcinoma	Grade 2	Grade 2	Moffitt Cancer Center	N2	N1+	37.55	Dead	Yes	White	Surgical Specimen	Training Set	Female	Former Smoker	Smoker	All Margins Pathologically Negative	Alive at 1 Year	Alive at 1 Year	Alive at 3 Years	Alive at 3 Years	Dead at 5 Years	Dead at 5 Years	T2		3.10426
94	Moff 0683H	Yes	Yes	50 - 59 Years	50 Years	Lung Adenocarcinoma			Moffitt Cancer Center			106.58	Alive	Yes	White	Surgical Specimen	Training Set	Male	Former Smoker	Smoker	NA	Alive at 1 Year	Alive at 1 Year	Alive at 3 Years	Alive at 3 Years	Alive at 5 Years	Alive at 5 Years			3.57381
95	Moff 0686G	No	No	40 - 49 Years	40 Years	Lung Adenocarcinoma	Grade 2	Grade 2	Moffitt Cancer Center	N0	N0	123.3	Alive	No	White	Surgical Specimen	Training Set	Male	Former Smoker	Smoker	All Margins Pathologically Negative	Alive at 1 Year	Alive at 1 Year	Alive at 3 Years	Alive at 3 Years	Alive at 5 Years	Alive at 5 Years	T2		3.57759
96	Moff 0711B	No	No	70 - 79 Years	79 Years	Lung Adenocarcinoma	Grade 1	Grade 1	Moffitt Cancer Center	N1	N1+	56.8	Dead		White	Surgical Specimen	Training Set	Male	Former Smoker	Smoker	All Margins Pathologically Negative	Alive at 1 Year	Alive at 1 Year	Alive at 3 Years	Alive at 3 Years	Dead at 5 Years	Dead at 5 Years	T1		3.16542
97	Moff 0770K	No	Yes	70 - 79 Years	75 Years	Lung Adenocarcinoma	Grade 3	Grade 3	Moffitt Cancer Center	N0	N0	30.12	Dead		White	Surgical Specimen	Training Set	Female	Former Smoker	Smoker	All Margins Pathologically Negative	Alive at 1 Year	Alive at 1 Year	Dead at 3 Years	Dead at 3 Years	Dead at 5 Years	Dead at 5 Years	T3		3.56752
98	Moff 0928E	No	No	60 - 69 Years	64 Years	Lung Adenocarcinoma			Moffitt Cancer Center			13.33	Dead	Yes	White	Surgical Specimen	Training Set	Female	Never Smoker	Never Smoker	NA	Alive at 1 Year	Alive at 1 Year	Dead at 3 Years	Dead at 3 Years	Dead at 5 Years	Dead at 5 Years			2.4035
99	Moff 0936G	No	No	70 - 79 Years	77 Years	Lung Adenocarcinoma	Grade 2	Grade 2	Moffitt Cancer Center	N0	N0	105.99	Dead	No	White	Surgical Specimen	Training Set	Female	Never Smoker	Never Smoker	All Margins Pathologically Negative	Alive at 1 Year	Alive at 1 Year	Alive at 3 Years	Alive at 3 Years	Alive at 5 Years	Alive at 5 Years	T1		2.39617
100	Moff 0978B	Yes	Yes	50 - 59 Years	51 Years	Lung Adenocarcinoma	Grade 2	Grade 2	Moffitt Cancer Center	N2	N1+	79.54	Dead	No	White	Surgical Specimen	Training Set	Female	Never Smoker	Never Smoker	All Margins Pathologically Negative	Alive at 1 Year	Alive at 1 Year	Alive at 3 Years	Alive at 3 Years	Alive at 5 Years	Alive at 5 Years	T2		2.33809
101	Moff 1221F	No	Yes	60 - 69 Years	66 Years	Lung Adenocarcinoma	Grade 2	Grade 2	Moffitt Cancer Center	N0	N0	44.42	Dead	Yes	White	Surgical Specimen	Training Set	Female	Former Smoker	Smoker	Microscopically Positive Margins or Microscopic Residual Disease	Alive at 1 Year	Alive at 1 Year	Alive at 3 Years	Alive at 3 Years	Dead at 5 Years	Dead at 5 Years	T4		3.64895
102	Moff 1276H	Yes	No	40 - 49 Years	49 Years	Lung Adenocarcinoma	Grade 3	Grade 3	Moffitt Cancer Center	N0	N0	20.86	Dead	Yes	White	Surgical Specimen	Training Set	Male	Former Smoker	Smoker	All Margins Pathologically Negative	Alive at 1 Year	Alive at 1 Year	Dead at 3 Years	Dead at 3 Years	Dead at 5 Years	Dead at 5 Years	T2		3.3146
103	Moff 1300F	Yes	Yes	60 - 69 Years	62 Years	Lung Adenocarcinoma	Grade 2	Grade 2	Moffitt Cancer Center	N1	N1+	27.63	Dead	Yes	White	Surgical Specimen	Training Set	Male	Former Smoker	Smoker	All Margins Pathologically Negative	Alive at 1 Year	Alive at 1 Year	Dead at 3 Years	Dead at 3 Years	Dead at 5 Years	Dead at 5 Years	T2		3.19544
104	Moff 1343G	No	No	60 - 69 Years	66 Years	Lung Adenocarcinoma	Grade 2	Grade 2	Moffitt Cancer Center	N0	N0	74.18	Dead	No	White	Surgical Specimen	Training Set	Male	Former Smoker	Smoker	All Margins Pathologically Negative	Alive at 1 Year	Alive at 1 Year	Alive at 3 Years	Alive at 3 Years	Alive at 5 Years	Alive at 5 Years	T2		2.47282
105	Moff 1400H	No	No	80 - 89 Years	87 Years	Lung Adenocarcinoma	Grade 2	Grade 2	Moffitt Cancer Center	N0	N0	96	Dead		White	Surgical Specimen	Training Set	Female	Never Smoker	Never Smoker	All Margins Pathologically Negative	Alive at 1 Year	Alive at 1 Year	Alive at 3 Years	Alive at 3 Years	Alive at 5 Years	Alive at 5 Years	T1		2.90656
106	Moff 1473F	No	Yes	60 - 69 Years	62 Years	Lung Adenocarcinoma	Grade 2	Grade 2	Moffitt Cancer Center	N1	N1+	41.33	Dead	Yes	White	Surgical Specimen	Training Set	Female	Former Smoker	Smoker	All Margins Pathologically Negative	Alive at 1 Year	Alive at 1 Year	Alive at 3 Years	Alive at 3 Years	Dead at 5 Years	Dead at 5 Years	T1		3.21463
107	Moff 1477G	No	Yes	80 - 89 Years	82 Years	Lung Adenocarcinoma	Grade 1	Grade 1	Moffitt Cancer Center	N0	N0	5.65	Dead		White	Surgical Specimen	Training Set	Male	Former Smoker	Smoker	All Margins Pathologically Negative	Dead at 1 Year	Dead at 1 Year	Dead at 3 Years	Dead at 3 Years	Dead at 5 Years	Dead at 5 Years	T3		2.44101
108	Moff 1487F	No	No	70 - 79 Years	77 Years	Lung Adenocarcinoma	Grade 2	Grade 2	Moffitt Cancer Center	N0	N0	0.43	Dead		White	Surgical Specimen	Training Set	Male	Former Smoker	Smoker	All Margins Pathologically Negative	Dead at 1 Year	Dead at 1 Year	Dead at 3 Years	Dead at 3 Years	Dead at 5 Years	Dead at 5 Years	T2		4.00159
109	Moff 1514K	Yes	Yes	60 - 69 Years	61 Years	Lung Adenocarcinoma	Grade 2	Grade 2	Moffitt Cancer Center	N0	N0	16.56	Dead		White	Surgical Specimen	Training Set	Female	Current Smoker	Smoker	All Margins Pathologically Negative	Alive at 1 Year	Alive at 1 Year	Dead at 3 Years	Dead at 3 Years	Dead at 5 Years	Dead at 5 Years	T2		3.46859
110	Moff 1576F	No	No	80 - 89 Years	81 Years	Lung Adenocarcinoma	Grade 1	Grade 1	Moffitt Cancer Center	N0	N0	61.21	Dead	No	White	Surgical Specimen	Training Set	Male	Former Smoker	Smoker	All Margins Pathologically Negative	Alive at 1 Year	Alive at 1 Year	Alive at 3 Years	Alive at 3 Years	Alive at 5 Years	Alive at 5 Years	T1		3.74291
111	Moff 1734M	No	No	70 - 79 Years	72 Years	Lung Adenocarcinoma	Grade 2	Grade 2	Moffitt Cancer Center	N1	N1+	104.47	Alive	No	White	Surgical Specimen	Training Set	Female	Former Smoker	Smoker	All Margins Pathologically Negative	Alive at 1 Year	Alive at 1 Year	Alive at 3 Years	Alive at 3 Years	Alive at 5 Years	Alive at 5 Years	T2		2.70445
112	Moff 1817G1	Yes	Yes	60 - 69 Years	68 Years	Lung Adenocarcinoma	Grade 2	Grade 2	Moffitt Cancer Center	N2	N1+	8.94	Dead	Yes	White	Surgical Specimen	Training Set	Female	Former Smoker	Smoker	All Margins Pathologically Negative	Dead at 1 Year	Dead at 1 Year	Dead at 3 Years	Dead at 3 Years	Dead at 5 Years	Dead at 5 Years	T2		1.61569
113	Moff 1835I	No	No	60 - 69 Years	67 Years	Lung Adenocarcinoma	Grade 2	Grade 2	Moffitt Cancer Center	N0	N0	70.6	Dead	No	White	Surgical Specimen	Training Set	Female	Former Smoker	Smoker	All Margins Pathologically Negative	Alive at 1 Year	Alive at 1 Year	Alive at 3 Years	Alive at 3 Years	Alive at 5 Years	Alive at 5 Years	T2		1.52399
114	Moff 1864H	No	Yes	70 - 79 Years	74 Years	Lung Adenocarcinoma	Grade 2	Grade 2	Moffitt Cancer Center	N2	N1+	3.52	Dead		White	Surgical Specimen	Training Set	Female	Former Smoker	Smoker	All Margins Pathologically Negative	Dead at 1 Year	Dead at 1 Year	Dead at 3 Years	Dead at 3 Years	Dead at 5 Years	Dead at 5 Years	T2		2.60035
115	Moff 1883G	No	No	60 - 69 Years	64 Years	Lung Adenocarcinoma	Grade 2	Grade 2	Moffitt Cancer Center	N0	N0	17.54	Dead	Yes	White	Surgical Specimen	Training Set	Female	Former Smoker	Smoker	All Margins Pathologically Negative	Alive at 1 Year	Alive at 1 Year	Dead at 3 Years	Dead at 3 Years	Dead at 5 Years	Dead at 5 Years	T2		3.68355
116	Moff 1888E	No	No	60 - 69 Years	65 Years	Lung Adenocarcinoma	Grade 2	Grade 2	Moffitt Cancer Center	N0	N0	27.56	Dead	Yes	White	Surgical Specimen	Training Set	Female	Former Smoker	Smoker	All Margins Pathologically Negative	Alive at 1 Year	Alive at 1 Year	Dead at 3 Years	Dead at 3 Years	Dead at 5 Years	Dead at 5 Years	T2		2.57352
117	Moff 1903E	No	No	70 - 79 Years	76 Years	Lung Adenocarcinoma	Grade 3	Grade 3	Moffitt Cancer Center	N0	N0	16.39	Dead	Yes	White	Surgical Specimen	Training Set	Male	Current Smoker	Smoker	All Margins Pathologically Negative	Alive at 1 Year	Alive at 1 Year	Dead at 3 Years	Dead at 3 Years	Dead at 5 Years	Dead at 5 Years	T3		3.86837
118	Moff 1940G	No	Yes	60 - 69 Years	68 Years	Lung Adenocarcinoma	Grade 2	Grade 2	Moffitt Cancer Center	N0	N0	26.38	Dead	Yes	White	Surgical Specimen	Training Set	Female	Former Smoker	Smoker	All Margins Pathologically Negative	Alive at 1 Year	Alive at 1 Year	Dead at 3 Years	Dead at 3 Years	Dead at 5 Years	Dead at 5 Years	T3		2.63227
119	Moff 2072G	No	No	60 - 69 Years	66 Years	Lung Adenocarcinoma	Grade 2	Grade 2	Moffitt Cancer Center	N0	N0	77.7	Alive	No	White	Surgical Specimen	Training Set	Female	Never Smoker	Never Smoker	All Margins Pathologically Negative	Alive at 1 Year	Alive at 1 Year	Alive at 3 Years	Alive at 3 Years	Alive at 5 Years	Alive at 5 Years	T2		3.17202
120	Moff 2186B	No	No	70 - 79 Years	70 Years	Lung Adenocarcinoma	Grade 2	Grade 2	Moffitt Cancer Center	N0	N0	94.16	Alive	Yes	Black or African American	Surgical Specimen	Training Set	Male	Former Smoker	Smoker	All Margins Pathologically Negative	Alive at 1 Year	Alive at 1 Year	Alive at 3 Years	Alive at 3 Years	Alive at 5 Years	Alive at 5 Years	T1		2.31867
121	Moff 2199G	No	No	60 - 69 Years	66 Years	Lung Adenocarcinoma	Grade 3	Grade 3	Moffitt Cancer Center	N0	N0	73.4	Alive		White	Surgical Specimen	Training Set	Female	Former Smoker	Smoker	All Margins Pathologically Negative	Alive at 1 Year	Alive at 1 Year	Alive at 3 Years	Alive at 3 Years	Alive at 5 Years	Alive at 5 Years	T2		2.76363
122	Moff 2219F	Yes	No	70 - 79 Years	70 Years	Lung Adenocarcinoma	Grade 3	Grade 3	Moffitt Cancer Center	N0	N0	45.24	Dead	Yes	White	Surgical Specimen	Training Set	Male	Former Smoker	Smoker	All Margins Pathologically Negative	Alive at 1 Year	Alive at 1 Year	Alive at 3 Years	Alive at 3 Years	Dead at 5 Years	Dead at 5 Years	T2		2.50583
123	Moff 2296D	No	No	60 - 69 Years	63 Years	Lung Adenocarcinoma	Grade 2	Grade 2	Moffitt Cancer Center	N0	N0	0.03	Dead		White	Surgical Specimen	Training Set	Male	Former Smoker	Smoker	All Margins Pathologically Negative	Dead at 1 Year	Dead at 1 Year	Dead at 3 Years	Dead at 3 Years	Dead at 5 Years	Dead at 5 Years	T2		2.88221
124	Moff 2310K	No	No	60 - 69 Years	68 Years	Lung Adenocarcinoma	Grade 1	Grade 1	Moffitt Cancer Center	N0	N0	75.73	Dead	Yes	White	Surgical Specimen	Training Set	Female	Never Smoker	Never Smoker	All Margins Pathologically Negative	Alive at 1 Year	Alive at 1 Year	Alive at 3 Years	Alive at 3 Years	Alive at 5 Years	Alive at 5 Years	T2		1.70245
125	Moff 2325E	No	No	70 - 79 Years	76 Years	Lung Adenocarcinoma	Grade 2	Grade 2	Moffitt Cancer Center	N0	N0	39.06	Dead	Yes	White	Surgical Specimen	Training Set	Male	Former Smoker	Smoker	All Margins Pathologically Negative	Alive at 1 Year	Alive at 1 Year	Alive at 3 Years	Alive at 3 Years	Dead at 5 Years	Dead at 5 Years	T2		2.77603
126	Moff 2333J	Yes	Yes	40 - 49 Years	49 Years	Lung Adenocarcinoma	Grade 2	Grade 2	Moffitt Cancer Center	N2	N1+	77.6	Dead	Yes	White	Surgical Specimen	Training Set	Male	Former Smoker	Smoker	All Margins Pathologically Negative	Alive at 1 Year	Alive at 1 Year	Alive at 3 Years	Alive at 3 Years	Alive at 5 Years	Alive at 5 Years	T2		3.74805
127	Moff 2352G	Yes	No	60 - 69 Years	61 Years	Lung Adenocarcinoma	Grade 2	Grade 2	Moffitt Cancer Center	N2	N1+	2.27	Dead		White	Surgical Specimen	Training Set	Male	Former Smoker	Smoker	Microscopically Positive Margins or Microscopic Residual Disease	Dead at 1 Year	Dead at 1 Year	Dead at 3 Years	Dead at 3 Years	Dead at 5 Years	Dead at 5 Years	T2		2.48071
128	Moff 2362A	No	No	70 - 79 Years	71 Years	Lung Adenocarcinoma	Grade 2	Grade 2	Moffitt Cancer Center			84.44	Alive	No	White	Surgical Specimen	Training Set	Male	Former Smoker	Smoker	All Margins Pathologically Negative	Alive at 1 Year	Alive at 1 Year	Alive at 3 Years	Alive at 3 Years	Alive at 5 Years	Alive at 5 Years	T1		2.27649
129	Moff 2366C	No	No	60 - 69 Years	60 Years	Lung Adenocarcinoma	Grade 3	Grade 3	Moffitt Cancer Center	N0	N0	42.18	Dead	Yes	White	Surgical Specimen	Training Set	Male	Current Smoker	Smoker	All Margins Pathologically Negative	Alive at 1 Year	Alive at 1 Year	Alive at 3 Years	Alive at 3 Years	Dead at 5 Years	Dead at 5 Years	T3		2.46736
130	Moff 2373H	No	No	70 - 79 Years	73 Years	Lung Adenocarcinoma	Grade 2	Grade 2	Moffitt Cancer Center	N0	N0	85.65	Dead	No	White	Surgical Specimen	Training Set	Female	Former Smoker	Smoker	All Margins Pathologically Negative	Alive at 1 Year	Alive at 1 Year	Alive at 3 Years	Alive at 3 Years	Alive at 5 Years	Alive at 5 Years	T1		3.29389
131	Moff 2401B	Yes	Yes	40 - 49 Years	47 Years	Lung Adenocarcinoma	Grade 2	Grade 2	Moffitt Cancer Center	N0	N0	92.52	Alive	No	White	Surgical Specimen	Training Set	Male	Former Smoker	Smoker	All Margins Pathologically Negative	Alive at 1 Year	Alive at 1 Year	Alive at 3 Years	Alive at 3 Years	Alive at 5 Years	Alive at 5 Years	T3		2.5423
132	Moff 2463A	No	No	60 - 69 Years	64 Years	Lung Adenocarcinoma	Grade 2	Grade 2	Moffitt Cancer Center	N0	N0	39.36	Dead	Yes	White	Surgical Specimen	Training Set	Male	Former Smoker	Smoker	All Margins Pathologically Negative	Alive at 1 Year	Alive at 1 Year	Alive at 3 Years	Alive at 3 Years	Dead at 5 Years	Dead at 5 Years	T2		4.2051
133	Moff 2470G	No	No	60 - 69 Years	66 Years	Lung Adenocarcinoma	Grade 2	Grade 2	Moffitt Cancer Center	N0	N0	82.5	Alive	No	White	Surgical Specimen	Training Set	Female	Current Smoker	Smoker	All Margins Pathologically Negative	Alive at 1 Year	Alive at 1 Year	Alive at 3 Years	Alive at 3 Years	Alive at 5 Years	Alive at 5 Years	T1		2.83719
134	Moff 2472B	Yes	No	40 - 49 Years	48 Years	Lung Adenocarcinoma	Grade 3	Grade 3	Moffitt Cancer Center	N1	N1+	31.7	Alive	Yes	White	Surgical Specimen	Training Set	Male	Former Smoker	Smoker	All Margins Pathologically Negative	Alive at 1 Year	Alive at 1 Year					T2		3.4912
135	Moff 2497D	Unknown	Unknown	70 - 79 Years	79 Years	Lung Adenocarcinoma	Grade 2	Grade 2	Moffitt Cancer Center	N1	N1+	42.02	Dead		White	Surgical Specimen	Training Set	Male	Former Smoker	Smoker	All Margins Pathologically Negative	Alive at 1 Year	Alive at 1 Year	Alive at 3 Years	Alive at 3 Years	Dead at 5 Years	Dead at 5 Years	T4		2.7996
136	Moff 2517G1	Unknown	Unknown	60 - 69 Years	68 Years	Lung Adenocarcinoma	Grade 1	Grade 1	Moffitt Cancer Center	N2	N1+	5.78	Dead	Yes	White	Surgical Specimen	Training Set	Female	Former Smoker	Smoker	All Margins Pathologically Negative	Dead at 1 Year	Dead at 1 Year	Dead at 3 Years	Dead at 3 Years	Dead at 5 Years	Dead at 5 Years	T2		3.04102
137	Moff 2550F	Yes	No	60 - 69 Years	68 Years	Lung Adenocarcinoma	Grade 2	Grade 2	Moffitt Cancer Center	N2	N1+	7.69	Dead	Yes	White	Surgical Specimen	Training Set	Female	Current Smoker	Smoker	All Margins Pathologically Negative	Dead at 1 Year	Dead at 1 Year	Dead at 3 Years	Dead at 3 Years	Dead at 5 Years	Dead at 5 Years	T4		2.87464
138	Moff 2595A	No	No	80 - 89 Years	82 Years	Lung Adenocarcinoma	Grade 2	Grade 2	Moffitt Cancer Center	N0	N0	47.9	Dead		White	Surgical Specimen	Training Set	Female	Former Smoker	Smoker	All Margins Pathologically Negative	Alive at 1 Year	Alive at 1 Year	Alive at 3 Years	Alive at 3 Years	Dead at 5 Years	Dead at 5 Years	T2		2.79574
139	Moff 2603I	No	No	70 - 79 Years	70 Years	Lung Adenocarcinoma	Grade 2	Grade 2	Moffitt Cancer Center	N0	N0	58.84	Alive		White	Surgical Specimen	Training Set	Male	Former Smoker	Smoker	All Margins Pathologically Negative	Alive at 1 Year	Alive at 1 Year	Alive at 3 Years	Alive at 3 Years			T2		2.70044
140	Moff 2629F	No	No	70 - 79 Years	75 Years	Lung Adenocarcinoma	Grade 2	Grade 2	Moffitt Cancer Center	N0	N0	81.54	Alive	No	White	Surgical Specimen	Training Set	Male	Former Smoker	Smoker	All Margins Pathologically Negative	Alive at 1 Year	Alive at 1 Year	Alive at 3 Years	Alive at 3 Years	Alive at 5 Years	Alive at 5 Years	T2		2.38419
141	Moff 2634G	No	No	60 - 69 Years	63 Years	Lung Adenocarcinoma	Grade 2	Grade 2	Moffitt Cancer Center	N0	N0	24.51	Dead	Yes	White	Surgical Specimen	Training Set	Female	Former Smoker	Smoker	All Margins Pathologically Negative	Alive at 1 Year	Alive at 1 Year	Dead at 3 Years	Dead at 3 Years	Dead at 5 Years	Dead at 5 Years	T2		2.61724
142	Moff 2658C	No	No	80 - 89 Years	81 Years	Lung Adenocarcinoma	Grade 2	Grade 2	Moffitt Cancer Center	N0	N0	7.03	Dead		White	Surgical Specimen	Training Set	Female	Former Smoker	Smoker	All Margins Pathologically Negative	Dead at 1 Year	Dead at 1 Year	Dead at 3 Years	Dead at 3 Years	Dead at 5 Years	Dead at 5 Years	T2		4.05494
143	Moff 2663F	No	No	70 - 79 Years	75 Years	Lung Adenocarcinoma	Grade 3	Grade 3	Moffitt Cancer Center	N0	N0	9.63	Dead	Yes	White	Surgical Specimen	Training Set	Female	Former Smoker	Smoker	All Margins Pathologically Negative	Dead at 1 Year	Dead at 1 Year	Dead at 3 Years	Dead at 3 Years	Dead at 5 Years	Dead at 5 Years	T3		2.56261
144	Moff 2690H	No	No	60 - 69 Years	60 Years	Lung Adenocarcinoma	Grade 1	Grade 1	Moffitt Cancer Center	N0	N0	40.21	Dead		White	Surgical Specimen	Training Set	Female	Never Smoker	Never Smoker	All Margins Pathologically Negative	Alive at 1 Year	Alive at 1 Year	Alive at 3 Years	Alive at 3 Years	Dead at 5 Years	Dead at 5 Years	T2		2.95331
145	Moff 2886F	No	No	60 - 69 Years	60 Years	Lung Adenocarcinoma	Grade 1	Grade 1	Moffitt Cancer Center	N0	N0	66.69	Alive	No	White	Surgical Specimen	Training Set	Female	Current Smoker	Smoker	All Margins Pathologically Negative	Alive at 1 Year	Alive at 1 Year	Alive at 3 Years	Alive at 3 Years	Alive at 5 Years	Alive at 5 Years	T2		2.87588
146	Moff 2955B	No	Yes	70 - 79 Years	71 Years	Lung Adenocarcinoma	Grade 3	Grade 3	Moffitt Cancer Center	N0	N0	40.97	Dead		White	Surgical Specimen	Training Set	Female	Former Smoker	Smoker	Microscopically Positive Margins or Microscopic Residual Disease	Alive at 1 Year	Alive at 1 Year	Alive at 3 Years	Alive at 3 Years	Dead at 5 Years	Dead at 5 Years	T2		3.17492
147	Moff 2958D	No	No	70 - 79 Years	73 Years	Lung Adenocarcinoma	Grade 2	Grade 2	Moffitt Cancer Center	N0	N0	76.12	Alive		White	Surgical Specimen	Training Set	Male	Former Smoker	Smoker	All Margins Pathologically Negative	Alive at 1 Year	Alive at 1 Year	Alive at 3 Years	Alive at 3 Years	Alive at 5 Years	Alive at 5 Years	T2		3.84553
148	Moff 2996G	No	No	70 - 79 Years	77 Years	Lung Adenocarcinoma	Grade 2	Grade 2	Moffitt Cancer Center	N0	N0	72.64	Dead	Yes	White	Surgical Specimen	Training Set	Male	Former Smoker	Smoker	All Margins Pathologically Negative	Alive at 1 Year	Alive at 1 Year	Alive at 3 Years	Alive at 3 Years	Alive at 5 Years	Alive at 5 Years	T2		2.70922
149	Moff 3003G	No	No	50 - 59 Years	50 Years	Lung Adenocarcinoma	Grade 2	Grade 2	Moffitt Cancer Center	N0	N0	11.99	Dead	Yes	White	Surgical Specimen	Training Set	Male	Former Smoker	Smoker	All Margins Pathologically Negative	Dead at 1 Year	Dead at 1 Year	Dead at 3 Years	Dead at 3 Years	Dead at 5 Years	Dead at 5 Years	T3		3.41148
150	Moff 3009D	No	Yes	50 - 59 Years	59 Years	Lung Adenocarcinoma	Grade 2	Grade 2	Moffitt Cancer Center	N1	N1+	6.24	Dead	Yes	White	Surgical Specimen	Training Set	Female	Former Smoker	Smoker	All Margins Pathologically Negative	Dead at 1 Year	Dead at 1 Year	Dead at 3 Years	Dead at 3 Years	Dead at 5 Years	Dead at 5 Years	T2		3.39235
151	Moff 3053B	No	No	70 - 79 Years	70 Years	Lung Adenocarcinoma	Grade 2	Grade 2	Moffitt Cancer Center	N0	N0	21.88	Dead	Yes	White	Surgical Specimen	Training Set	Male	Former Smoker	Smoker	All Margins Pathologically Negative	Alive at 1 Year	Alive at 1 Year	Dead at 3 Years	Dead at 3 Years	Dead at 5 Years	Dead at 5 Years	T1		2.60011
152	Moff 3191I	No	No	50 - 59 Years	58 Years	Lung Adenocarcinoma	Grade 3	Grade 3	Moffitt Cancer Center	N1	N1+	78.85	Alive	Yes	White	Surgical Specimen	Training Set	Male	Former Smoker	Smoker	All Margins Pathologically Negative	Alive at 1 Year	Alive at 1 Year	Alive at 3 Years	Alive at 3 Years	Alive at 5 Years	Alive at 5 Years	T2		3.28459
153	Moff 3274K	No	No	60 - 69 Years	60 Years	Lung Adenocarcinoma	Grade 2	Grade 2	Moffitt Cancer Center	N0	N0	72.05	Alive	No	White	Surgical Specimen	Training Set	Male	Former Smoker	Smoker	All Margins Pathologically Negative	Alive at 1 Year	Alive at 1 Year	Alive at 3 Years	Alive at 3 Years	Alive at 5 Years	Alive at 5 Years	T2		4.17162
154	Moff 3298E	No	No	70 - 79 Years	72 Years	Lung Adenocarcinoma	Grade 2	Grade 2	Moffitt Cancer Center	N1	N1+	28.25	Dead	Yes	Asian	Surgical Specimen	Training Set	Male	Current Smoker	Smoker	All Margins Pathologically Negative	Alive at 1 Year	Alive at 1 Year	Dead at 3 Years	Dead at 3 Years	Dead at 5 Years	Dead at 5 Years	T2		3.11738
155	Moff 3401F	No	No	60 - 69 Years	62 Years	Lung Adenocarcinoma	Grade 2	Grade 2	Moffitt Cancer Center	N0	N0	53.39	Alive	Yes	White	Surgical Specimen	Training Set	Female	Never Smoker	Never Smoker	All Margins Pathologically Negative	Alive at 1 Year	Alive at 1 Year	Alive at 3 Years	Alive at 3 Years			T2		2.50167
156	Moff 3510G	No	Yes	70 - 79 Years	70 Years	Lung Adenocarcinoma	Grade 3	Grade 3	Moffitt Cancer Center	N1	N1+	12.02	Dead		White	Surgical Specimen	Training Set	Female	Former Smoker	Smoker	All Margins Pathologically Negative	Alive at 1 Year	Alive at 1 Year	Dead at 3 Years	Dead at 3 Years	Dead at 5 Years	Dead at 5 Years	T3		3.34789
157	Moff 3730B	No	No	70 - 79 Years	77 Years	Lung Adenocarcinoma	Grade 1	Grade 1	Moffitt Cancer Center	N0	N0	39.03	Alive		White	Surgical Specimen	Training Set	Female	Never Smoker	Never Smoker	All Margins Pathologically Negative	Alive at 1 Year	Alive at 1 Year	Alive at 3 Years	Alive at 3 Years			T1		3.95612
158	Moff 4094F	No	No	80 - 89 Years	82 Years	Lung Adenocarcinoma	Grade 2	Grade 2	Moffitt Cancer Center	N0	N0	52.2	Dead		White	Surgical Specimen	Training Set	Male	Former Smoker	Smoker	All Margins Pathologically Negative	Alive at 1 Year	Alive at 1 Year	Alive at 3 Years	Alive at 3 Years	Dead at 5 Years	Dead at 5 Years	T2		3.62794
159	Moff 4112G	No	No	70 - 79 Years	73 Years	Lung Adenocarcinoma	Grade 3	Grade 3	Moffitt Cancer Center	N0	N0	15.77	Dead	Yes	White	Surgical Specimen	Training Set	Male	Current Smoker	Smoker	All Margins Pathologically Negative	Alive at 1 Year	Alive at 1 Year	Dead at 3 Years	Dead at 3 Years	Dead at 5 Years	Dead at 5 Years	T2		4.33577
160	Moff 4172B	No	No	50 - 59 Years	57 Years	Lung Adenocarcinoma	Grade 3	Grade 3	Moffitt Cancer Center	N1	N1+	27.66	Dead	Yes	White	Surgical Specimen	Training Set	Female	Current Smoker	Smoker	All Margins Pathologically Negative	Alive at 1 Year	Alive at 1 Year	Dead at 3 Years	Dead at 3 Years	Dead at 5 Years	Dead at 5 Years	T2		4.06058
161	Moff 4217B	Yes	No	70 - 79 Years	73 Years	Lung Adenocarcinoma	Grade 2	Grade 2	Moffitt Cancer Center	N1	N1+	29.67	Dead	Yes	White	Surgical Specimen	Training Set	Male	Former Smoker	Smoker	All Margins Pathologically Negative	Alive at 1 Year	Alive at 1 Year	Dead at 3 Years	Dead at 3 Years	Dead at 5 Years	Dead at 5 Years	T2		3.65698
162	NCI_Lung_1_U133A	No	No	70 - 79 Years	74 Years	Lung Adenocarcinoma	Grade 2	Grade 2	University of Michigan Cancer Center	N0	N0	105.6	Alive	No	White	Surgical Specimen	Training Set	Female	Former Smoker	Smoker	All Margins Pathologically Negative	Alive at 1 Year	Alive at 1 Year	Alive at 3 Years	Alive at 3 Years	Alive at 5 Years	Alive at 5 Years	T1		2.60651
163	NCI_Lung_10_U133A	No	No	60 - 69 Years	63 Years	Lung Adenocarcinoma	Grade 1	Grade 1	University of Michigan Cancer Center	N0	N0	27.1	Alive	Yes	White	Surgical Specimen	Training Set	Female	Former Smoker	Smoker	All Margins Pathologically Negative	Alive at 1 Year	Alive at 1 Year					T1		1.97455
164	NCI_Lung_100_U133A	No	No	50 - 59 Years	59 Years	Lung Adenocarcinoma	Grade 2	Grade 2	University of Michigan Cancer Center	N2	N1+	23.2	Alive		White	Surgical Specimen	Training Set	Male	Former Smoker	Smoker	All Margins Pathologically Negative	Alive at 1 Year	Alive at 1 Year					T3		1.79969
165	NCI_Lung_11_U133A	No	No	60 - 69 Years	63 Years	Lung Adenocarcinoma	Grade 2	Grade 2	University of Michigan Cancer Center	N0	N0	5.8	Dead	Yes	White	Surgical Specimen	Training Set	Female	Former Smoker	Smoker	All Margins Pathologically Negative	Dead at 1 Year	Dead at 1 Year	Dead at 3 Years	Dead at 3 Years	Dead at 5 Years	Dead at 5 Years	T1		3.1925
166	NCI_Lung_12_U133A	No	No	60 - 69 Years	66 Years	Lung Adenocarcinoma	Grade 2	Grade 2	University of Michigan Cancer Center	N0	N0	50.2	Dead		White	Surgical Specimen	Training Set	Male	Former Smoker	Smoker	All Margins Pathologically Negative	Alive at 1 Year	Alive at 1 Year	Alive at 3 Years	Alive at 3 Years	Dead at 5 Years	Dead at 5 Years	T3		2.63054
167	NCI_Lung_13_U133A	No	No	50 - 59 Years	52 Years	Lung Adenocarcinoma	Grade 3	Grade 3	University of Michigan Cancer Center	N0	N0	73	Alive	Yes		Surgical Specimen	Training Set	Female	Former Smoker	Smoker	All Margins Pathologically Negative	Alive at 1 Year	Alive at 1 Year	Alive at 3 Years	Alive at 3 Years	Alive at 5 Years	Alive at 5 Years	T1		2.80303
168	NCI_Lung_14_U133A	No	No	60 - 69 Years	62 Years	Lung Adenocarcinoma	Grade 3	Grade 3	University of Michigan Cancer Center	N0	N0	34.8	Dead	Yes	White	Surgical Specimen	Training Set	Female	Former Smoker	Smoker	All Margins Pathologically Negative	Alive at 1 Year	Alive at 1 Year	Dead at 3 Years	Dead at 3 Years	Dead at 5 Years	Dead at 5 Years	T1		2.55298
169	NCI_Lung_15_U133A	No	No	60 - 69 Years	60 Years	Lung Adenocarcinoma	Grade 2	Grade 2	University of Michigan Cancer Center	N0	N0	27.6	Dead		White	Surgical Specimen	Training Set	Male	Former Smoker	Smoker	All Margins Pathologically Negative	Alive at 1 Year	Alive at 1 Year	Dead at 3 Years	Dead at 3 Years	Dead at 5 Years	Dead at 5 Years	T1		3.55283
170	NCI_Lung_16_U133A	No	No	60 - 69 Years	66 Years	Lung Adenocarcinoma	Grade 3	Grade 3	University of Michigan Cancer Center	N0	N0	48.8	Dead	Yes	White	Surgical Specimen	Training Set	Female	Former Smoker	Smoker	All Margins Pathologically Negative	Alive at 1 Year	Alive at 1 Year	Alive at 3 Years	Alive at 3 Years	Dead at 5 Years	Dead at 5 Years	T2		2.75051
171	NCI_Lung_17_U133A	Yes	Yes	60 - 69 Years	61 Years	Lung Adenocarcinoma	Grade 2	Grade 2	University of Michigan Cancer Center	N0	N0	66.6	Alive	Yes	Asian	Surgical Specimen	Training Set	Female	Never Smoker	Never Smoker	All Margins Pathologically Negative	Alive at 1 Year	Alive at 1 Year	Alive at 3 Years	Alive at 3 Years	Alive at 5 Years	Alive at 5 Years	T2		2.33823
172	NCI_Lung_18_U133A	No	No	60 - 69 Years	68 Years	Lung Adenocarcinoma	Grade 2	Grade 2	University of Michigan Cancer Center	N0	N0	10.1	Dead	Yes	White	Surgical Specimen	Training Set	Female	Former Smoker	Smoker	All Margins Pathologically Negative	Dead at 1 Year	Dead at 1 Year	Dead at 3 Years	Dead at 3 Years	Dead at 5 Years	Dead at 5 Years	T2		3.6598
173	NCI_Lung_19_U133A	Yes	Yes	40 - 49 Years	48 Years	Lung Adenocarcinoma	Grade 3	Grade 3	University of Michigan Cancer Center	N0	N0	8.7	Dead	Yes	White	Surgical Specimen	Training Set	Female	Former Smoker	Smoker	All Margins Pathologically Negative	Dead at 1 Year	Dead at 1 Year	Dead at 3 Years	Dead at 3 Years	Dead at 5 Years	Dead at 5 Years	T2		3.0527
174	NCI_Lung_20_U133A	No	No	70 - 79 Years	75 Years	Lung Adenocarcinoma	Grade 2	Grade 2	University of Michigan Cancer Center	N0	N0	61.2	Dead	Yes	White	Surgical Specimen	Training Set	Female	Former Smoker	Smoker	All Margins Pathologically Negative	Alive at 1 Year	Alive at 1 Year	Alive at 3 Years	Alive at 3 Years	Alive at 5 Years	Alive at 5 Years	T1		2.26449
175	NCI_Lung_21_U133A	No	No	50 - 59 Years	50 Years	Lung Adenocarcinoma	Grade 3	Grade 3	University of Michigan Cancer Center	N0	N0	132.2	Alive	No	White	Surgical Specimen	Training Set	Female	Former Smoker	Smoker	All Margins Pathologically Negative	Alive at 1 Year	Alive at 1 Year	Alive at 3 Years	Alive at 3 Years	Alive at 5 Years	Alive at 5 Years	T2		3.69665
176	NCI_Lung_22_U133A	No	No	70 - 79 Years	75 Years	Lung Adenocarcinoma	Grade 2	Grade 2	University of Michigan Cancer Center	N0	N0	128.8	Dead		White	Surgical Specimen	Training Set	Female	Former Smoker	Smoker	All Margins Pathologically Negative	Alive at 1 Year	Alive at 1 Year	Alive at 3 Years	Alive at 3 Years	Alive at 5 Years	Alive at 5 Years	T1		2.48866
177	NCI_Lung_23_U133A	No	No	70 - 79 Years	72 Years	Lung Adenocarcinoma	Grade 1	Grade 1	University of Michigan Cancer Center	N0	N0	43.8	Dead		White	Surgical Specimen	Training Set	Female	Former Smoker	Smoker	All Margins Pathologically Negative	Alive at 1 Year	Alive at 1 Year	Alive at 3 Years	Alive at 3 Years	Dead at 5 Years	Dead at 5 Years	T2		2.20803
178	NCI_Lung_25_U133A	No	No	70 - 79 Years	72 Years	Lung Adenocarcinoma	Grade 3	Grade 3	University of Michigan Cancer Center	N2	N1+	5.9	Dead		White	Surgical Specimen	Training Set	Female	Former Smoker	Smoker	All Margins Pathologically Negative	Dead at 1 Year	Dead at 1 Year	Dead at 3 Years	Dead at 3 Years	Dead at 5 Years	Dead at 5 Years	T2		2.51927
179	NCI_Lung_26_U133A	No	No	70 - 79 Years	71 Years	Lung Adenocarcinoma	Grade 2	Grade 2	University of Michigan Cancer Center	N2	N1+	2.4	Dead		White	Surgical Specimen	Training Set	Male	Former Smoker	Smoker	All Margins Pathologically Negative	Dead at 1 Year	Dead at 1 Year	Dead at 3 Years	Dead at 3 Years	Dead at 5 Years	Dead at 5 Years	T3		4.22213
180	NCI_Lung_27_U133A	Yes	Yes	50 - 59 Years	58 Years	Lung Adenocarcinoma	Grade 3	Grade 3	University of Michigan Cancer Center	N2	N1+	17.6	Dead	Yes	White	Surgical Specimen	Training Set	Male	Former Smoker	Smoker	All Margins Pathologically Negative	Alive at 1 Year	Alive at 1 Year	Dead at 3 Years	Dead at 3 Years	Dead at 5 Years	Dead at 5 Years	T2		2.73274
181	NCI_Lung_28_U133A	Yes	Yes	60 - 69 Years	63 Years	Lung Adenocarcinoma	Grade 2	Grade 2	University of Michigan Cancer Center	N2	N1+	16.3	Dead	Yes		Surgical Specimen	Training Set	Male	Former Smoker	Smoker	All Margins Pathologically Negative	Alive at 1 Year	Alive at 1 Year	Dead at 3 Years	Dead at 3 Years	Dead at 5 Years	Dead at 5 Years	T1		3.05302
182	NCI_Lung_29_U133A	Yes	Yes	70 - 79 Years	74 Years	Lung Adenocarcinoma	Grade 3	Grade 3	University of Michigan Cancer Center	N2	N1+	29.6	Dead	Yes	White	Surgical Specimen	Training Set	Female	Former Smoker	Smoker	All Margins Pathologically Negative	Alive at 1 Year	Alive at 1 Year	Dead at 3 Years	Dead at 3 Years	Dead at 5 Years	Dead at 5 Years	T1		3.40605
183	NCI_Lung_3_U133A	No	No	70 - 79 Years	74 Years	Lung Adenocarcinoma	Grade 1	Grade 1	University of Michigan Cancer Center	N0	N0	25.2	Alive		White	Surgical Specimen	Training Set	Female	Former Smoker	Smoker	All Margins Pathologically Negative	Alive at 1 Year	Alive at 1 Year					T1		2.77211
184	NCI_Lung_30_U133A	No	No	70 - 79 Years	76 Years	Lung Adenocarcinoma	Grade 3	Grade 3	University of Michigan Cancer Center	N0	N0	81.2	Dead		White	Surgical Specimen	Training Set	Male	Former Smoker	Smoker	All Margins Pathologically Negative	Alive at 1 Year	Alive at 1 Year	Alive at 3 Years	Alive at 3 Years	Alive at 5 Years	Alive at 5 Years	T2		3.32443
185	NCI_Lung_4_U133A	No	No	70 - 79 Years	74 Years	Lung Adenocarcinoma	Grade 1	Grade 1	University of Michigan Cancer Center	N0	N0	64.8	Dead		White	Surgical Specimen	Training Set	Female	Former Smoker	Smoker	All Margins Pathologically Negative	Alive at 1 Year	Alive at 1 Year	Alive at 3 Years	Alive at 3 Years	Alive at 5 Years	Alive at 5 Years	T2		2.35514
186	NCI_Lung_5_U133A	No	No	80 - 89 Years	82 Years	Lung Adenocarcinoma	Grade 1	Grade 1	University of Michigan Cancer Center	N0	N0	69.2	Alive	No		Surgical Specimen	Training Set	Female	Never Smoker	Never Smoker	All Margins Pathologically Negative	Alive at 1 Year	Alive at 1 Year	Alive at 3 Years	Alive at 3 Years	Alive at 5 Years	Alive at 5 Years	T1		2.00747
187	NCI_Lung_59_U133A	No	No	50 - 59 Years	57 Years	Lung Adenocarcinoma	Grade 3	Grade 3	University of Michigan Cancer Center	N0	N0	130.8	Alive	No	White	Surgical Specimen	Training Set	Female			All Margins Pathologically Negative	Alive at 1 Year	Alive at 1 Year	Alive at 3 Years	Alive at 3 Years	Alive at 5 Years	Alive at 5 Years	T1		3.49869
188	NCI_Lung_6_U133A	No	No	50 - 59 Years	59 Years	Lung Adenocarcinoma	Grade 2	Grade 2	University of Michigan Cancer Center	N0	N0	33.9	Dead	Yes	White	Surgical Specimen	Training Set	Female	Never Smoker	Never Smoker	All Margins Pathologically Negative	Alive at 1 Year	Alive at 1 Year	Dead at 3 Years	Dead at 3 Years	Dead at 5 Years	Dead at 5 Years	T2		2.31917
189	NCI_Lung_60_U133A	No	No	50 - 59 Years	59 Years	Lung Adenocarcinoma	Grade 2	Grade 2	University of Michigan Cancer Center	N0	N0	159.6	Alive	No	Black or African American	Surgical Specimen	Training Set	Female	Former Smoker	Smoker	All Margins Pathologically Negative	Alive at 1 Year	Alive at 1 Year	Alive at 3 Years	Alive at 3 Years	Alive at 5 Years	Alive at 5 Years	T1		3.37451
190	NCI_Lung_61_U133A	No	No	40 - 49 Years	48 Years	Lung Adenocarcinoma	Grade 3	Grade 3	University of Michigan Cancer Center	N0	N0	157.7	Alive	No	White	Surgical Specimen	Training Set	Female	Never Smoker	Never Smoker	All Margins Pathologically Negative	Alive at 1 Year	Alive at 1 Year	Alive at 3 Years	Alive at 3 Years	Alive at 5 Years	Alive at 5 Years	T1		2.49175
191	NCI_Lung_62_U133A	No	No	40 - 49 Years	44 Years	Lung Adenocarcinoma	Grade 2	Grade 2	University of Michigan Cancer Center	N0	N0	76.3	Alive	No	White	Surgical Specimen	Training Set	Female	Former Smoker	Smoker	All Margins Pathologically Negative	Alive at 1 Year	Alive at 1 Year	Alive at 3 Years	Alive at 3 Years	Alive at 5 Years	Alive at 5 Years	T1		3.26085
192	NCI_Lung_63_U133A	No	No	40 - 49 Years	40 Years	Lung Adenocarcinoma	Grade 2	Grade 2	University of Michigan Cancer Center	N0	N0	105.9	Alive	No	White	Surgical Specimen	Training Set	Female	Former Smoker	Smoker	All Margins Pathologically Negative	Alive at 1 Year	Alive at 1 Year	Alive at 3 Years	Alive at 3 Years	Alive at 5 Years	Alive at 5 Years	T1		3.20251
193	NCI_Lung_64_U133A	No	No	60 - 69 Years	64 Years	Lung Adenocarcinoma	Grade 2	Grade 2	University of Michigan Cancer Center	N2	N1+	28.2	Dead			Surgical Specimen	Training Set	Male	Former Smoker	Smoker	All Margins Pathologically Negative	Alive at 1 Year	Alive at 1 Year	Dead at 3 Years	Dead at 3 Years	Dead at 5 Years	Dead at 5 Years	T2		3.1254
194	NCI_Lung_65_U133A	No	No	60 - 69 Years	69 Years	Lung Adenocarcinoma	Grade 2	Grade 2	University of Michigan Cancer Center	N2	N1+	7.2	Dead	Yes	White	Surgical Specimen	Training Set	Male	Former Smoker	Smoker	All Margins Pathologically Negative	Dead at 1 Year	Dead at 1 Year	Dead at 3 Years	Dead at 3 Years	Dead at 5 Years	Dead at 5 Years	T1		2.76277
195	NCI_Lung_66_U133A	No	No	60 - 69 Years	67 Years	Lung Adenocarcinoma	Grade 2	Grade 2	University of Michigan Cancer Center	N0	N0	79.5	Dead		White	Surgical Specimen	Training Set	Male	Former Smoker	Smoker	All Margins Pathologically Negative	Alive at 1 Year	Alive at 1 Year	Alive at 3 Years	Alive at 3 Years	Alive at 5 Years	Alive at 5 Years	T1		2.17292
196	NCI_Lung_67_U133A	No	No	60 - 69 Years	62 Years	Lung Adenocarcinoma	Grade 2	Grade 2	University of Michigan Cancer Center	N0	N0	82.3	Alive	Yes	White	Surgical Specimen	Training Set	Female	Former Smoker	Smoker	All Margins Pathologically Negative	Alive at 1 Year	Alive at 1 Year	Alive at 3 Years	Alive at 3 Years	Alive at 5 Years	Alive at 5 Years	T1		2.80143
197	NCI_Lung_68_U133A	No	No	60 - 69 Years	60 Years	Lung Adenocarcinoma	Grade 2	Grade 2	University of Michigan Cancer Center	N0	N0	101.2	Alive	No	White	Surgical Specimen	Training Set	Male	Former Smoker	Smoker	All Margins Pathologically Negative	Alive at 1 Year	Alive at 1 Year	Alive at 3 Years	Alive at 3 Years	Alive at 5 Years	Alive at 5 Years	T2		3.52627
198	NCI_Lung_69_U133A	No	No	40 - 49 Years	46 Years	Lung Adenocarcinoma	Grade 3	Grade 3	University of Michigan Cancer Center	N0	N0	168.1	Alive	No	Asian	Surgical Specimen	Training Set	Male	Former Smoker	Smoker	All Margins Pathologically Negative	Alive at 1 Year	Alive at 1 Year	Alive at 3 Years	Alive at 3 Years	Alive at 5 Years	Alive at 5 Years	T1		4.17347
199	NCI_Lung_7_U133A	No	No	60 - 69 Years	60 Years	Lung Adenocarcinoma	Grade 1	Grade 1	University of Michigan Cancer Center	N0	N0	83	Alive	Yes	White	Surgical Specimen	Training Set	Female	Former Smoker	Smoker	All Margins Pathologically Negative	Alive at 1 Year	Alive at 1 Year	Alive at 3 Years	Alive at 3 Years	Alive at 5 Years	Alive at 5 Years	T1		2.87469
200	NCI_Lung_70_U133A	Unknown	Unknown	70 - 79 Years	77 Years	Lung Adenocarcinoma	Grade 2	Grade 2	University of Michigan Cancer Center	N2	N1+	14.9	Dead		White	Surgical Specimen	Training Set	Male	Former Smoker	Smoker	All Margins Pathologically Negative	Alive at 1 Year	Alive at 1 Year	Dead at 3 Years	Dead at 3 Years	Dead at 5 Years	Dead at 5 Years	T1		3.01093
201	NCI_Lung_71_U133A	No	No	50 - 59 Years	56 Years	Lung Adenocarcinoma	Grade 2	Grade 2	University of Michigan Cancer Center	N2	N1+	9.6	Dead	Yes	White	Surgical Specimen	Training Set	Male	Former Smoker	Smoker	All Margins Pathologically Negative	Dead at 1 Year	Dead at 1 Year	Dead at 3 Years	Dead at 3 Years	Dead at 5 Years	Dead at 5 Years	T2		3.03674
202	NCI_Lung_72_U133A	No	No	50 - 59 Years	53 Years	Lung Adenocarcinoma	Grade 2	Grade 2	University of Michigan Cancer Center	N0	N0	95	Alive	No	White	Surgical Specimen	Training Set	Female	Former Smoker	Smoker	All Margins Pathologically Negative	Alive at 1 Year	Alive at 1 Year	Alive at 3 Years	Alive at 3 Years	Alive at 5 Years	Alive at 5 Years	T1		4.37548
203	NCI_Lung_73_U133A	No	No	50 - 59 Years	51 Years	Lung Adenocarcinoma	Grade 2	Grade 2	University of Michigan Cancer Center	N0	N0	62.4	Alive	No	White	Surgical Specimen	Training Set	Male	Former Smoker	Smoker	All Margins Pathologically Negative	Alive at 1 Year	Alive at 1 Year	Alive at 3 Years	Alive at 3 Years	Alive at 5 Years	Alive at 5 Years	T2		2.09123
204	NCI_Lung_74_U133A	No	No	60 - 69 Years	63 Years	Lung Adenocarcinoma	Grade 2	Grade 2	University of Michigan Cancer Center	N1	N1+	64.3	Alive		Black or African American	Surgical Specimen	Training Set	Female	Former Smoker	Smoker	All Margins Pathologically Negative	Alive at 1 Year	Alive at 1 Year	Alive at 3 Years	Alive at 3 Years	Alive at 5 Years	Alive at 5 Years	T2		1.6382
205	NCI_Lung_75_U133A	No	No	80 - 89 Years	85 Years	Lung Adenocarcinoma	Grade 1	Grade 1	University of Michigan Cancer Center	N0	N0	20.9	Dead		White	Surgical Specimen	Training Set	Female	Former Smoker	Smoker	All Margins Pathologically Negative	Alive at 1 Year	Alive at 1 Year	Dead at 3 Years	Dead at 3 Years	Dead at 5 Years	Dead at 5 Years	T1		3.05628
206	NCI_Lung_76_U133A	No	No	60 - 69 Years	60 Years	Lung Adenocarcinoma	Grade 2	Grade 2	University of Michigan Cancer Center	N1	N1+	22.3	Dead	Yes	White	Surgical Specimen	Training Set	Female	Former Smoker	Smoker	All Margins Pathologically Negative	Alive at 1 Year	Alive at 1 Year	Dead at 3 Years	Dead at 3 Years	Dead at 5 Years	Dead at 5 Years	T1		2.18719
207	NCI_Lung_77_U133A	No	No	50 - 59 Years	58 Years	Lung Adenocarcinoma	Grade 1	Grade 1	University of Michigan Cancer Center	N1	N1+	67.9	Dead	Yes	White	Surgical Specimen	Training Set	Male	Former Smoker	Smoker	All Margins Pathologically Negative	Alive at 1 Year	Alive at 1 Year	Alive at 3 Years	Alive at 3 Years	Alive at 5 Years	Alive at 5 Years	T2		2.29618
208	NCI_Lung_78_U133A	No	No	80 - 89 Years	81 Years	Lung Adenocarcinoma	Grade 2	Grade 2	University of Michigan Cancer Center	N0	N0	36.3	Alive		White	Surgical Specimen	Training Set	Male	Former Smoker	Smoker	All Margins Pathologically Negative	Alive at 1 Year	Alive at 1 Year	Alive at 3 Years	Alive at 3 Years			T1		2.67364
209	NCI_Lung_79_U133A	Yes	Yes	50 - 59 Years	52 Years	Lung Adenocarcinoma	Grade 3	Grade 3	University of Michigan Cancer Center	N1	N1+	22.7	Dead	Yes	White	Surgical Specimen	Training Set	Female	Former Smoker	Smoker	All Margins Pathologically Negative	Alive at 1 Year	Alive at 1 Year	Dead at 3 Years	Dead at 3 Years	Dead at 5 Years	Dead at 5 Years	T2		3.90156
210	NCI_Lung_8_U133A	No	No	50 - 59 Years	54 Years	Lung Adenocarcinoma	Grade 1	Grade 1	University of Michigan Cancer Center	N0	N0	69.2	Alive	Yes	White	Surgical Specimen	Training Set	Female	Former Smoker	Smoker	All Margins Pathologically Negative	Alive at 1 Year	Alive at 1 Year	Alive at 3 Years	Alive at 3 Years	Alive at 5 Years	Alive at 5 Years	T1		2.20234
211	NCI_Lung_80_U133A	Yes	Yes	80 - 89 Years	81 Years	Lung Adenocarcinoma	Grade 2	Grade 2	University of Michigan Cancer Center	N1	N1+	32.9	Alive			Surgical Specimen	Training Set	Female	Never Smoker	Never Smoker	All Margins Pathologically Negative	Alive at 1 Year	Alive at 1 Year					T2		2.65811
212	NCI_Lung_81_U133A	No	No	50 - 59 Years	57 Years	Lung Adenocarcinoma	Grade 3	Grade 3	University of Michigan Cancer Center	N0	N0	38.1	Alive			Surgical Specimen	Training Set	Female	Never Smoker	Never Smoker	All Margins Pathologically Negative	Alive at 1 Year	Alive at 1 Year	Alive at 3 Years	Alive at 3 Years			T1		2.92055
213	NCI_Lung_82_U133A	Yes	Yes	70 - 79 Years	76 Years	Lung Adenocarcinoma	Grade 2	Grade 2	University of Michigan Cancer Center	N0	N0	54.2	Dead	Yes		Surgical Specimen	Training Set	Female	Never Smoker	Never Smoker	All Margins Pathologically Negative	Alive at 1 Year	Alive at 1 Year	Alive at 3 Years	Alive at 3 Years	Dead at 5 Years	Dead at 5 Years	T1		2.18821
214	NCI_Lung_83_U133A	Yes	Yes	60 - 69 Years	60 Years	Lung Adenocarcinoma	Grade 2	Grade 2	University of Michigan Cancer Center	N1	N1+	96.1	Dead	Yes	White	Surgical Specimen	Training Set	Female	Former Smoker	Smoker	All Margins Pathologically Negative	Alive at 1 Year	Alive at 1 Year	Alive at 3 Years	Alive at 3 Years	Alive at 5 Years	Alive at 5 Years	T1		1.33072
215	NCI_Lung_84_U133A	No	No	60 - 69 Years	62 Years	Lung Adenocarcinoma	Grade 2	Grade 2	University of Michigan Cancer Center	N0	N0	53.2	Alive	Yes	White	Surgical Specimen	Training Set	Female	Former Smoker	Smoker	All Margins Pathologically Negative	Alive at 1 Year	Alive at 1 Year	Alive at 3 Years	Alive at 3 Years			T1		1.99641
216	NCI_Lung_85_U133A	No	No	60 - 69 Years	68 Years	Lung Adenocarcinoma	Grade 1	Grade 1	University of Michigan Cancer Center	N1	N1+	12.5	Dead		White	Surgical Specimen	Training Set	Male	Former Smoker	Smoker	All Margins Pathologically Negative	Alive at 1 Year	Alive at 1 Year	Dead at 3 Years	Dead at 3 Years	Dead at 5 Years	Dead at 5 Years	T2		3.12853
217	NCI_Lung_86_U133A	No	No	70 - 79 Years	73 Years	Lung Adenocarcinoma	Grade 1	Grade 1	University of Michigan Cancer Center	N0	N0	29.5	Alive			Surgical Specimen	Training Set	Male	Former Smoker	Smoker	All Margins Pathologically Negative	Alive at 1 Year	Alive at 1 Year					T1		2.14249
218	NCI_Lung_89_U133A	No	No	60 - 69 Years	65 Years	Lung Adenocarcinoma	Grade 3	Grade 3	University of Michigan Cancer Center	N1	N1+	107.5	Alive	No	White	Surgical Specimen	Training Set	Female	Former Smoker	Smoker	All Margins Pathologically Negative	Alive at 1 Year	Alive at 1 Year	Alive at 3 Years	Alive at 3 Years	Alive at 5 Years	Alive at 5 Years	T1		2.36287
219	NCI_Lung_90_U133A	No	No	60 - 69 Years	63 Years	Lung Adenocarcinoma	Grade 3	Grade 3	University of Michigan Cancer Center	N0	N0	53.7	Alive		White	Surgical Specimen	Training Set	Male	Former Smoker	Smoker	All Margins Pathologically Negative	Alive at 1 Year	Alive at 1 Year	Alive at 3 Years	Alive at 3 Years			T2		1.88128
220	NCI_Lung_91_U133A	No	No	70 - 79 Years	70 Years	Lung Adenocarcinoma	Grade 1	Grade 1	University of Michigan Cancer Center	N0	N0	21.8	Alive		White	Surgical Specimen	Training Set	Male	Former Smoker	Smoker	All Margins Pathologically Negative	Alive at 1 Year	Alive at 1 Year					T1		0.90729
221	NCI_Lung_92_U133A	No	No	70 - 79 Years	78 Years	Lung Adenocarcinoma	Grade 3	Grade 3	University of Michigan Cancer Center	N0	N0	55.8	Alive		White	Surgical Specimen	Training Set	Male	Former Smoker	Smoker	All Margins Pathologically Negative	Alive at 1 Year	Alive at 1 Year	Alive at 3 Years	Alive at 3 Years			T1		2.32847
222	NCI_Lung_93_U133A	No	No	50 - 59 Years	54 Years	Lung Adenocarcinoma	Grade 2	Grade 2	University of Michigan Cancer Center	N1	N1+	21	Dead		White	Surgical Specimen	Training Set	Male	Former Smoker	Smoker	All Margins Pathologically Negative	Alive at 1 Year	Alive at 1 Year	Dead at 3 Years	Dead at 3 Years	Dead at 5 Years	Dead at 5 Years	T2		3.93749
223	NCI_Lung_95_U133A	No	No	70 - 79 Years	78 Years	Lung Adenocarcinoma	Grade 2	Grade 2	University of Michigan Cancer Center	N1	N1+	7.3	Dead		White	Surgical Specimen	Training Set	Male	Former Smoker	Smoker	All Margins Pathologically Negative	Dead at 1 Year	Dead at 1 Year	Dead at 3 Years	Dead at 3 Years	Dead at 5 Years	Dead at 5 Years	T1		1.65899
224	NCI_Lung_96_U133A	No	No	60 - 69 Years	66 Years	Lung Adenocarcinoma	Grade 2	Grade 2	University of Michigan Cancer Center	N0	N0	159.9	Alive	No	White	Surgical Specimen	Training Set	Male			All Margins Pathologically Negative	Alive at 1 Year	Alive at 1 Year	Alive at 3 Years	Alive at 3 Years	Alive at 5 Years	Alive at 5 Years	T2		2.73528
225	NCI_Lung_97_U133A	No	No	70 - 79 Years	72 Years	Lung Adenocarcinoma	Grade 2	Grade 2	University of Michigan Cancer Center	N0	N0	60.8	Alive	No	White	Surgical Specimen	Training Set	Male	Former Smoker	Smoker	All Margins Pathologically Negative	Alive at 1 Year	Alive at 1 Year	Alive at 3 Years	Alive at 3 Years	Alive at 5 Years	Alive at 5 Years	T1		1.69577
226	NCI_Lung_98_U133A	No	No	80 - 89 Years	81 Years	Lung Adenocarcinoma	Grade 1	Grade 1	University of Michigan Cancer Center	N0	N0	21.2	Dead	Yes	White	Surgical Specimen	Training Set	Female	Never Smoker	Never Smoker	All Margins Pathologically Negative	Alive at 1 Year	Alive at 1 Year	Dead at 3 Years	Dead at 3 Years	Dead at 5 Years	Dead at 5 Years	T1		2.47071
227	NCI_Lung_99_U133A	Yes	Yes	60 - 69 Years	69 Years	Lung Adenocarcinoma	Grade 1	Grade 1	University of Michigan Cancer Center	N0	N0	53.6	Alive	Yes	White	Surgical Specimen	Training Set	Female	Never Smoker	Never Smoker	All Margins Pathologically Negative	Alive at 1 Year	Alive at 1 Year	Alive at 3 Years	Alive at 3 Years			T2		2.77478
228	NCI_lung201_U133A	Unknown	Unknown	70 - 79 Years	76 Years	Lung Adenocarcinoma	Grade 3	Grade 3	University of Michigan Cancer Center	N0	N0	47.27	Alive		White	Surgical Specimen	Training Set	Female			All Margins Pathologically Negative	Alive at 1 Year	Alive at 1 Year	Alive at 3 Years	Alive at 3 Years			T2		2.82813
229	NCI_lung202_U133A	Unknown	Unknown	70 - 79 Years	70 Years	Lung Adenocarcinoma	Grade 2	Grade 2	University of Michigan Cancer Center	N0	N0	59.11	Dead		White	Surgical Specimen	Training Set	Male			All Margins Pathologically Negative	Alive at 1 Year	Alive at 1 Year	Alive at 3 Years	Alive at 3 Years	Dead at 5 Years	Dead at 5 Years	T2		2.64357
230	NCI_lung203_U133A	Unknown	Unknown	50 - 59 Years	58 Years	Lung Adenocarcinoma	Grade 3	Grade 3	University of Michigan Cancer Center	N0	N0	51.58	Alive		White	Surgical Specimen	Training Set	Male			All Margins Pathologically Negative	Alive at 1 Year	Alive at 1 Year	Alive at 3 Years	Alive at 3 Years			T2		1.71326
231	NCI_lung204_U133A	Unknown	Unknown	40 - 49 Years	48 Years	Lung Adenocarcinoma	Grade 2	Grade 2	University of Michigan Cancer Center	N0	N0	36.25	Dead	Yes	White	Surgical Specimen	Training Set	Female			All Margins Pathologically Negative	Alive at 1 Year	Alive at 1 Year	Alive at 3 Years	Alive at 3 Years	Dead at 5 Years	Dead at 5 Years	T2		2.86666
232	NCI_lung205_U133A	Unknown	Unknown	80 - 89 Years	82 Years	Lung Adenocarcinoma	Grade 2	Grade 2	University of Michigan Cancer Center	N0	N0	6.6	Dead		White	Surgical Specimen	Training Set	Male			Microscopically Positive Margins or Microscopic Residual Disease	Dead at 1 Year	Dead at 1 Year	Dead at 3 Years	Dead at 3 Years	Dead at 5 Years	Dead at 5 Years	T3		1.3597
233	NCI_lung206_U133A	Unknown	Unknown	60 - 69 Years	62 Years	Lung Adenocarcinoma	Grade 2	Grade 2	University of Michigan Cancer Center	N0	N0	54.93	Dead	Yes	White	Surgical Specimen	Training Set	Male			All Margins Pathologically Negative	Alive at 1 Year	Alive at 1 Year	Alive at 3 Years	Alive at 3 Years	Dead at 5 Years	Dead at 5 Years	T1		2.28022
234	NCI_lung207_U133A	Unknown	Unknown	80 - 89 Years	82 Years	Lung Adenocarcinoma	Grade 1	Grade 1	University of Michigan Cancer Center	N0	N0	9.74	Dead		White	Surgical Specimen	Training Set	Male			All Margins Pathologically Negative	Dead at 1 Year	Dead at 1 Year	Dead at 3 Years	Dead at 3 Years	Dead at 5 Years	Dead at 5 Years	T4		2.44624
235	NCI_lung208 _U133A	Unknown	Unknown	60 - 69 Years	68 Years	Lung Adenocarcinoma	Grade 2	Grade 2	University of Michigan Cancer Center	N0	N0	58.88	Alive		White	Surgical Specimen	Training Set	Male			All Margins Pathologically Negative	Alive at 1 Year	Alive at 1 Year	Alive at 3 Years	Alive at 3 Years			T1		1.57614
236	NCI_lung209_U133A	Unknown	Unknown	50 - 59 Years	58 Years	Lung Adenocarcinoma	Grade 2	Grade 2	University of Michigan Cancer Center	N0	N0	51.81	Alive		Black or African American	Surgical Specimen	Training Set	Male			All Margins Pathologically Negative	Alive at 1 Year	Alive at 1 Year	Alive at 3 Years	Alive at 3 Years			T2		3.02119
237	NCI_lung210_U133A	Unknown	Unknown	60 - 69 Years	63 Years	Lung Adenocarcinoma	Grade 2	Grade 2	University of Michigan Cancer Center	N0	N0	21.48	Dead	Yes	White	Surgical Specimen	Training Set	Male			All Margins Pathologically Negative	Alive at 1 Year	Alive at 1 Year	Dead at 3 Years	Dead at 3 Years	Dead at 5 Years	Dead at 5 Years	T1		1.57344
238	NCI_lung212_U133A	Unknown	Unknown	70 - 79 Years	78 Years	Lung Adenocarcinoma	Grade 2	Grade 2	University of Michigan Cancer Center	N1	N1+	6.38	Dead		White	Surgical Specimen	Training Set	Male			All Margins Pathologically Negative	Dead at 1 Year	Dead at 1 Year	Dead at 3 Years	Dead at 3 Years	Dead at 5 Years	Dead at 5 Years	T2		1.9378
239	NCI_lung213_U133A	Unknown	Unknown	50 - 59 Years	57 Years	Lung Adenocarcinoma	Grade 2	Grade 2	University of Michigan Cancer Center	N0	N0	69.01	Dead	Yes	Black or African American	Surgical Specimen	Training Set	Female			All Margins Pathologically Negative	Alive at 1 Year	Alive at 1 Year	Alive at 3 Years	Alive at 3 Years	Alive at 5 Years	Alive at 5 Years	T2		2.30056
240	NCI_lung214_U133A	Unknown	Unknown	70 - 79 Years	77 Years	Lung Adenocarcinoma	Grade 2	Grade 2	University of Michigan Cancer Center	N0	N0	64.14	Alive	No	White	Surgical Specimen	Training Set	Female			All Margins Pathologically Negative	Alive at 1 Year	Alive at 1 Year	Alive at 3 Years	Alive at 3 Years	Alive at 5 Years	Alive at 5 Years	T1		1.83662
241	NCI_lung215_U133A	Unknown	Unknown	80 - 89 Years	86 Years	Lung Adenocarcinoma	Grade 3	Grade 3	University of Michigan Cancer Center	N0	N0	32.24	Dead	Yes	White	Surgical Specimen	Training Set	Female			Microscopically Positive Margins or Microscopic Residual Disease	Alive at 1 Year	Alive at 1 Year	Dead at 3 Years	Dead at 3 Years	Dead at 5 Years	Dead at 5 Years	T4		2.3521
242	NCI_lung216_U133A	Unknown	Unknown	70 - 79 Years	78 Years	Lung Adenocarcinoma	Grade 3	Grade 3	University of Michigan Cancer Center	N1	N1+		Alive		White	Surgical Specimen	Training Set	Female			All Margins Pathologically Negative							T4		2.32503
243	NCI_lung218_U133A	Unknown	Unknown	70 - 79 Years	73 Years	Lung Adenocarcinoma	Grade 3	Grade 3	University of Michigan Cancer Center	N0	N0	56.35	Alive		White	Surgical Specimen	Training Set	Male			All Margins Pathologically Negative	Alive at 1 Year	Alive at 1 Year	Alive at 3 Years	Alive at 3 Years			T2		2.38367
244	NCI_lung219_U133A	Unknown	Unknown	70 - 79 Years	70 Years	Lung Adenocarcinoma	Grade 2	Grade 2	University of Michigan Cancer Center	N0	N0	69.05	Alive		White	Surgical Specimen	Training Set	Female			All Margins Pathologically Negative	Alive at 1 Year	Alive at 1 Year	Alive at 3 Years	Alive at 3 Years	Alive at 5 Years	Alive at 5 Years	T1		2.7721
245	NCI_lung220_U133A	Unknown	Unknown	70 - 79 Years	75 Years	Lung Adenocarcinoma	Grade 3	Grade 3	University of Michigan Cancer Center	N0	N0	56.32	Alive	Yes	White	Surgical Specimen	Training Set	Female			All Margins Pathologically Negative	Alive at 1 Year	Alive at 1 Year	Alive at 3 Years	Alive at 3 Years			T1		1.6353
246	NCI_lung221_U133A	Unknown	Unknown	40 - 49 Years	49 Years	Lung Adenocarcinoma	Grade 3	Grade 3	University of Michigan Cancer Center	N0	N0	61.25	Alive		White	Surgical Specimen	Training Set	Female			All Margins Pathologically Negative	Alive at 1 Year	Alive at 1 Year	Alive at 3 Years	Alive at 3 Years	Alive at 5 Years	Alive at 5 Years	T1		2.70455
247	NCI_lung222_U133A	Unknown	Unknown	50 - 59 Years	51 Years	Lung Adenocarcinoma	Grade 1	Grade 1	University of Michigan Cancer Center	N0	N0	50.43	Alive		White	Surgical Specimen	Training Set	Female			All Margins Pathologically Negative	Alive at 1 Year	Alive at 1 Year	Alive at 3 Years	Alive at 3 Years			T1		1.56641
248	NCI_lung224_U133A	Unknown	Unknown	60 - 69 Years	66 Years	Lung Adenocarcinoma	Grade 3	Grade 3	University of Michigan Cancer Center	N0	N0	73.36	Alive		White	Surgical Specimen	Training Set	Male			All Margins Pathologically Negative	Alive at 1 Year	Alive at 1 Year	Alive at 3 Years	Alive at 3 Years	Alive at 5 Years	Alive at 5 Years	T1		3.12134
249	NCI_lung227_U133A	Unknown	Unknown	70 - 79 Years	76 Years	Lung Adenocarcinoma	Grade 2	Grade 2	University of Michigan Cancer Center	N0	N0	66.74	Alive		White	Surgical Specimen	Training Set	Female			All Margins Pathologically Negative	Alive at 1 Year	Alive at 1 Year	Alive at 3 Years	Alive at 3 Years	Alive at 5 Years	Alive at 5 Years	T2		2.14936
250	NCI_lung228_U133A	Unknown	Unknown	70 - 79 Years	78 Years	Lung Adenocarcinoma	Grade 2	Grade 2	University of Michigan Cancer Center	N0	N0	72.8	Alive		White	Surgical Specimen	Training Set	Female			All Margins Pathologically Negative	Alive at 1 Year	Alive at 1 Year	Alive at 3 Years	Alive at 3 Years	Alive at 5 Years	Alive at 5 Years	T1		2.51555
251	NCI_lung229_U133A	Unknown	Unknown	70 - 79 Years	76 Years	Lung Adenocarcinoma	Grade 2	Grade 2	University of Michigan Cancer Center	N0	N0	19.9	Dead		White	Surgical Specimen	Training Set	Male			All Margins Pathologically Negative	Alive at 1 Year	Alive at 1 Year	Dead at 3 Years	Dead at 3 Years	Dead at 5 Years	Dead at 5 Years	T1		0.63681
252	NCI_lung230_U133A	Unknown	Unknown	60 - 69 Years	60 Years	Lung Adenocarcinoma	Grade 3	Grade 3	University of Michigan Cancer Center	N1	N1+	31.28	Dead	Yes	White	Surgical Specimen	Training Set	Female			All Margins Pathologically Negative	Alive at 1 Year	Alive at 1 Year	Dead at 3 Years	Dead at 3 Years	Dead at 5 Years	Dead at 5 Years	T3		2.11343
253	NCI_lung231_U133A	Unknown	Unknown	70 - 79 Years	73 Years	Lung Adenocarcinoma	Grade 2	Grade 2	University of Michigan Cancer Center	N0	N0	45.33	Dead		White	Surgical Specimen	Training Set	Male			All Margins Pathologically Negative	Alive at 1 Year	Alive at 1 Year	Alive at 3 Years	Alive at 3 Years	Dead at 5 Years	Dead at 5 Years	T1		2.05994
254	NCI_lung234_U133A	Unknown	Unknown	70 - 79 Years	72 Years	Lung Adenocarcinoma	Grade 3	Grade 3	University of Michigan Cancer Center	N0	N0	83.95	Alive		White	Surgical Specimen	Training Set	Female			All Margins Pathologically Negative	Alive at 1 Year	Alive at 1 Year	Alive at 3 Years	Alive at 3 Years	Alive at 5 Years	Alive at 5 Years	T1		2.49734
255	NCI_lung235_U133A	Unknown	Unknown	50 - 59 Years	55 Years	Lung Adenocarcinoma	Grade 3	Grade 3	University of Michigan Cancer Center	N0	N0	12.63	Dead		White	Surgical Specimen	Training Set	Female			All Margins Pathologically Negative	Alive at 1 Year	Alive at 1 Year	Dead at 3 Years	Dead at 3 Years	Dead at 5 Years	Dead at 5 Years	T4		2.26352
256	NCI_lung236_U133A	Unknown	Unknown	60 - 69 Years	64 Years	Lung Adenocarcinoma	Grade 3	Grade 3	University of Michigan Cancer Center	N0	N0	77.89	Alive		White	Surgical Specimen	Training Set	Female			All Margins Pathologically Negative	Alive at 1 Year	Alive at 1 Year	Alive at 3 Years	Alive at 3 Years	Alive at 5 Years	Alive at 5 Years	T2		2.57694
257	NCI_lung237_U133A	Unknown	Unknown	50 - 59 Years	53 Years	Lung Adenocarcinoma	Grade 3	Grade 3	University of Michigan Cancer Center	N0	N0	11.18	Alive	Yes	White	Surgical Specimen	Training Set	Female			All Margins Pathologically Negative							T2		2.87221
258	NCI_lung238_U133A	Unknown	Unknown	70 - 79 Years	77 Years	Lung Adenocarcinoma	Grade 1	Grade 1	University of Michigan Cancer Center	N0	N0	30.53	Alive		White	Surgical Specimen	Training Set	Female			All Margins Pathologically Negative	Alive at 1 Year	Alive at 1 Year					T4		1.39701
259	NCI_lung239_U133A	Unknown	Unknown	50 - 59 Years	55 Years	Lung Adenocarcinoma	Grade 2	Grade 2	University of Michigan Cancer Center	N0	N0	73.59	Alive	Yes	White	Surgical Specimen	Training Set	Female			All Margins Pathologically Negative	Alive at 1 Year	Alive at 1 Year	Alive at 3 Years	Alive at 3 Years	Alive at 5 Years	Alive at 5 Years	T1		1.5161
260	NCI_lung240_U133A	Unknown	Unknown	60 - 69 Years	67 Years	Lung Adenocarcinoma	Grade 2	Grade 2	University of Michigan Cancer Center	N0	N0	11.68	Dead	Yes	White	Surgical Specimen	Training Set	Male			All Margins Pathologically Negative	Dead at 1 Year	Dead at 1 Year	Dead at 3 Years	Dead at 3 Years	Dead at 5 Years	Dead at 5 Years	T2		2.32475
261	NCI_lung246_U133A	Unknown	Unknown	70 - 79 Years	70 Years	Lung Adenocarcinoma	Grade 3	Grade 3	University of Michigan Cancer Center	N0	N0	74.61	Alive		White	Surgical Specimen	Training Set	Female			All Margins Pathologically Negative	Alive at 1 Year	Alive at 1 Year	Alive at 3 Years	Alive at 3 Years	Alive at 5 Years	Alive at 5 Years	T1		2.30816
262	NCI_lung247_U133A	Unknown	Unknown	70 - 79 Years	72 Years	Lung Adenocarcinoma	Grade 1	Grade 1	University of Michigan Cancer Center	N0	N0	31.94	Dead	Yes	White	Surgical Specimen	Training Set	Female			All Margins Pathologically Negative	Alive at 1 Year	Alive at 1 Year	Dead at 3 Years	Dead at 3 Years	Dead at 5 Years	Dead at 5 Years	T2		1.4542
263	NCI_lung249_U133A	Unknown	Unknown	40 - 49 Years	43 Years	Lung Adenocarcinoma	Grade 2	Grade 2	University of Michigan Cancer Center	N0	N0	2.24	Dead		White	Surgical Specimen	Training Set	Male			All Margins Pathologically Negative	Dead at 1 Year	Dead at 1 Year	Dead at 3 Years	Dead at 3 Years	Dead at 5 Years	Dead at 5 Years	T1		2.01823
264	NCI_lung258_U133A	Unknown	Unknown	50 - 59 Years	52 Years	Lung Adenocarcinoma	Grade 3	Grade 3	University of Michigan Cancer Center	N1	N1+	8.85	Dead		White	Surgical Specimen	Training Set	Female			All Margins Pathologically Negative	Dead at 1 Year	Dead at 1 Year	Dead at 3 Years	Dead at 3 Years	Dead at 5 Years	Dead at 5 Years	T1		2.31239
265	NCI_lung259_U133A	Unknown	Unknown	60 - 69 Years	69 Years	Lung Adenocarcinoma	Grade 3	Grade 3	University of Michigan Cancer Center	N0	N0	92.2	Alive		White	Surgical Specimen	Training Set	Female			All Margins Pathologically Negative	Alive at 1 Year	Alive at 1 Year	Alive at 3 Years	Alive at 3 Years	Alive at 5 Years	Alive at 5 Years	T1		2.55793
266	NCI_lung263_U133A	Unknown	Unknown	30 - 39 Years	33 Years	Lung Adenocarcinoma	Grade 1	Grade 1	University of Michigan Cancer Center	N0	N0	90.07	Alive	Yes		Surgical Specimen	Training Set	Female			All Margins Pathologically Negative	Alive at 1 Year	Alive at 1 Year	Alive at 3 Years	Alive at 3 Years	Alive at 5 Years	Alive at 5 Years	T2		2.51887
267	NCI_lung267_U133A	Unknown	Unknown	50 - 59 Years	59 Years	Lung Adenocarcinoma	Grade 3	Grade 3	University of Michigan Cancer Center	N1	N1+	24.97	Dead		White	Surgical Specimen	Training Set	Male			All Margins Pathologically Negative	Alive at 1 Year	Alive at 1 Year	Dead at 3 Years	Dead at 3 Years	Dead at 5 Years	Dead at 5 Years	T3		2.34364
268	NCI_lung268_U133A	Unknown	Unknown	60 - 69 Years	62 Years	Lung Adenocarcinoma	Grade 2	Grade 2	University of Michigan Cancer Center	N0	N0	42.04	Dead	Yes	White	Surgical Specimen	Training Set	Male			All Margins Pathologically Negative	Alive at 1 Year	Alive at 1 Year	Alive at 3 Years	Alive at 3 Years	Dead at 5 Years	Dead at 5 Years	T1		2.06427
269	NCI_lung269_U133A	Unknown	Unknown	70 - 79 Years	70 Years	Lung Adenocarcinoma	Grade 3	Grade 3	University of Michigan Cancer Center	N0	N0	12.2	Dead			Surgical Specimen	Training Set	Male			All Margins Pathologically Negative	Alive at 1 Year	Alive at 1 Year	Dead at 3 Years	Dead at 3 Years	Dead at 5 Years	Dead at 5 Years	T1		3.03738
270	NCI_lung270_U133A	Unknown	Unknown	70 - 79 Years	74 Years	Lung Adenocarcinoma	Grade 3	Grade 3	University of Michigan Cancer Center	N1	N1+	2.7	Dead			Surgical Specimen	Training Set	Male			All Margins Pathologically Negative	Dead at 1 Year	Dead at 1 Year	Dead at 3 Years	Dead at 3 Years	Dead at 5 Years	Dead at 5 Years	T3		3.08681
271	NCI_lung271_U133A	Unknown	Unknown	40 - 49 Years	46 Years	Lung Adenocarcinoma	Grade 2	Grade 2	University of Michigan Cancer Center	N0	N0	96	Dead			Surgical Specimen	Training Set	Male			All Margins Pathologically Negative	Alive at 1 Year	Alive at 1 Year	Alive at 3 Years	Alive at 3 Years	Alive at 5 Years	Alive at 5 Years	T2		2.35929
272	NCI_lung272_U133A	Unknown	Unknown	60 - 69 Years	67 Years	Lung Adenocarcinoma	Grade 2	Grade 2	University of Michigan Cancer Center	N0	N0	66.1	Dead			Surgical Specimen	Training Set	Male			All Margins Pathologically Negative	Alive at 1 Year	Alive at 1 Year	Alive at 3 Years	Alive at 3 Years	Alive at 5 Years	Alive at 5 Years	T4		2.47342
273	NCI_lung273_U133A	Unknown	Unknown	60 - 69 Years	60 Years	Lung Adenocarcinoma	Grade 3	Grade 3	University of Michigan Cancer Center	N0	N0	68.6	Dead			Surgical Specimen	Training Set	Male			All Margins Pathologically Negative	Alive at 1 Year	Alive at 1 Year	Alive at 3 Years	Alive at 3 Years	Alive at 5 Years	Alive at 5 Years	T2		1.88661
274	NCI_lung274_U133A	Unknown	Unknown	70 - 79 Years	75 Years	Lung Adenocarcinoma	Grade 2	Grade 2	University of Michigan Cancer Center	N0	N0	48	Dead			Surgical Specimen	Training Set	Male			All Margins Pathologically Negative	Alive at 1 Year	Alive at 1 Year	Alive at 3 Years	Alive at 3 Years	Dead at 5 Years	Dead at 5 Years	T2		2.66211
275	NCI_lung275_U133A	Unknown	Unknown	60 - 69 Years	62 Years	Lung Adenocarcinoma	Grade 1	Grade 1	University of Michigan Cancer Center	N0	N0	30.7	Dead			Surgical Specimen	Training Set	Male			All Margins Pathologically Negative	Alive at 1 Year	Alive at 1 Year	Dead at 3 Years	Dead at 3 Years	Dead at 5 Years	Dead at 5 Years	T1		1.17533
276	NCI_lung276_U133A	Unknown	Unknown	70 - 79 Years	72 Years	Lung Adenocarcinoma	Grade 3	Grade 3	University of Michigan Cancer Center	N0	N0	80.9	Dead			Surgical Specimen	Training Set	Male			All Margins Pathologically Negative	Alive at 1 Year	Alive at 1 Year	Alive at 3 Years	Alive at 3 Years	Alive at 5 Years	Alive at 5 Years	T3		2.01728
277	NCI_lung277_U133A	Unknown	Unknown	60 - 69 Years	69 Years	Lung Adenocarcinoma	Grade 2	Grade 2	University of Michigan Cancer Center	N2	N1+	11.7	Dead			Surgical Specimen	Training Set	Male			All Margins Pathologically Negative	Dead at 1 Year	Dead at 1 Year	Dead at 3 Years	Dead at 3 Years	Dead at 5 Years	Dead at 5 Years	T2		3.0046
278	NCI_lung278_U133A	Unknown	Unknown	60 - 69 Years	68 Years	Lung Adenocarcinoma	Grade 2	Grade 2	University of Michigan Cancer Center	N1	N1+	33.2	Dead			Surgical Specimen	Training Set	Male			All Margins Pathologically Negative	Alive at 1 Year	Alive at 1 Year	Dead at 3 Years	Dead at 3 Years	Dead at 5 Years	Dead at 5 Years	T3		2.66903
279	NCI_lung280_U133A	Unknown	Unknown	50 - 59 Years	57 Years	Lung Adenocarcinoma	Grade 2	Grade 2	University of Michigan Cancer Center	N1	N1+	42.5	Dead			Surgical Specimen	Training Set	Male			All Margins Pathologically Negative	Alive at 1 Year	Alive at 1 Year	Alive at 3 Years	Alive at 3 Years	Dead at 5 Years	Dead at 5 Years	T1		1.43058
280	NCI_lung281_U133	Unknown	Unknown	60 - 69 Years	69 Years	Lung Adenocarcinoma	Grade 3	Grade 3	University of Michigan Cancer Center	N0	N0	122.4	Dead			Surgical Specimen	Training Set	Male			All Margins Pathologically Negative	Alive at 1 Year	Alive at 1 Year	Alive at 3 Years	Alive at 3 Years	Alive at 5 Years	Alive at 5 Years	T2		2.44724
281	NCI_lung282_U133	Unknown	Unknown	50 - 59 Years	58 Years	Lung Adenocarcinoma	Grade 3	Grade 3	University of Michigan Cancer Center	N0	N0	30.2	Dead			Surgical Specimen	Training Set	Male			All Margins Pathologically Negative	Alive at 1 Year	Alive at 1 Year	Dead at 3 Years	Dead at 3 Years	Dead at 5 Years	Dead at 5 Years	T1		1.58061
282	NCI_lung283_U133	Unknown	Unknown	70 - 79 Years	72 Years	Lung Adenocarcinoma	Grade 3	Grade 3	University of Michigan Cancer Center	N1	N1+	78.5	Dead			Surgical Specimen	Training Set	Male			All Margins Pathologically Negative	Alive at 1 Year	Alive at 1 Year	Alive at 3 Years	Alive at 3 Years	Alive at 5 Years	Alive at 5 Years	T1		2.03095
283	NCI_lung285_U133	Unknown	Unknown	40 - 49 Years	47 Years	Lung Adenocarcinoma	Grade 1	Grade 1	University of Michigan Cancer Center	N0	N0	73.2	Dead			Surgical Specimen	Training Set	Male			All Margins Pathologically Negative	Alive at 1 Year	Alive at 1 Year	Alive at 3 Years	Alive at 3 Years	Alive at 5 Years	Alive at 5 Years	T2		2.40234
284	NCI_lung286_U133	Unknown	Unknown	60 - 69 Years	64 Years	Lung Adenocarcinoma	Grade 2	Grade 2	University of Michigan Cancer Center	N2	N1+	65.2	Dead			Surgical Specimen	Training Set	Male			All Margins Pathologically Negative	Alive at 1 Year	Alive at 1 Year	Alive at 3 Years	Alive at 3 Years	Alive at 5 Years	Alive at 5 Years	T1		2.36716
285	NCI_lung288 _U133	Unknown	Unknown	50 - 59 Years	59 Years	Lung Adenocarcinoma	Grade 3	Grade 3	University of Michigan Cancer Center	N0	N0	145.8	Alive			Surgical Specimen	Training Set	Male			All Margins Pathologically Negative	Alive at 1 Year	Alive at 1 Year	Alive at 3 Years	Alive at 3 Years	Alive at 5 Years	Alive at 5 Years	T3		3.85611
286	NCI_lung289_U133	Unknown	Unknown	60 - 69 Years	69 Years	Lung Adenocarcinoma	Grade 2	Grade 2	University of Michigan Cancer Center	N0	N0	73.7	Dead			Surgical Specimen	Training Set	Male			All Margins Pathologically Negative	Alive at 1 Year	Alive at 1 Year	Alive at 3 Years	Alive at 3 Years	Alive at 5 Years	Alive at 5 Years	T1		1.33745
287	NCI_lung290_U133	Unknown	Unknown	70 - 79 Years	77 Years	Lung Adenocarcinoma	Grade 3	Grade 3	University of Michigan Cancer Center	N1	N1+	3.3	Dead			Surgical Specimen	Training Set	Male			All Margins Pathologically Negative	Dead at 1 Year	Dead at 1 Year	Dead at 3 Years	Dead at 3 Years	Dead at 5 Years	Dead at 5 Years	T1		2.52244
288	NCI_lung291_U133	Unknown	Unknown	70 - 79 Years	77 Years	Lung Adenocarcinoma	Grade 2	Grade 2	University of Michigan Cancer Center	N0	N0	19.5	Dead			Surgical Specimen	Training Set	Male			All Margins Pathologically Negative	Alive at 1 Year	Alive at 1 Year	Dead at 3 Years	Dead at 3 Years	Dead at 5 Years	Dead at 5 Years	T1		0.37271
289	NCI_lung292_U133	Unknown	Unknown	70 - 79 Years	70 Years	Lung Adenocarcinoma	Grade 3	Grade 3	University of Michigan Cancer Center	N1	N1+	8.4	Dead			Surgical Specimen	Training Set	Male			All Margins Pathologically Negative	Dead at 1 Year	Dead at 1 Year	Dead at 3 Years	Dead at 3 Years	Dead at 5 Years	Dead at 5 Years	T2		2.70063
290	NCI_lung293_U133	Unknown	Unknown	50 - 59 Years	57 Years	Lung Adenocarcinoma	Grade 2	Grade 2	University of Michigan Cancer Center	N0	N0	26.9	Dead			Surgical Specimen	Training Set	Male			All Margins Pathologically Negative	Alive at 1 Year	Alive at 1 Year	Dead at 3 Years	Dead at 3 Years	Dead at 5 Years	Dead at 5 Years	T4		3.04211
291	NCI_lung294_U133	Unknown	Unknown	60 - 69 Years	67 Years	Lung Adenocarcinoma	Grade 3	Grade 3	University of Michigan Cancer Center	N0	N0	129.8	Alive			Surgical Specimen	Training Set	Male			All Margins Pathologically Negative	Alive at 1 Year	Alive at 1 Year	Alive at 3 Years	Alive at 3 Years	Alive at 5 Years	Alive at 5 Years	T2		1.56964
292	NCI_lung295_U133	Unknown	Unknown	60 - 69 Years	66 Years	Lung Adenocarcinoma	Grade 3	Grade 3	University of Michigan Cancer Center	N1	N1+	19.6	Dead			Surgical Specimen	Training Set	Male			All Margins Pathologically Negative	Alive at 1 Year	Alive at 1 Year	Dead at 3 Years	Dead at 3 Years	Dead at 5 Years	Dead at 5 Years	T3		1.45372
293	NCI_Lung296_U133	Unknown	Unknown	70 - 79 Years	78 Years	Lung Adenocarcinoma	Grade 2	Grade 2	University of Michigan Cancer Center	N0	N0	105.4	Dead			Surgical Specimen	Training Set	Male			All Margins Pathologically Negative	Alive at 1 Year	Alive at 1 Year	Alive at 3 Years	Alive at 3 Years	Alive at 5 Years	Alive at 5 Years	T2		2.04709
294	NCI_Lung297_U133	Unknown	Unknown	40 - 49 Years	46 Years	Lung Adenocarcinoma	Grade 3	Grade 3	University of Michigan Cancer Center	N0	N0	157.5	Dead			Surgical Specimen	Training Set	Male			All Margins Pathologically Negative	Alive at 1 Year	Alive at 1 Year	Alive at 3 Years	Alive at 3 Years	Alive at 5 Years	Alive at 5 Years	T2		1.84897
295	NCI_Lung298_U133	Unknown	Unknown	60 - 69 Years	62 Years	Lung Adenocarcinoma	Grade 3	Grade 3	University of Michigan Cancer Center	N0	N0	120.5	Dead			Surgical Specimen	Training Set	Male			All Margins Pathologically Negative	Alive at 1 Year	Alive at 1 Year	Alive at 3 Years	Alive at 3 Years	Alive at 5 Years	Alive at 5 Years	T1		2.0806
296	NCI_Lung299_U133	Unknown	Unknown	60 - 69 Years	66 Years	Lung Adenocarcinoma	Grade 1	Grade 1	University of Michigan Cancer Center	N0	N0	47.8	Dead			Surgical Specimen	Training Set	Male			All Margins Pathologically Negative	Alive at 1 Year	Alive at 1 Year	Alive at 3 Years	Alive at 3 Years	Dead at 5 Years	Dead at 5 Years	T2		1.50217
297	NCI_Lung300_U133	Unknown	Unknown	60 - 69 Years	65 Years	Lung Adenocarcinoma	Grade 3	Grade 3	University of Michigan Cancer Center	N1	N1+	130	Dead			Surgical Specimen	Training Set	Male			All Margins Pathologically Negative	Alive at 1 Year	Alive at 1 Year	Alive at 3 Years	Alive at 3 Years	Alive at 5 Years	Alive at 5 Years	T2		2.60397
298	NCI_Lung304_U133	Unknown	Unknown	40 - 49 Years	46 Years	Lung Adenocarcinoma	Grade 2	Grade 2	University of Michigan Cancer Center	N1	N1+	52.3	Alive			Surgical Specimen	Training Set	Female			All Margins Pathologically Negative	Alive at 1 Year	Alive at 1 Year	Alive at 3 Years	Alive at 3 Years			T1		0.59579
299	NCI_Lung305_U133	Unknown	Unknown	60 - 69 Years	63 Years	Lung Adenocarcinoma	Grade 2	Grade 2	University of Michigan Cancer Center	N1	N1+	69.4	Alive			Surgical Specimen	Training Set	Female			All Margins Pathologically Negative	Alive at 1 Year	Alive at 1 Year	Alive at 3 Years	Alive at 3 Years	Alive at 5 Years	Alive at 5 Years	T1		1.98862
300	NCI_Lung306_U133	Unknown	Unknown	60 - 69 Years	60 Years	Lung Adenocarcinoma	Grade 3	Grade 3	University of Michigan Cancer Center	N1	N1+	25.95	Dead			Surgical Specimen	Training Set	Male			All Margins Pathologically Negative	Alive at 1 Year	Alive at 1 Year	Dead at 3 Years	Dead at 3 Years	Dead at 5 Years	Dead at 5 Years	T1		1.86526
301	NCI_Lung307_U133	Unknown	Unknown	70 - 79 Years	77 Years	Lung Adenocarcinoma	Grade 2	Grade 2	University of Michigan Cancer Center	N0	N0	121.8	Alive			Surgical Specimen	Training Set	Male			All Margins Pathologically Negative	Alive at 1 Year	Alive at 1 Year	Alive at 3 Years	Alive at 3 Years	Alive at 5 Years	Alive at 5 Years	T2		1.92205
302	NCI_Lung309_U133	Unknown	Unknown	40 - 49 Years	44 Years	Lung Adenocarcinoma	Grade 3	Grade 3	University of Michigan Cancer Center	N2	N1+	32.6	Dead			Surgical Specimen	Training Set	Male			All Margins Pathologically Negative	Alive at 1 Year	Alive at 1 Year	Dead at 3 Years	Dead at 3 Years	Dead at 5 Years	Dead at 5 Years	T2		1.62224
303	NCI_Lung31_U133A	No	No	50 - 59 Years	59 Years	Lung Adenocarcinoma	Grade 2	Grade 2	University of Michigan Cancer Center	N0	N0	59	Dead		White	Surgical Specimen	Training Set	Male	Former Smoker	Smoker	All Margins Pathologically Negative	Alive at 1 Year	Alive at 1 Year	Alive at 3 Years	Alive at 3 Years	Dead at 5 Years	Dead at 5 Years	T1		2.18333
304	NCI_Lung310_U133	Unknown	Unknown	40 - 49 Years	49 Years	Lung Adenocarcinoma	Grade 2	Grade 2	University of Michigan Cancer Center	N2	N1+	40.2	Dead			Surgical Specimen	Training Set	Male			All Margins Pathologically Negative	Alive at 1 Year	Alive at 1 Year	Alive at 3 Years	Alive at 3 Years	Dead at 5 Years	Dead at 5 Years	T4		1.48751
305	NCI_Lung311_U133	Unknown	Unknown	70 - 79 Years	70 Years	Lung Adenocarcinoma	Grade 3	Grade 3	University of Michigan Cancer Center	N2	N1+	14.5	Dead			Surgical Specimen	Training Set	Male			All Margins Pathologically Negative	Alive at 1 Year	Alive at 1 Year	Dead at 3 Years	Dead at 3 Years	Dead at 5 Years	Dead at 5 Years	T1		1.26939
306	NCI_Lung312_U133	Unknown	Unknown	60 - 69 Years	68 Years	Lung Adenocarcinoma	Grade 3	Grade 3	University of Michigan Cancer Center	N0	N0	9.2	Dead			Surgical Specimen	Training Set	Male			All Margins Pathologically Negative	Dead at 1 Year	Dead at 1 Year	Dead at 3 Years	Dead at 3 Years	Dead at 5 Years	Dead at 5 Years	T1		2.1281
307	NCI_Lung313_U133	Unknown	Unknown	60 - 69 Years	66 Years	Lung Adenocarcinoma	Grade 3	Grade 3	University of Michigan Cancer Center	N0	N0	19	Dead			Surgical Specimen	Training Set	Male			All Margins Pathologically Negative	Alive at 1 Year	Alive at 1 Year	Dead at 3 Years	Dead at 3 Years	Dead at 5 Years	Dead at 5 Years	T2		1.29594
308	NCI_Lung314_U133A	Unknown	Unknown	70 - 79 Years	74 Years	Lung Adenocarcinoma	Grade 2	Grade 2	University of Michigan Cancer Center	N2	N1+	121.2	Alive			Surgical Specimen	Training Set	Male			Microscopically Positive Margins or Microscopic Residual Disease	Alive at 1 Year	Alive at 1 Year	Alive at 3 Years	Alive at 3 Years	Alive at 5 Years	Alive at 5 Years	T2		2.47761
309	NCI_Lung318_U133A	Unknown	Unknown	60 - 69 Years	62 Years	Lung Adenocarcinoma	Grade 3	Grade 3	University of Michigan Cancer Center	N2	N1+	9	Dead			Surgical Specimen	Training Set	Male			All Margins Pathologically Negative	Dead at 1 Year	Dead at 1 Year	Dead at 3 Years	Dead at 3 Years	Dead at 5 Years	Dead at 5 Years	T2		1.85682
310	NCI_Lung319_U133A	Unknown	Unknown	80 - 89 Years	81 Years	Lung Adenocarcinoma	Grade 3	Grade 3	University of Michigan Cancer Center	N0	N0	97.6	Alive			Surgical Specimen	Training Set	Male			All Margins Pathologically Negative	Alive at 1 Year	Alive at 1 Year	Alive at 3 Years	Alive at 3 Years	Alive at 5 Years	Alive at 5 Years	T2		1.71161
311	NCI_Lung32_U133A	No	No	70 - 79 Years	71 Years	Lung Adenocarcinoma	Grade 2	Grade 2	University of Michigan Cancer Center	N2	N1+	92.6	Dead	No	White	Surgical Specimen	Training Set	Male	Former Smoker	Smoker	All Margins Pathologically Negative	Alive at 1 Year	Alive at 1 Year	Alive at 3 Years	Alive at 3 Years	Alive at 5 Years	Alive at 5 Years	T2		3.00081
312	NCI_Lung320_U133A	Unknown	Unknown	60 - 69 Years	65 Years	Lung Adenocarcinoma	Grade 2	Grade 2	University of Michigan Cancer Center	N1	N1+	175.9	Alive			Surgical Specimen	Training Set	Male			All Margins Pathologically Negative	Alive at 1 Year	Alive at 1 Year	Alive at 3 Years	Alive at 3 Years	Alive at 5 Years	Alive at 5 Years	T1		1.64724
313	NCI_Lung321_U133A	Unknown	Unknown	60 - 69 Years	61 Years	Lung Adenocarcinoma	Grade 3	Grade 3	University of Michigan Cancer Center	N1	N1+	45.3	Dead			Surgical Specimen	Training Set	Male			All Margins Pathologically Negative	Alive at 1 Year	Alive at 1 Year	Alive at 3 Years	Alive at 3 Years	Dead at 5 Years	Dead at 5 Years	T2		2.07165
314	NCI_Lung33_U133A	No	No	40 - 49 Years	45 Years	Lung Adenocarcinoma	Grade 3	Grade 3	University of Michigan Cancer Center	N0	N0	4	Dead	Yes	White	Surgical Specimen	Training Set	Female	Former Smoker	Smoker	All Margins Pathologically Negative	Dead at 1 Year	Dead at 1 Year	Dead at 3 Years	Dead at 3 Years	Dead at 5 Years	Dead at 5 Years	T3		2.66044
315	NCI_Lung34_U133A	Yes	Yes	70 - 79 Years	78 Years	Lung Adenocarcinoma	Grade 3	Grade 3	University of Michigan Cancer Center	N2	N1+	16.8	Dead		White	Surgical Specimen	Training Set	Female	Former Smoker	Smoker	All Margins Pathologically Negative	Alive at 1 Year	Alive at 1 Year	Dead at 3 Years	Dead at 3 Years	Dead at 5 Years	Dead at 5 Years	T1		2.11773
316	NCI_Lung35_U133A	No	No	70 - 79 Years	75 Years	Lung Adenocarcinoma	Grade 2	Grade 2	University of Michigan Cancer Center	N0	N0	62	Alive	No	White	Surgical Specimen	Training Set	Male	Former Smoker	Smoker	All Margins Pathologically Negative	Alive at 1 Year	Alive at 1 Year	Alive at 3 Years	Alive at 3 Years	Alive at 5 Years	Alive at 5 Years	T2		2.56468
317	NCI_Lung36_U133A	Yes	Yes	60 - 69 Years	61 Years	Lung Adenocarcinoma	Grade 3	Grade 3	University of Michigan Cancer Center	N0	N0	62.3	Dead	No	White	Surgical Specimen	Training Set	Male	Former Smoker	Smoker	All Margins Pathologically Negative	Alive at 1 Year	Alive at 1 Year	Alive at 3 Years	Alive at 3 Years	Alive at 5 Years	Alive at 5 Years	T2		2.38161
318	NCI_Lung37_U133A	No	No	60 - 69 Years	65 Years	Lung Adenocarcinoma	Grade 3	Grade 3	University of Michigan Cancer Center	N0	N0	71.8	Alive	No	White	Surgical Specimen	Training Set	Male	Former Smoker	Smoker	All Margins Pathologically Negative	Alive at 1 Year	Alive at 1 Year	Alive at 3 Years	Alive at 3 Years	Alive at 5 Years	Alive at 5 Years	T1		2.74402
319	NCI_Lung38_U133A	No	No	60 - 69 Years	69 Years	Lung Adenocarcinoma	Grade 3	Grade 3	University of Michigan Cancer Center	N0	N0	84	Alive	No	Black or African American	Surgical Specimen	Training Set	Male	Former Smoker	Smoker	All Margins Pathologically Negative	Alive at 1 Year	Alive at 1 Year	Alive at 3 Years	Alive at 3 Years	Alive at 5 Years	Alive at 5 Years	T1		2.81741
320	NCI_Lung39_U133A	No	No	70 - 79 Years	73 Years	Lung Adenocarcinoma	Grade 1	Grade 1	University of Michigan Cancer Center	N0	N0	18.6	Dead		White	Surgical Specimen	Training Set	Male	Former Smoker	Smoker	All Margins Pathologically Negative	Alive at 1 Year	Alive at 1 Year	Dead at 3 Years	Dead at 3 Years	Dead at 5 Years	Dead at 5 Years	T2		1.91151
321	NCI_Lung40_U133A	No	No	50 - 59 Years	51 Years	Lung Adenocarcinoma	Grade 3	Grade 3	University of Michigan Cancer Center	N0	N0	45.8	Dead		White	Surgical Specimen	Training Set	Male			All Margins Pathologically Negative	Alive at 1 Year	Alive at 1 Year	Alive at 3 Years	Alive at 3 Years	Dead at 5 Years	Dead at 5 Years	T2		1.73132
322	NCI_Lung41_U133A	Yes	Yes	60 - 69 Years	63 Years	Lung Adenocarcinoma	Grade 2	Grade 2	University of Michigan Cancer Center	N0	N0	20.6	Dead	Yes		Surgical Specimen	Training Set	Female	Former Smoker	Smoker	All Margins Pathologically Negative	Alive at 1 Year	Alive at 1 Year	Dead at 3 Years	Dead at 3 Years	Dead at 5 Years	Dead at 5 Years	T2		3.58718
323	NCI_Lung42_U133A	No	No	60 - 69 Years	60 Years	Lung Adenocarcinoma	Grade 3	Grade 3	University of Michigan Cancer Center	N0	N0	110.5	Alive	No	White	Surgical Specimen	Training Set	Male	Former Smoker	Smoker	All Margins Pathologically Negative	Alive at 1 Year	Alive at 1 Year	Alive at 3 Years	Alive at 3 Years	Alive at 5 Years	Alive at 5 Years	T1		2.74298
324	NCI_Lung43_U133A	No	No	40 - 49 Years	42 Years	Lung Adenocarcinoma	Grade 2	Grade 2	University of Michigan Cancer Center	N0	N0	133.6	Alive	Yes	White	Surgical Specimen	Training Set	Male	Former Smoker	Smoker	All Margins Pathologically Negative	Alive at 1 Year	Alive at 1 Year	Alive at 3 Years	Alive at 3 Years	Alive at 5 Years	Alive at 5 Years	T1		1.97834
325	NCI_Lung44_U133A	No	No	50 - 59 Years	56 Years	Lung Adenocarcinoma	Grade 2	Grade 2	University of Michigan Cancer Center	N1	N1+	70.5	Dead	Yes	White	Surgical Specimen	Training Set	Male	Former Smoker	Smoker	All Margins Pathologically Negative	Alive at 1 Year	Alive at 1 Year	Alive at 3 Years	Alive at 3 Years	Alive at 5 Years	Alive at 5 Years	T1		2.0805
326	NCI_Lung45_U133A	No	No	60 - 69 Years	69 Years	Lung Adenocarcinoma	Grade 1	Grade 1	University of Michigan Cancer Center	N0	N0	52.1	Alive		White	Surgical Specimen	Training Set	Female	Former Smoker	Smoker	All Margins Pathologically Negative	Alive at 1 Year	Alive at 1 Year	Alive at 3 Years	Alive at 3 Years			T1		2.51661
327	NCI_Lung46_U133A	No	No	50 - 59 Years	58 Years	Lung Adenocarcinoma	Grade 2	Grade 2	University of Michigan Cancer Center	N2	N1+	17.6	Dead		Asian	Surgical Specimen	Training Set	Female	Never Smoker	Never Smoker	Microscopically Positive Margins or Microscopic Residual Disease	Alive at 1 Year	Alive at 1 Year	Dead at 3 Years	Dead at 3 Years	Dead at 5 Years	Dead at 5 Years	T2		2.78404
328	NCI_Lung47_U133A	No	No	60 - 69 Years	62 Years	Lung Adenocarcinoma	Grade 2	Grade 2	University of Michigan Cancer Center	N2	N1+	16.9	Dead	Yes	Black or African American	Surgical Specimen	Training Set	Male	Former Smoker	Smoker	All Margins Pathologically Negative	Alive at 1 Year	Alive at 1 Year	Dead at 3 Years	Dead at 3 Years	Dead at 5 Years	Dead at 5 Years	T2		1.97321
329	NCI_Lung48_U133A	No	No	60 - 69 Years	62 Years	Lung Adenocarcinoma	Grade 1	Grade 1	University of Michigan Cancer Center	N0	N0	86.8	Alive	No	White	Surgical Specimen	Training Set	Female	Former Smoker	Smoker	All Margins Pathologically Negative	Alive at 1 Year	Alive at 1 Year	Alive at 3 Years	Alive at 3 Years	Alive at 5 Years	Alive at 5 Years	T1		3.08002
330	NCI_Lung49_U133A	No	No	60 - 69 Years	65 Years	Lung Adenocarcinoma	Grade 2	Grade 2	University of Michigan Cancer Center	N0	N0	103.4	Alive	No		Surgical Specimen	Training Set	Male	Former Smoker	Smoker	All Margins Pathologically Negative	Alive at 1 Year	Alive at 1 Year	Alive at 3 Years	Alive at 3 Years	Alive at 5 Years	Alive at 5 Years	T2		2.85627
331	NCI_Lung50_U133A	Yes	Yes	70 - 79 Years	73 Years	Lung Adenocarcinoma	Grade 2	Grade 2	University of Michigan Cancer Center	N0	N0	117.6	Alive	No	White	Surgical Specimen	Training Set	Female	Never Smoker	Never Smoker	All Margins Pathologically Negative	Alive at 1 Year	Alive at 1 Year	Alive at 3 Years	Alive at 3 Years	Alive at 5 Years	Alive at 5 Years	T2		2.82792
332	NCI_Lung51_U133A	Yes	Yes	50 - 59 Years	52 Years	Lung Adenocarcinoma	Grade 2	Grade 2	University of Michigan Cancer Center	N1	N1+	115.8	Dead	Yes	White	Surgical Specimen	Training Set	Female	Former Smoker	Smoker	All Margins Pathologically Negative	Alive at 1 Year	Alive at 1 Year	Alive at 3 Years	Alive at 3 Years	Alive at 5 Years	Alive at 5 Years	T2		2.55836
333	NCI_Lung52_U133A	No	No	70 - 79 Years	72 Years	Lung Adenocarcinoma	Grade 2	Grade 2	University of Michigan Cancer Center	N0	N0	19	Dead		White	Surgical Specimen	Training Set	Male	Former Smoker	Smoker	All Margins Pathologically Negative	Alive at 1 Year	Alive at 1 Year	Dead at 3 Years	Dead at 3 Years	Dead at 5 Years	Dead at 5 Years	T1		1.9481
334	NCI_Lung53_U133A	Yes	Yes	60 - 69 Years	65 Years	Lung Adenocarcinoma	Grade 2	Grade 2	University of Michigan Cancer Center	N0	N0	84.1	Dead	No	White	Surgical Specimen	Training Set	Male	Former Smoker	Smoker	All Margins Pathologically Negative	Alive at 1 Year	Alive at 1 Year	Alive at 3 Years	Alive at 3 Years	Alive at 5 Years	Alive at 5 Years	T1		2.45384
335	NCI_Lung54_U133A	No	No	60 - 69 Years	65 Years	Lung Adenocarcinoma	Grade 3	Grade 3	University of Michigan Cancer Center	N0	N0	153.3	Alive	No	White	Surgical Specimen	Training Set	Female	Former Smoker	Smoker	All Margins Pathologically Negative	Alive at 1 Year	Alive at 1 Year	Alive at 3 Years	Alive at 3 Years	Alive at 5 Years	Alive at 5 Years	T1		3.36928
336	NCI_Lung55_U133A	No	No	50 - 59 Years	59 Years	Lung Adenocarcinoma	Grade 2	Grade 2	University of Michigan Cancer Center	N0	N0	153.9	Alive	No	White	Surgical Specimen	Training Set	Female			All Margins Pathologically Negative	Alive at 1 Year	Alive at 1 Year	Alive at 3 Years	Alive at 3 Years	Alive at 5 Years	Alive at 5 Years	T2		3.19898
337	NCI_Lung56_U133A	No	No	60 - 69 Years	62 Years	Lung Adenocarcinoma	Grade 1	Grade 1	University of Michigan Cancer Center	N0	N0	162.6	Alive	No	White	Surgical Specimen	Training Set	Female	Former Smoker	Smoker	All Margins Pathologically Negative	Alive at 1 Year	Alive at 1 Year	Alive at 3 Years	Alive at 3 Years	Alive at 5 Years	Alive at 5 Years	T1		1.71956
338	NCI_Lung57_U133A	No	No	60 - 69 Years	63 Years	Lung Adenocarcinoma	Grade 3	Grade 3	University of Michigan Cancer Center	N0	N0	63.8	Alive	No	White	Surgical Specimen	Training Set	Male	Former Smoker	Smoker	All Margins Pathologically Negative	Alive at 1 Year	Alive at 1 Year	Alive at 3 Years	Alive at 3 Years	Alive at 5 Years	Alive at 5 Years	T2		3.51584
339	NCI_Lung58_U133A	Yes	Yes	50 - 59 Years	54 Years	Lung Adenocarcinoma	Grade 2	Grade 2	University of Michigan Cancer Center	N0	N0	132.5	Dead	No	White	Surgical Specimen	Training Set	Female	Former Smoker	Smoker	All Margins Pathologically Negative	Alive at 1 Year	Alive at 1 Year	Alive at 3 Years	Alive at 3 Years	Alive at 5 Years	Alive at 5 Years	T1		2.86448
340	NCI_U133A_100L	No	No	60 - 69 Years	64 Years	Lung Adenocarcinoma	Grade 1	Grade 1	Memorial Sloan-Kettering Cancer Center	N0	N0	48	Dead	Yes	White	Surgical Specimen	Test Set 1	Female	Former Smoker	Smoker	All Margins Pathologically Negative	Alive at 1 Year	Alive at 1 Year	Alive at 3 Years	Alive at 3 Years	Dead at 5 Years	Dead at 5 Years	T1		3.07134
341	NCI_U133A_101L	Yes	No	50 - 59 Years	58 Years	Lung Adenocarcinoma	Grade 2	Grade 2	Memorial Sloan-Kettering Cancer Center	N1	N1+	57	Alive	Yes	White	Surgical Specimen	Test Set 1	Female	Former Smoker	Smoker	All Margins Pathologically Negative	Alive at 1 Year	Alive at 1 Year	Alive at 3 Years	Alive at 3 Years			T2		2.42836
342	NCI_U133A_102L	No	No	50 - 59 Years	57 Years	Lung Adenocarcinoma	Grade 2	Grade 2	Memorial Sloan-Kettering Cancer Center	N0	N0	43	Alive			Surgical Specimen	Test Set 1	Male	Former Smoker	Smoker	All Margins Pathologically Negative	Alive at 1 Year	Alive at 1 Year	Alive at 3 Years	Alive at 3 Years			T2		2.05259
343	NCI_U133A_103L	No	No	50 - 59 Years	57 Years	Lung Adenocarcinoma	Grade 1	Grade 1	Memorial Sloan-Kettering Cancer Center	N0	N0	41	Alive		White	Surgical Specimen	Test Set 1	Female	Former Smoker	Smoker	All Margins Pathologically Negative	Alive at 1 Year	Alive at 1 Year	Alive at 3 Years	Alive at 3 Years			T2		2.14719
344	NCI_U133A_106L	No	No	60 - 69 Years	67 Years	Lung Adenocarcinoma	Grade 3	Grade 3	Memorial Sloan-Kettering Cancer Center	N0	N0	43	Alive		White	Surgical Specimen	Test Set 1	Male	Never Smoker	Never Smoker	All Margins Pathologically Negative	Alive at 1 Year	Alive at 1 Year	Alive at 3 Years	Alive at 3 Years			T2		1.28472
345	NCI_U133A_107L	No	No	70 - 79 Years	75 Years	Lung Adenocarcinoma	Grade 3	Grade 3	Memorial Sloan-Kettering Cancer Center	N1	N1+	32	Alive		White	Surgical Specimen	Test Set 1	Female	Former Smoker	Smoker	All Margins Pathologically Negative	Alive at 1 Year	Alive at 1 Year					T2		2.89153
346	NCI_U133A_10L	No	No	60 - 69 Years	65 Years	Lung Adenocarcinoma	Grade 2	Grade 2	Memorial Sloan-Kettering Cancer Center	N0	N0	92	Alive	Yes	White	Surgical Specimen	Test Set 1	Male	Current Smoker	Smoker	All Margins Pathologically Negative	Alive at 1 Year	Alive at 1 Year	Alive at 3 Years	Alive at 3 Years	Alive at 5 Years	Alive at 5 Years	T1		3.12249
347	NCI_U133A_11L	No	No	60 - 69 Years	62 Years	Lung Adenocarcinoma			Memorial Sloan-Kettering Cancer Center	N0	N0	65	Alive	No	White	Surgical Specimen	Test Set 1	Male	Former Smoker	Smoker	All Margins Pathologically Negative	Alive at 1 Year	Alive at 1 Year	Alive at 3 Years	Alive at 3 Years	Alive at 5 Years	Alive at 5 Years	T1		3.68637
348	NCI_U133A_12L	Yes	Yes	70 - 79 Years	71 Years	Lung Adenocarcinoma	Grade 3	Grade 3	Memorial Sloan-Kettering Cancer Center	N2	N1+	43	Alive	Yes	White	Surgical Specimen	Test Set 1	Male	Former Smoker	Smoker	All Margins Pathologically Negative	Alive at 1 Year	Alive at 1 Year	Alive at 3 Years	Alive at 3 Years			T2		3.52628
349	NCI_U133A_13L	No	No	80 - 89 Years	82 Years	Lung Adenocarcinoma	Grade 3	Grade 3	Memorial Sloan-Kettering Cancer Center	N0	N0	69	Alive		White	Surgical Specimen	Test Set 1	Female	Current Smoker	Smoker	All Margins Pathologically Negative	Alive at 1 Year	Alive at 1 Year	Alive at 3 Years	Alive at 3 Years	Alive at 5 Years	Alive at 5 Years	T1		3.06468
350	NCI_U133A_14L	No	Yes	60 - 69 Years	68 Years	Lung Adenocarcinoma	Grade 3	Grade 3	Memorial Sloan-Kettering Cancer Center	N0	N0	40	Dead	Yes	White	Surgical Specimen	Test Set 1	Male	Former Smoker	Smoker	All Margins Pathologically Negative	Alive at 1 Year	Alive at 1 Year	Alive at 3 Years	Alive at 3 Years	Dead at 5 Years	Dead at 5 Years	T2		3.28524
351	NCI_U133A_15L	No	No	40 - 49 Years	48 Years	Lung Adenocarcinoma	Grade 3	Grade 3	Memorial Sloan-Kettering Cancer Center	N2	N1+	21	Dead		White	Surgical Specimen	Test Set 1	Female	Never Smoker	Never Smoker	All Margins Pathologically Negative	Alive at 1 Year	Alive at 1 Year	Dead at 3 Years	Dead at 3 Years	Dead at 5 Years	Dead at 5 Years	T2		2.48391
352	NCI_U133A_16L	Yes	Yes	80 - 89 Years	82 Years	Lung Adenocarcinoma	Grade 3	Grade 3	Memorial Sloan-Kettering Cancer Center	N0	N0	29	Dead	Yes	White	Surgical Specimen	Test Set 1	Female	Former Smoker	Smoker	All Margins Pathologically Negative	Alive at 1 Year	Alive at 1 Year	Dead at 3 Years	Dead at 3 Years	Dead at 5 Years	Dead at 5 Years	T2		3.50622
353	NCI_U133A_17L	Yes	Yes	60 - 69 Years	64 Years	Lung Adenocarcinoma	Grade 3	Grade 3	Memorial Sloan-Kettering Cancer Center	N2	N1+	26	Dead	Yes	White	Surgical Specimen	Test Set 1	Male	Former Smoker	Smoker	All Margins Pathologically Negative	Alive at 1 Year	Alive at 1 Year	Dead at 3 Years	Dead at 3 Years	Dead at 5 Years	Dead at 5 Years	T2		3.17882
354	NCI_U133A_18L	No	No	60 - 69 Years	68 Years	Lung Adenocarcinoma	Grade 3	Grade 3	Memorial Sloan-Kettering Cancer Center	N0	N0	77	Alive	Yes	White	Surgical Specimen	Test Set 1	Male	Former Smoker	Smoker	All Margins Pathologically Negative	Alive at 1 Year	Alive at 1 Year	Alive at 3 Years	Alive at 3 Years	Alive at 5 Years	Alive at 5 Years	T2		2.925
355	NCI_U133A_19L	No	Yes	50 - 59 Years	58 Years	Lung Adenocarcinoma	Grade 3	Grade 3	Memorial Sloan-Kettering Cancer Center	N2	N1+	2	Dead	Yes	White	Surgical Specimen	Test Set 1	Male	Former Smoker	Smoker	Microscopically Positive Margins or Microscopic Residual Disease	Dead at 1 Year	Dead at 1 Year	Dead at 3 Years	Dead at 3 Years	Dead at 5 Years	Dead at 5 Years	T2		3.55647
356	NCI_U133A_1L	Yes	No	60 - 69 Years	64 Years	Lung Adenocarcinoma	Grade 3	Grade 3	Memorial Sloan-Kettering Cancer Center	N1	N1+	16	Dead	Yes	White	Surgical Specimen	Test Set 1	Male	Current Smoker	Smoker	All Margins Pathologically Negative	Alive at 1 Year	Alive at 1 Year	Dead at 3 Years	Dead at 3 Years	Dead at 5 Years	Dead at 5 Years	T3		3.49813
357	NCI_U133A_20L	No	No	70 - 79 Years	73 Years	Lung Adenocarcinoma	Grade 2	Grade 2	Memorial Sloan-Kettering Cancer Center	N0	N0	66	Alive	Yes	White	Surgical Specimen	Test Set 1	Male	Former Smoker	Smoker	All Margins Pathologically Negative	Alive at 1 Year	Alive at 1 Year	Alive at 3 Years	Alive at 3 Years	Alive at 5 Years	Alive at 5 Years	T1		3.42211
358	NCI_U133A_21L	Yes	Yes	50 - 59 Years	52 Years	Lung Adenocarcinoma	Grade 3	Grade 3	Memorial Sloan-Kettering Cancer Center	N2	N1+	14	Dead	Yes	White	Surgical Specimen	Test Set 1	Female	Current Smoker	Smoker	All Margins Pathologically Negative	Alive at 1 Year	Alive at 1 Year	Dead at 3 Years	Dead at 3 Years	Dead at 5 Years	Dead at 5 Years	T2		3.32241
359	NCI_U133A_22L	No	No	60 - 69 Years	62 Years	Lung Adenocarcinoma	Grade 2	Grade 2	Memorial Sloan-Kettering Cancer Center	N0	N0	33	Alive		White	Surgical Specimen	Test Set 1	Male	Former Smoker	Smoker	All Margins Pathologically Negative	Alive at 1 Year	Alive at 1 Year					T2		2.83831
360	NCI_U133A_23L	No	No	50 - 59 Years	51 Years	Lung Adenocarcinoma	Grade 3	Grade 3	Memorial Sloan-Kettering Cancer Center	N0	N0	85	Alive	No	White	Surgical Specimen	Test Set 1	Male	Current Smoker	Smoker	All Margins Pathologically Negative	Alive at 1 Year	Alive at 1 Year	Alive at 3 Years	Alive at 3 Years	Alive at 5 Years	Alive at 5 Years	T2		3.46239
361	NCI_U133A_24L	No	Yes	60 - 69 Years	62 Years	Lung Adenocarcinoma	Grade 1	Grade 1	Memorial Sloan-Kettering Cancer Center	N0	N0	66	Alive	Yes	Black or African American	Surgical Specimen	Test Set 1	Male	Former Smoker	Smoker	All Margins Pathologically Negative	Alive at 1 Year	Alive at 1 Year	Alive at 3 Years	Alive at 3 Years	Alive at 5 Years	Alive at 5 Years	T2		3.72954
362	NCI_U133A_25L	No	No	50 - 59 Years	50 Years	Lung Adenocarcinoma	Grade 2	Grade 2	Memorial Sloan-Kettering Cancer Center	N0	N0	15	Alive		White	Surgical Specimen	Test Set 1	Female	Current Smoker	Smoker	All Margins Pathologically Negative	Alive at 1 Year	Alive at 1 Year					T1		3.54512
363	NCI_U133A_26L	No	No	60 - 69 Years	65 Years	Lung Adenocarcinoma	Grade 3	Grade 3	Memorial Sloan-Kettering Cancer Center	N0	N0	91	Alive	No	Asian	Surgical Specimen	Test Set 1	Male	Current Smoker	Smoker	All Margins Pathologically Negative	Alive at 1 Year	Alive at 1 Year	Alive at 3 Years	Alive at 3 Years	Alive at 5 Years	Alive at 5 Years	T2		2.7951
364	NCI_U133A_27L	Yes	No	70 - 79 Years	74 Years	Lung Adenocarcinoma	Grade 2	Grade 2	Memorial Sloan-Kettering Cancer Center	N0	N0	68	Dead	Yes	White	Surgical Specimen	Test Set 1	Male	Former Smoker	Smoker	All Margins Pathologically Negative	Alive at 1 Year	Alive at 1 Year	Alive at 3 Years	Alive at 3 Years	Alive at 5 Years	Alive at 5 Years	T2		1.37021
365	NCI_U133A_28L	No	No	50 - 59 Years	55 Years	Lung Adenocarcinoma			Memorial Sloan-Kettering Cancer Center	N1	N1+	33	Alive		White	Surgical Specimen	Test Set 1	Female	Former Smoker	Smoker	All Margins Pathologically Negative	Alive at 1 Year	Alive at 1 Year					T2		3.21384
366	NCI_U133A_29L	Yes	Yes	50 - 59 Years	54 Years	Lung Adenocarcinoma	Grade 3	Grade 3	Memorial Sloan-Kettering Cancer Center	N2	N1+	24	Dead	Yes	White	Surgical Specimen	Test Set 1	Male	Former Smoker	Smoker	All Margins Pathologically Negative	Alive at 1 Year	Alive at 1 Year	Dead at 3 Years	Dead at 3 Years	Dead at 5 Years	Dead at 5 Years	T3		3.21933
367	NCI_U133A_2L	Yes	Yes	60 - 69 Years	62 Years	Lung Adenocarcinoma	Grade 2	Grade 2	Memorial Sloan-Kettering Cancer Center	N0	N0	72	Alive	Yes	White	Surgical Specimen	Test Set 1	Male	Former Smoker	Smoker	All Margins Pathologically Negative	Alive at 1 Year	Alive at 1 Year	Alive at 3 Years	Alive at 3 Years	Alive at 5 Years	Alive at 5 Years	T2		2.85506
368	NCI_U133A_30L	No	No	70 - 79 Years	76 Years	Lung Adenocarcinoma	Grade 2	Grade 2	Memorial Sloan-Kettering Cancer Center	N0	N0	62	Alive	No	White	Surgical Specimen	Test Set 1	Male	Former Smoker	Smoker	All Margins Pathologically Negative	Alive at 1 Year	Alive at 1 Year	Alive at 3 Years	Alive at 3 Years	Alive at 5 Years	Alive at 5 Years	T1		3.61906
369	NCI_U133A_31L	Yes	Yes	60 - 69 Years	64 Years	Lung Adenocarcinoma	Grade 3	Grade 3	Memorial Sloan-Kettering Cancer Center	N2	N1+	114	Dead	Yes	White	Surgical Specimen	Test Set 1	Female	Former Smoker	Smoker	All Margins Pathologically Negative	Alive at 1 Year	Alive at 1 Year	Alive at 3 Years	Alive at 3 Years	Alive at 5 Years	Alive at 5 Years	T2		3.14501
370	NCI_U133A_32L	No	No	50 - 59 Years	58 Years	Lung Adenocarcinoma	Grade 3	Grade 3	Memorial Sloan-Kettering Cancer Center	N2	N1+	4	Dead		White	Surgical Specimen	Test Set 1	Female	Former Smoker	Smoker	All Margins Pathologically Negative	Dead at 1 Year	Dead at 1 Year	Dead at 3 Years	Dead at 3 Years	Dead at 5 Years	Dead at 5 Years	T2		2.85334
371	NCI_U133A_33L	Yes	Yes	70 - 79 Years	70 Years	Lung Adenocarcinoma	Grade 2	Grade 2	Memorial Sloan-Kettering Cancer Center	N1	N1+	20	Dead	Yes	White	Surgical Specimen	Test Set 1	Male	Former Smoker	Smoker	All Margins Pathologically Negative	Alive at 1 Year	Alive at 1 Year	Dead at 3 Years	Dead at 3 Years	Dead at 5 Years	Dead at 5 Years	T2		2.57729
372	NCI_U133A_34L	Yes	Yes	50 - 59 Years	57 Years	Lung Adenocarcinoma			Memorial Sloan-Kettering Cancer Center	N2	N1+	52	Dead	Yes	White	Surgical Specimen	Test Set 1	Female	Former Smoker	Smoker	All Margins Pathologically Negative	Alive at 1 Year	Alive at 1 Year	Alive at 3 Years	Alive at 3 Years	Dead at 5 Years	Dead at 5 Years	T2		3.36088
373	NCI_U133A_35L	Yes	Yes	60 - 69 Years	67 Years	Lung Adenocarcinoma	Grade 2	Grade 2	Memorial Sloan-Kettering Cancer Center	N1	N1+	93	Alive	No	White	Surgical Specimen	Test Set 1	Female	Former Smoker	Smoker	All Margins Pathologically Negative	Alive at 1 Year	Alive at 1 Year	Alive at 3 Years	Alive at 3 Years	Alive at 5 Years	Alive at 5 Years	T2		3.07916
374	NCI_U133A_37L_Rep	No	No	70 - 79 Years	74 Years	Lung Adenocarcinoma	Grade 3	Grade 3	Memorial Sloan-Kettering Cancer Center	N0	N0	14	Dead		White	Surgical Specimen	Test Set 1	Female	Current Smoker	Smoker	All Margins Pathologically Negative	Alive at 1 Year	Alive at 1 Year	Dead at 3 Years	Dead at 3 Years	Dead at 5 Years	Dead at 5 Years	T2		4.13391
375	NCI_U133A_38L	Yes	No	50 - 59 Years	59 Years	Lung Adenocarcinoma	Grade 3	Grade 3	Memorial Sloan-Kettering Cancer Center	N1	N1+	100	Alive	Yes	White	Surgical Specimen	Test Set 1	Female	Never Smoker	Never Smoker	All Margins Pathologically Negative	Alive at 1 Year	Alive at 1 Year	Alive at 3 Years	Alive at 3 Years	Alive at 5 Years	Alive at 5 Years	T2		2.78567
376	NCI_U133A_39L	No	No	60 - 69 Years	66 Years	Lung Adenocarcinoma	Grade 1	Grade 1	Memorial Sloan-Kettering Cancer Center	N0	N0	33	Alive		White	Surgical Specimen	Test Set 1	Female	Former Smoker	Smoker	All Margins Pathologically Negative	Alive at 1 Year	Alive at 1 Year					T2		3.72509
377	NCI_U133A_3L	No	No	70 - 79 Years	70 Years	Lung Adenocarcinoma	Grade 2	Grade 2	Memorial Sloan-Kettering Cancer Center	N0	N0	47	Alive		White	Surgical Specimen	Test Set 1	Female	Former Smoker	Smoker	All Margins Pathologically Negative	Alive at 1 Year	Alive at 1 Year	Alive at 3 Years	Alive at 3 Years			T1		3.46525
378	NCI_U133A_40L	Yes	No	60 - 69 Years	67 Years	Lung Adenocarcinoma	Grade 2	Grade 2	Memorial Sloan-Kettering Cancer Center	N1	N1+	32	Dead	Yes	White	Surgical Specimen	Test Set 1	Male	Never Smoker	Never Smoker	All Margins Pathologically Negative	Alive at 1 Year	Alive at 1 Year	Dead at 3 Years	Dead at 3 Years	Dead at 5 Years	Dead at 5 Years	T1		2.56881
379	NCI_U133A_41L	No	No	50 - 59 Years	57 Years	Lung Adenocarcinoma	Grade 2	Grade 2	Memorial Sloan-Kettering Cancer Center	N0	N0	60	Alive		White	Surgical Specimen	Test Set 1	Female	Former Smoker	Smoker	All Margins Pathologically Negative	Alive at 1 Year	Alive at 1 Year	Alive at 3 Years	Alive at 3 Years			T1		2.72342
380	NCI_U133A_42L	No	No	60 - 69 Years	64 Years	Lung Adenocarcinoma	Grade 2	Grade 2	Memorial Sloan-Kettering Cancer Center	N0	N0	50	Alive		White	Surgical Specimen	Test Set 1	Male	Former Smoker	Smoker	All Margins Pathologically Negative	Alive at 1 Year	Alive at 1 Year	Alive at 3 Years	Alive at 3 Years			T2		3.924
381	NCI_U133A_43L	No	Yes	50 - 59 Years	59 Years	Lung Adenocarcinoma	Grade 3	Grade 3	Memorial Sloan-Kettering Cancer Center	N0	N0	15	Dead	Yes	Black or African American	Surgical Specimen	Test Set 1	Female	Former Smoker	Smoker	All Margins Pathologically Negative	Alive at 1 Year	Alive at 1 Year	Dead at 3 Years	Dead at 3 Years	Dead at 5 Years	Dead at 5 Years	T2		3.60151
382	NCI_U133A_44L	No	No	70 - 79 Years	76 Years	Lung Adenocarcinoma	Grade 2	Grade 2	Memorial Sloan-Kettering Cancer Center	N0	N0	37	Alive		White	Surgical Specimen	Test Set 1	Female	Never Smoker	Never Smoker	All Margins Pathologically Negative	Alive at 1 Year	Alive at 1 Year	Alive at 3 Years	Alive at 3 Years			T2		2.65167
383	NCI_U133A_45L	No	No	80 - 89 Years	82 Years	Lung Adenocarcinoma	Grade 1	Grade 1	Memorial Sloan-Kettering Cancer Center	N0	N0	54	Alive		White	Surgical Specimen	Test Set 1	Female	Former Smoker	Smoker	All Margins Pathologically Negative	Alive at 1 Year	Alive at 1 Year	Alive at 3 Years	Alive at 3 Years			T2		3.02265
384	NCI_U133A_46L	No	No	50 - 59 Years	58 Years	Lung Adenocarcinoma	Grade 2	Grade 2	Memorial Sloan-Kettering Cancer Center	N0	N0	31	Alive		White	Surgical Specimen	Test Set 1	Male	Former Smoker	Smoker	All Margins Pathologically Negative	Alive at 1 Year	Alive at 1 Year					T1		2.94194
385	NCI_U133A_47L	No	No	60 - 69 Years	65 Years	Lung Adenocarcinoma			Memorial Sloan-Kettering Cancer Center	N0	N0	38	Alive		White	Surgical Specimen	Test Set 1	Male	Current Smoker	Smoker	All Margins Pathologically Negative	Alive at 1 Year	Alive at 1 Year	Alive at 3 Years	Alive at 3 Years			T2		3.38693
386	NCI_U133A_48L	No	No	40 - 49 Years	49 Years	Lung Adenocarcinoma	Grade 2	Grade 2	Memorial Sloan-Kettering Cancer Center	N2	N1+	115	Alive	No	White	Surgical Specimen	Test Set 1	Female	Never Smoker	Never Smoker	All Margins Pathologically Negative	Alive at 1 Year	Alive at 1 Year	Alive at 3 Years	Alive at 3 Years	Alive at 5 Years	Alive at 5 Years	T1		2.80463
387	NCI_U133A_49L	No	No	70 - 79 Years	71 Years	Lung Adenocarcinoma	Grade 2	Grade 2	Memorial Sloan-Kettering Cancer Center	N2	N1+	36	Alive	Yes	White	Surgical Specimen	Test Set 1	Female	Former Smoker	Smoker	All Margins Pathologically Negative	Alive at 1 Year	Alive at 1 Year					T2		2.90563
388	NCI_U133A_4L	No	Yes	60 - 69 Years	67 Years	Lung Adenocarcinoma	Grade 3	Grade 3	Memorial Sloan-Kettering Cancer Center	N2	N1+	52	Dead	Yes	White	Surgical Specimen	Test Set 1	Male	Former Smoker	Smoker	All Margins Pathologically Negative	Alive at 1 Year	Alive at 1 Year	Alive at 3 Years	Alive at 3 Years	Dead at 5 Years	Dead at 5 Years	T3		2.60055
389	NCI_U133A_50L	Yes	No	60 - 69 Years	61 Years	Lung Adenocarcinoma	Grade 3	Grade 3	Memorial Sloan-Kettering Cancer Center	N0	N0	48	Dead		White	Surgical Specimen	Test Set 1	Female	Former Smoker	Smoker	All Margins Pathologically Negative	Alive at 1 Year	Alive at 1 Year	Alive at 3 Years	Alive at 3 Years	Dead at 5 Years	Dead at 5 Years	T1		3.00285
390	NCI_U133A_51L	Yes	Yes	70 - 79 Years	75 Years	Lung Adenocarcinoma	Grade 1	Grade 1	Memorial Sloan-Kettering Cancer Center	N2	N1+	19	Dead	Yes	White	Surgical Specimen	Test Set 1	Male	Former Smoker	Smoker	All Margins Pathologically Negative	Alive at 1 Year	Alive at 1 Year	Dead at 3 Years	Dead at 3 Years	Dead at 5 Years	Dead at 5 Years	T2		2.50755
391	NCI_U133A_52L	No	No	40 - 49 Years	46 Years	Lung Adenocarcinoma	Grade 2	Grade 2	Memorial Sloan-Kettering Cancer Center	N0	N0	91	Alive	No	White	Surgical Specimen	Test Set 1	Female	Former Smoker	Smoker	All Margins Pathologically Negative	Alive at 1 Year	Alive at 1 Year	Alive at 3 Years	Alive at 3 Years	Alive at 5 Years	Alive at 5 Years	T1		4.27107
392	NCI_U133A_53L	No	No	70 - 79 Years	74 Years	Lung Adenocarcinoma	Grade 3	Grade 3	Memorial Sloan-Kettering Cancer Center	N0	N0	204	Dead	No	Asian	Surgical Specimen	Test Set 1	Female	Former Smoker	Smoker	All Margins Pathologically Negative	Alive at 1 Year	Alive at 1 Year	Alive at 3 Years	Alive at 3 Years	Alive at 5 Years	Alive at 5 Years	T2		3.19214
393	NCI_U133A_54L	No	No	50 - 59 Years	51 Years	Lung Adenocarcinoma	Grade 2	Grade 2	Memorial Sloan-Kettering Cancer Center	N1	N1+	50	Alive		White	Surgical Specimen	Test Set 1	Female	Never Smoker	Never Smoker	All Margins Pathologically Negative	Alive at 1 Year	Alive at 1 Year	Alive at 3 Years	Alive at 3 Years			T2		2.80563
394	NCI_U133A_55L	No	No	50 - 59 Years	54 Years	Lung Adenocarcinoma	Grade 3	Grade 3	Memorial Sloan-Kettering Cancer Center	N0	N0	80	Alive	No	White	Surgical Specimen	Test Set 1	Male	Former Smoker	Smoker	All Margins Pathologically Negative	Alive at 1 Year	Alive at 1 Year	Alive at 3 Years	Alive at 3 Years	Alive at 5 Years	Alive at 5 Years	T1		3.24904
395	NCI_U133A_56L	Yes	Yes	50 - 59 Years	50 Years	Lung Adenocarcinoma	Grade 3	Grade 3	Memorial Sloan-Kettering Cancer Center	N2	N1+	42	Dead	Yes	White	Surgical Specimen	Test Set 1	Female	Former Smoker	Smoker	All Margins Pathologically Negative	Alive at 1 Year	Alive at 1 Year	Alive at 3 Years	Alive at 3 Years	Dead at 5 Years	Dead at 5 Years	T2		3.32265
396	NCI_U133A_57L	No	No	60 - 69 Years	69 Years	Lung Adenocarcinoma	Grade 3	Grade 3	Memorial Sloan-Kettering Cancer Center	N0	N0	60	Alive		White	Surgical Specimen	Test Set 1	Female	Former Smoker	Smoker	All Margins Pathologically Negative	Alive at 1 Year	Alive at 1 Year	Alive at 3 Years	Alive at 3 Years			T2		3.10391
397	NCI_U133A_58L	No	No	60 - 69 Years	63 Years	Lung Adenocarcinoma	Grade 2	Grade 2	Memorial Sloan-Kettering Cancer Center	N1	N1+	26	Alive		White	Surgical Specimen	Test Set 1	Female	Current Smoker	Smoker	All Margins Pathologically Negative	Alive at 1 Year	Alive at 1 Year					T2		2.80568
398	NCI_U133A_59L	No	Yes	70 - 79 Years	76 Years	Lung Adenocarcinoma	Grade 3	Grade 3	Memorial Sloan-Kettering Cancer Center	N0	N0	62	Dead	Yes	White	Surgical Specimen	Test Set 1	Female	Former Smoker	Smoker	All Margins Pathologically Negative	Alive at 1 Year	Alive at 1 Year	Alive at 3 Years	Alive at 3 Years	Alive at 5 Years	Alive at 5 Years	T2		3.40227
399	NCI_U133A_5L	Yes	No	50 - 59 Years	56 Years	Lung Adenocarcinoma	Grade 3	Grade 3	Memorial Sloan-Kettering Cancer Center	N1	N1+	39	Dead	Yes	White	Surgical Specimen	Test Set 1	Female	Current Smoker	Smoker	All Margins Pathologically Negative	Alive at 1 Year	Alive at 1 Year	Alive at 3 Years	Alive at 3 Years	Dead at 5 Years	Dead at 5 Years	T2		3.96005
400	NCI_U133A_60L	No	No	70 - 79 Years	72 Years	Lung Adenocarcinoma	Grade 3	Grade 3	Memorial Sloan-Kettering Cancer Center	N1	N1+	22	Alive		White	Surgical Specimen	Test Set 1	Female	Former Smoker	Smoker	All Margins Pathologically Negative	Alive at 1 Year	Alive at 1 Year					T2		3.57162
401	NCI_U133A_61L	No	No	70 - 79 Years	70 Years	Lung Adenocarcinoma	Grade 1	Grade 1	Memorial Sloan-Kettering Cancer Center	N0	N0	63	Alive	No	White	Surgical Specimen	Test Set 1	Female	Former Smoker	Smoker	All Margins Pathologically Negative	Alive at 1 Year	Alive at 1 Year	Alive at 3 Years	Alive at 3 Years	Alive at 5 Years	Alive at 5 Years	T1		3.13712
402	NCI_U133A_62L	No	No	70 - 79 Years	76 Years	Lung Adenocarcinoma	Grade 3	Grade 3	Memorial Sloan-Kettering Cancer Center	N0	N0	68	Alive	No	White	Surgical Specimen	Test Set 1	Male	Former Smoker	Smoker	All Margins Pathologically Negative	Alive at 1 Year	Alive at 1 Year	Alive at 3 Years	Alive at 3 Years	Alive at 5 Years	Alive at 5 Years	T1		2.47382
403	NCI_U133A_63L	No	No	80 - 89 Years	81 Years	Lung Adenocarcinoma	Grade 3	Grade 3	Memorial Sloan-Kettering Cancer Center	N0	N0	7	Alive		White	Surgical Specimen	Test Set 1	Female	Former Smoker	Smoker	All Margins Pathologically Negative							T1		2.66342
404	NCI_U133A_64L	Yes	Yes	60 - 69 Years	61 Years	Lung Adenocarcinoma	Grade 3	Grade 3	Memorial Sloan-Kettering Cancer Center	N0	N0	52	Dead	Yes	White	Surgical Specimen	Test Set 1	Female	Never Smoker	Never Smoker	All Margins Pathologically Negative	Alive at 1 Year	Alive at 1 Year	Alive at 3 Years	Alive at 3 Years	Dead at 5 Years	Dead at 5 Years	T2		2.98112
405	NCI_U133A_65L	No	No	50 - 59 Years	53 Years	Lung Adenocarcinoma	Grade 2	Grade 2	Memorial Sloan-Kettering Cancer Center	N0	N0	36	Alive		White	Surgical Specimen	Test Set 1	Female	Never Smoker	Never Smoker	All Margins Pathologically Negative	Alive at 1 Year	Alive at 1 Year					T1		1.86208
406	NCI_U133A_66L	No	Yes	70 - 79 Years	72 Years	Lung Adenocarcinoma	Grade 3	Grade 3	Memorial Sloan-Kettering Cancer Center	N1	N1+	15	Dead	Yes	White	Surgical Specimen	Test Set 1	Female	Former Smoker	Smoker	All Margins Pathologically Negative	Alive at 1 Year	Alive at 1 Year	Dead at 3 Years	Dead at 3 Years	Dead at 5 Years	Dead at 5 Years	T2		4.55997
407	NCI_U133A_67L	No	No	50 - 59 Years	53 Years	Lung Adenocarcinoma	Grade 3	Grade 3	Memorial Sloan-Kettering Cancer Center	N1	N1+	20	Dead	Yes	White	Surgical Specimen	Test Set 1	Female	Former Smoker	Smoker	All Margins Pathologically Negative	Alive at 1 Year	Alive at 1 Year	Dead at 3 Years	Dead at 3 Years	Dead at 5 Years	Dead at 5 Years	T2		2.21947
408	NCI_U133A_68L	No	No	60 - 69 Years	61 Years	Lung Adenocarcinoma	Grade 2	Grade 2	Memorial Sloan-Kettering Cancer Center	N0	N0	41	Alive	Yes	White	Surgical Specimen	Test Set 1	Male	Former Smoker	Smoker	All Margins Pathologically Negative	Alive at 1 Year	Alive at 1 Year	Alive at 3 Years	Alive at 3 Years			T2		1.98699
409	NCI_U133A_69L	Yes	Yes	60 - 69 Years	66 Years	Lung Adenocarcinoma	Grade 2	Grade 2	Memorial Sloan-Kettering Cancer Center	N2	N1+	25	Dead	Yes	White	Surgical Specimen	Test Set 1	Male			All Margins Pathologically Negative	Alive at 1 Year	Alive at 1 Year	Dead at 3 Years	Dead at 3 Years	Dead at 5 Years	Dead at 5 Years	T2		3.63803
410	NCI_U133A_6L	No	No	50 - 59 Years	57 Years	Lung Adenocarcinoma	Grade 2	Grade 2	Memorial Sloan-Kettering Cancer Center	N1	N1+	66	Alive	No	White	Surgical Specimen	Test Set 1	Male	Former Smoker	Smoker	All Margins Pathologically Negative	Alive at 1 Year	Alive at 1 Year	Alive at 3 Years	Alive at 3 Years	Alive at 5 Years	Alive at 5 Years	T1		2.77103
411	NCI_U133A_70L	No	No	70 - 79 Years	74 Years	Lung Adenocarcinoma	Grade 3	Grade 3	Memorial Sloan-Kettering Cancer Center	N1	N1+	42	Alive		White	Surgical Specimen	Test Set 1	Female	Current Smoker	Smoker	All Margins Pathologically Negative	Alive at 1 Year	Alive at 1 Year	Alive at 3 Years	Alive at 3 Years			T2		3.30224
412	NCI_U133A_71L	Yes	Yes	40 - 49 Years	48 Years	Lung Adenocarcinoma	Grade 2	Grade 2	Memorial Sloan-Kettering Cancer Center	N2	N1+	51	Dead	Yes	White	Surgical Specimen	Test Set 1	Female	Former Smoker	Smoker	All Margins Pathologically Negative	Alive at 1 Year	Alive at 1 Year	Alive at 3 Years	Alive at 3 Years	Dead at 5 Years	Dead at 5 Years	T1		2.80303
413	NCI_U133A_72L	No	No	60 - 69 Years	65 Years	Lung Adenocarcinoma	Grade 2	Grade 2	Memorial Sloan-Kettering Cancer Center	N0	N0	50	Alive		White	Surgical Specimen	Test Set 1	Female	Current Smoker	Smoker	All Margins Pathologically Negative	Alive at 1 Year	Alive at 1 Year	Alive at 3 Years	Alive at 3 Years			T2		3.4698
414	NCI_U133A_73L	Yes	No	70 - 79 Years	70 Years	Lung Adenocarcinoma	Grade 2	Grade 2	Memorial Sloan-Kettering Cancer Center	N0	N0	57	Dead	Yes	Black or African American	Surgical Specimen	Test Set 1	Female	Former Smoker	Smoker	All Margins Pathologically Negative	Alive at 1 Year	Alive at 1 Year	Alive at 3 Years	Alive at 3 Years	Dead at 5 Years	Dead at 5 Years	T2		3.96468
415	NCI_U133A_74L	Yes	No	70 - 79 Years	79 Years	Lung Adenocarcinoma	Grade 3	Grade 3	Memorial Sloan-Kettering Cancer Center	N0	N0	13	Dead	Yes	White	Surgical Specimen	Test Set 1	Female	Current Smoker	Smoker	All Margins Pathologically Negative	Alive at 1 Year	Alive at 1 Year	Dead at 3 Years	Dead at 3 Years	Dead at 5 Years	Dead at 5 Years	T2		2.86494
416	NCI_U133A_75L	Yes	No	60 - 69 Years	67 Years	Lung Adenocarcinoma	Grade 1	Grade 1	Memorial Sloan-Kettering Cancer Center	N0	N0	78	Dead	Yes	White	Surgical Specimen	Test Set 1	Male	Former Smoker	Smoker	All Margins Pathologically Negative	Alive at 1 Year	Alive at 1 Year	Alive at 3 Years	Alive at 3 Years	Alive at 5 Years	Alive at 5 Years	T2		2.13368
417	NCI_U133A_76L	No	No	70 - 79 Years	77 Years	Lung Adenocarcinoma	Grade 2	Grade 2	Memorial Sloan-Kettering Cancer Center	N0	N0	48	Alive		White	Surgical Specimen	Test Set 1	Male	Former Smoker	Smoker	All Margins Pathologically Negative	Alive at 1 Year	Alive at 1 Year	Alive at 3 Years	Alive at 3 Years			T2		2.77042
418	NCI_U133A_77L	No	No	60 - 69 Years	63 Years	Lung Adenocarcinoma	Grade 2	Grade 2	Memorial Sloan-Kettering Cancer Center	N2	N1+	33	Dead		White	Surgical Specimen	Test Set 1	Female	Former Smoker	Smoker	All Margins Pathologically Negative	Alive at 1 Year	Alive at 1 Year	Dead at 3 Years	Dead at 3 Years	Dead at 5 Years	Dead at 5 Years	T1		2.00769
419	NCI_U133A_78L	No	No	70 - 79 Years	76 Years	Lung Adenocarcinoma	Grade 3	Grade 3	Memorial Sloan-Kettering Cancer Center	N0	N0	37	Alive		White	Surgical Specimen	Test Set 1	Female	Former Smoker	Smoker	All Margins Pathologically Negative	Alive at 1 Year	Alive at 1 Year	Alive at 3 Years	Alive at 3 Years			T2		2.09884
420	NCI_U133A_79L	Yes	No	70 - 79 Years	72 Years	Lung Adenocarcinoma	Grade 1	Grade 1	Memorial Sloan-Kettering Cancer Center	N1	N1+	17	Dead	Yes	White	Surgical Specimen	Test Set 1	Male	Former Smoker	Smoker	All Margins Pathologically Negative	Alive at 1 Year	Alive at 1 Year	Dead at 3 Years	Dead at 3 Years	Dead at 5 Years	Dead at 5 Years	T2		3.08736
421	NCI_U133A_7L	No	No	80 - 89 Years	81 Years	Lung Adenocarcinoma	Grade 2	Grade 2	Memorial Sloan-Kettering Cancer Center	N0	N0	44	Alive		White	Surgical Specimen	Test Set 1	Female	Never Smoker	Never Smoker	All Margins Pathologically Negative	Alive at 1 Year	Alive at 1 Year	Alive at 3 Years	Alive at 3 Years			T2		2.46187
422	NCI_U133A_80L	No	No	50 - 59 Years	51 Years	Lung Adenocarcinoma	Grade 3	Grade 3	Memorial Sloan-Kettering Cancer Center	N0	N0	24	Dead		White	Surgical Specimen	Test Set 1	Female	Former Smoker	Smoker	All Margins Pathologically Negative	Alive at 1 Year	Alive at 1 Year	Dead at 3 Years	Dead at 3 Years	Dead at 5 Years	Dead at 5 Years	T1		2.74507
423	NCI_U133A_81L	No	No	60 - 69 Years	63 Years	Lung Adenocarcinoma	Grade 2	Grade 2	Memorial Sloan-Kettering Cancer Center	N0	N0	44	Alive		White	Surgical Specimen	Test Set 1	Female	Never Smoker	Never Smoker	All Margins Pathologically Negative	Alive at 1 Year	Alive at 1 Year	Alive at 3 Years	Alive at 3 Years			T1		1.92685
424	NCI_U133A_82L	No	No	80 - 89 Years	80 Years	Lung Adenocarcinoma	Grade 2	Grade 2	Memorial Sloan-Kettering Cancer Center	N0	N0	30	Alive		White	Surgical Specimen	Test Set 1	Female	Former Smoker	Smoker	All Margins Pathologically Negative	Alive at 1 Year	Alive at 1 Year					T1		2.7479
425	NCI_U133A_83L	Yes	Yes	70 - 79 Years	74 Years	Lung Adenocarcinoma	Grade 2	Grade 2	Memorial Sloan-Kettering Cancer Center	N1	N1+	50	Alive	Yes	White	Surgical Specimen	Test Set 1	Female	Never Smoker	Never Smoker	All Margins Pathologically Negative	Alive at 1 Year	Alive at 1 Year	Alive at 3 Years	Alive at 3 Years			T2		0.46324
426	NCI_U133A_84L	No	Yes	50 - 59 Years	58 Years	Lung Adenocarcinoma	Grade 3	Grade 3	Memorial Sloan-Kettering Cancer Center	N0	N0	88	Alive	No	White	Surgical Specimen	Test Set 1	Female	Former Smoker	Smoker	All Margins Pathologically Negative	Alive at 1 Year	Alive at 1 Year	Alive at 3 Years	Alive at 3 Years	Alive at 5 Years	Alive at 5 Years	T1		1.76754
427	NCI_U133A_85L	No	Yes	60 - 69 Years	62 Years	Lung Adenocarcinoma	Grade 3	Grade 3	Memorial Sloan-Kettering Cancer Center	N0	N0	42	Alive	Yes	White	Surgical Specimen	Test Set 1	Female	Former Smoker	Smoker	All Margins Pathologically Negative	Alive at 1 Year	Alive at 1 Year	Alive at 3 Years	Alive at 3 Years			T2		2.32395
428	NCI_U133A_86L	No	No	60 - 69 Years	67 Years	Lung Adenocarcinoma	Grade 2	Grade 2	Memorial Sloan-Kettering Cancer Center	N0	N0	46	Alive		White	Surgical Specimen	Test Set 1	Female			All Margins Pathologically Negative	Alive at 1 Year	Alive at 1 Year	Alive at 3 Years	Alive at 3 Years			T1		3.90861
429	NCI_U133A_87L	No	No	70 - 79 Years	71 Years	Lung Adenocarcinoma	Grade 1	Grade 1	Memorial Sloan-Kettering Cancer Center	N0	N0	56	Alive		White	Surgical Specimen	Test Set 1	Female	Former Smoker	Smoker	All Margins Pathologically Negative	Alive at 1 Year	Alive at 1 Year	Alive at 3 Years	Alive at 3 Years			T1		2.92133
430	NCI_U133A_88L	No	No	60 - 69 Years	61 Years	Lung Adenocarcinoma	Grade 1	Grade 1	Memorial Sloan-Kettering Cancer Center	N0	N0	40	Alive		White	Surgical Specimen	Test Set 1	Female	Former Smoker	Smoker	All Margins Pathologically Negative	Alive at 1 Year	Alive at 1 Year	Alive at 3 Years	Alive at 3 Years			T1		2.66764
431	NCI_U133A_89L	No	No	30 - 39 Years	38 Years	Lung Adenocarcinoma	Grade 3	Grade 3	Memorial Sloan-Kettering Cancer Center	N2	N1+	38	Alive		White	Surgical Specimen	Test Set 1	Female	Never Smoker	Never Smoker	All Margins Pathologically Negative	Alive at 1 Year	Alive at 1 Year	Alive at 3 Years	Alive at 3 Years			T2		3.56829
432	NCI_U133A_8L	No	No	60 - 69 Years	65 Years	Lung Adenocarcinoma	Grade 1	Grade 1	Memorial Sloan-Kettering Cancer Center	N0	N0	70	Alive	No	White	Surgical Specimen	Test Set 1	Female	Former Smoker	Smoker	All Margins Pathologically Negative	Alive at 1 Year	Alive at 1 Year	Alive at 3 Years	Alive at 3 Years	Alive at 5 Years	Alive at 5 Years	T1		2.37499
433	NCI_U133A_90L	No	No	70 - 79 Years	72 Years	Lung Adenocarcinoma	Grade 3	Grade 3	Memorial Sloan-Kettering Cancer Center	N1	N1+	43	Alive		White	Surgical Specimen	Test Set 1	Female	Former Smoker	Smoker	All Margins Pathologically Negative	Alive at 1 Year	Alive at 1 Year	Alive at 3 Years	Alive at 3 Years			T2		3.69367
434	NCI_U133A_91L	No	No	40 - 49 Years	43 Years	Lung Adenocarcinoma	Grade 1	Grade 1	Memorial Sloan-Kettering Cancer Center	N0	N0	55	Alive		White	Surgical Specimen	Test Set 1	Female	Former Smoker	Smoker	All Margins Pathologically Negative	Alive at 1 Year	Alive at 1 Year	Alive at 3 Years	Alive at 3 Years			T1		1.62754
435	NCI_U133A_92L	Yes	Yes	60 - 69 Years	65 Years	Lung Adenocarcinoma	Grade 3	Grade 3	Memorial Sloan-Kettering Cancer Center	N2	N1+	17	Dead	Yes	White	Surgical Specimen	Test Set 1	Female	Never Smoker	Never Smoker	All Margins Pathologically Negative	Alive at 1 Year	Alive at 1 Year	Dead at 3 Years	Dead at 3 Years	Dead at 5 Years	Dead at 5 Years	T2		2.58286
436	NCI_U133A_93L	No	No	50 - 59 Years	54 Years	Lung Adenocarcinoma	Grade 2	Grade 2	Memorial Sloan-Kettering Cancer Center	N0	N0	36	Alive		White	Surgical Specimen	Test Set 1	Female	Never Smoker	Never Smoker	All Margins Pathologically Negative	Alive at 1 Year	Alive at 1 Year					T2		2.6092
437	NCI_U133A_94L_Rep	No	Yes	70 - 79 Years	79 Years	Lung Adenocarcinoma	Grade 3	Grade 3	Memorial Sloan-Kettering Cancer Center	N1	N1+	10	Dead	Yes	White	Surgical Specimen	Test Set 1	Female	Never Smoker	Never Smoker	All Margins Pathologically Negative	Dead at 1 Year	Dead at 1 Year	Dead at 3 Years	Dead at 3 Years	Dead at 5 Years	Dead at 5 Years	T1		2.74941
438	NCI_U133A_95L	Yes	No	60 - 69 Years	61 Years	Lung Adenocarcinoma	Grade 3	Grade 3	Memorial Sloan-Kettering Cancer Center	N0	N0	23	Dead	Yes	White	Surgical Specimen	Test Set 1	Male	Never Smoker	Never Smoker	All Margins Pathologically Negative	Alive at 1 Year	Alive at 1 Year	Dead at 3 Years	Dead at 3 Years	Dead at 5 Years	Dead at 5 Years	T2		3.15808
439	NCI_U133A_96L	No	No	70 - 79 Years	74 Years	Lung Adenocarcinoma	Grade 2	Grade 2	Memorial Sloan-Kettering Cancer Center	N0	N0	62	Alive	No	White	Surgical Specimen	Test Set 1	Male	Former Smoker	Smoker	All Margins Pathologically Negative	Alive at 1 Year	Alive at 1 Year	Alive at 3 Years	Alive at 3 Years	Alive at 5 Years	Alive at 5 Years	T2		3.95509
440	NCI_U133A_97L	No	No	70 - 79 Years	74 Years	Lung Adenocarcinoma	Grade 2	Grade 2	Memorial Sloan-Kettering Cancer Center	N0	N0	64	Alive	No	White	Surgical Specimen	Test Set 1	Male	Never Smoker	Never Smoker	All Margins Pathologically Negative	Alive at 1 Year	Alive at 1 Year	Alive at 3 Years	Alive at 3 Years	Alive at 5 Years	Alive at 5 Years	T1		1.82899
441	NCI_U133A_98L	Yes	No	80 - 89 Years	80 Years	Lung Adenocarcinoma	Grade 2	Grade 2	Memorial Sloan-Kettering Cancer Center	N0	N0	85	Alive	Yes	White	Surgical Specimen	Test Set 1	Female	Former Smoker	Smoker	All Margins Pathologically Negative	Alive at 1 Year	Alive at 1 Year	Alive at 3 Years	Alive at 3 Years	Alive at 5 Years	Alive at 5 Years	T3		2.90387
442	NCI_U133A_99L	Yes	Yes	60 - 69 Years	68 Years	Lung Adenocarcinoma	Grade 3	Grade 3	Memorial Sloan-Kettering Cancer Center	N0	N0	47	Dead	Yes	White	Surgical Specimen	Test Set 1	Female	Former Smoker	Smoker	All Margins Pathologically Negative	Alive at 1 Year	Alive at 1 Year	Alive at 3 Years	Alive at 3 Years	Dead at 5 Years	Dead at 5 Years	T2		2.30214
443	NCI_U133A_9L	No	No	70 - 79 Years	73 Years	Lung Adenocarcinoma	Grade 2	Grade 2	Memorial Sloan-Kettering Cancer Center	N2	N1+	75	Alive	No	White	Surgical Specimen	Test Set 1	Female	Never Smoker	Never Smoker	All Margins Pathologically Negative	Alive at 1 Year	Alive at 1 Year	Alive at 3 Years	Alive at 3 Years	Alive at 5 Years	Alive at 5 Years	T2		2.87777
