# Supplementary material for: Overexpression of molecule GRP94 favors tumor progression in lung adenocarcinoma by interaction with regulatory T cells
Source: Thorac Cancer. 2020 Jan 22;11(3):704–12. doi: 10.1111/1759-7714.13321 (PMC7049511; doi:10.1111/1759-7714.13321)
Supplement: Supplementary file 1 — Appendix S1: Supporting information [file TCA-11-704-s001.zip › Oncomine data/Clinical outcome/Lung/P=0.077.csv]

Beer Lung	12118244	3.1568 cutoff
Sample Number	Sample Name	Age	Age (Detailed)	Cancer and Normal Type	Cancer Sample Site	Cancer Type	Cluster Group	Grade	Grade (Lung Adenocarcinoma)	KRAS Mutation Status	KRAS Mutation Status (Lung Adenocarcinoma)	N Stage	N Stage (Lung Adenocarcinoma)	Normal Tissue Type	Overall Survival Followup Time (Months)	Overall Survival Status	Sample Type	Sex	Smoking Rate (Packs per Year)	Stage	Stage (Lung Adenocarcinoma)	Survival Status at 1 Year	Survival Status at 1 Year (Lung Adenocarcinoma)	Survival Status at 3 Years	Survival Status at 3 Years (Lung Adenocarcinoma)	Survival Status at 5 Years	Survival Status at 5 Years (Lung Adenocarcinoma)	T Stage	TP53 IHC Status	TP53 IHC Status (Lung Adenocarcinoma)	Gene / Reporter	HSP90B1 / X15187_at
1	LN64			Lung										Lung			Surgical Specimen															3.50332
2	LN66			Lung										Lung			Surgical Specimen															2.79437
3	LN67			Lung										Lung			Surgical Specimen															2.43965
4	LN69			Lung										Lung			Surgical Specimen															2.69926
5	LN70			Lung										Lung			Surgical Specimen															2.27714
6	LN71			Lung										Lung			Surgical Specimen															2.91562
7	LN72B			Lung										Lung			Surgical Specimen															3.02016
8	LN73			Lung										Lung			Surgical Specimen															3.32518
9	LN74			Lung										Lung			Surgical Specimen															2.79955
10	LN75			Lung										Lung			Surgical Specimen															2.7165
11	AD10	60 - 69 Years	65 Years	Lung Adenocarcinoma	Primary Site	Lung Adenocarcinoma	2	Grade 2	Grade 2			N0	N0		84.1	Dead	Surgical Specimen	Male	60	Stage I	Stage I	Alive at 1 Year	Alive at 1 Year	Alive at 3 Years	Alive at 3 Years	Alive at 5 Years	Alive at 5 Years	T1	Nuclear TP53 IHC - Negative	TP53 IHC - Negative		2.95068
12	AD2	60 - 69 Years	65.6 Years	Lung Adenocarcinoma	Primary Site	Lung Adenocarcinoma	2	Grade 3	Grade 3	KRAS Wild Type	KRAS Wild Type	N0	N0		91.8	Alive	Surgical Specimen	Female	48	Stage I	Stage I	Alive at 1 Year	Alive at 1 Year	Alive at 3 Years	Alive at 3 Years	Alive at 5 Years	Alive at 5 Years	T1	Nuclear TP53 IHC - Positive	TP53 IHC - Positive		3.64504
13	AD3	50 - 59 Years	59.5 Years	Lung Adenocarcinoma	Primary Site	Lung Adenocarcinoma	2	Grade 2	Grade 2	KRAS Wild Type	KRAS Wild Type	N0	N0		93.7	Alive	Surgical Specimen	Female	NA	Stage I	Stage I	Alive at 1 Year	Alive at 1 Year	Alive at 3 Years	Alive at 3 Years	Alive at 5 Years	Alive at 5 Years	T2	Nuclear TP53 IHC - Negative	TP53 IHC - Negative		3.65558
14	AD5	60 - 69 Years	62 Years	Lung Adenocarcinoma	Primary Site	Lung Adenocarcinoma	2	Grade 1	Grade 1	KRAS Mutation	KRAS Mutation	N0	N0		108.2	Alive	Surgical Specimen	Female	NA	Stage I	Stage I	Alive at 1 Year	Alive at 1 Year	Alive at 3 Years	Alive at 3 Years	Alive at 5 Years	Alive at 5 Years	T2	Nuclear TP53 IHC - Negative	TP53 IHC - Negative		2.78152
15	AD6	60 - 69 Years	66.2 Years	Lung Adenocarcinoma	Primary Site	Lung Adenocarcinoma	2	Grade 1	Grade 1	KRAS Mutation	KRAS Mutation	N0	N0		34.6	Dead	Surgical Specimen	Male	NA	Stage I	Stage I	Alive at 1 Year	Alive at 1 Year	Dead at 3 Years	Dead at 3 Years	Dead at 5 Years	Dead at 5 Years	T2	Nuclear TP53 IHC - Negative	TP53 IHC - Negative		2.82802
16	AD7	50 - 59 Years	56 Years	Lung Adenocarcinoma	Primary Site	Lung Adenocarcinoma	2	Grade 2	Grade 2	KRAS Wild Type	KRAS Wild Type	N0	N0		68.1	Alive	Surgical Specimen	Male	80	Stage I	Stage I	Alive at 1 Year	Alive at 1 Year	Alive at 3 Years	Alive at 3 Years	Alive at 5 Years	Alive at 5 Years	T1	Nuclear TP53 IHC - Positive	TP53 IHC - Positive		3.04132
17	AD8	70 - 79 Years	75 Years	Lung Adenocarcinoma	Primary Site	Lung Adenocarcinoma	1	Grade 2	Grade 2	KRAS Wild Type	KRAS Wild Type	N0	N0		34.2	Alive	Surgical Specimen	Male	14	Stage I	Stage I	Alive at 1 Year	Alive at 1 Year					T2	Nuclear TP53 IHC - Negative	TP53 IHC - Negative		3.0081
18	L01	70 - 79 Years	76.7 Years	Lung Adenocarcinoma	Primary Site	Lung Adenocarcinoma	3	Grade 3	Grade 3	KRAS Wild Type	KRAS Wild Type	N0	N0		47	Alive	Surgical Specimen	Male	100	Stage I	Stage I	Alive at 1 Year	Alive at 1 Year	Alive at 3 Years	Alive at 3 Years			T2	Nuclear TP53 IHC - Negative	TP53 IHC - Negative		2.77322
19	L02	60 - 69 Years	63.2 Years	Lung Adenocarcinoma	Primary Site	Lung Adenocarcinoma	2	Grade 3	Grade 3	KRAS Wild Type	KRAS Wild Type	N0	N0		39.1	Alive	Surgical Specimen	Male	27	Stage I	Stage I	Alive at 1 Year	Alive at 1 Year	Alive at 3 Years	Alive at 3 Years			T1	Nuclear TP53 IHC - Negative	TP53 IHC - Negative		3.67732
20	L04	50 - 59 Years	51.7 Years	Lung Adenocarcinoma	Primary Site	Lung Adenocarcinoma	3	Grade 3	Grade 3	KRAS Wild Type	KRAS Wild Type	N0	N0		45.8	Dead	Surgical Specimen	Male	50	Stage I	Stage I	Alive at 1 Year	Alive at 1 Year	Alive at 3 Years	Alive at 3 Years	Dead at 5 Years	Dead at 5 Years	T2	Nuclear TP53 IHC - Negative	TP53 IHC - Negative		2.72954
21	L05	50 - 59 Years	54.6 Years	Lung Adenocarcinoma	Primary Site	Lung Adenocarcinoma	2	Grade 2	Grade 2	KRAS Wild Type	KRAS Wild Type	N0	N0		110.6	Alive	Surgical Specimen	Female	29	Stage I	Stage I	Alive at 1 Year	Alive at 1 Year	Alive at 3 Years	Alive at 3 Years	Alive at 5 Years	Alive at 5 Years	T1	Nuclear TP53 IHC - Negative	TP53 IHC - Negative		3.50449
22	L06	50 - 59 Years	57.9 Years	Lung Adenocarcinoma	Primary Site	Lung Adenocarcinoma	3	Grade 3	Grade 3	KRAS Mutation	KRAS Mutation	N0	N0		91.9	Alive	Surgical Specimen	Female	NA	Stage I	Stage I	Alive at 1 Year	Alive at 1 Year	Alive at 3 Years	Alive at 3 Years	Alive at 5 Years	Alive at 5 Years	T1	Nuclear TP53 IHC - Negative	TP53 IHC - Negative		2.92827
23	L08	50 - 59 Years	59.9 Years	Lung Adenocarcinoma	Primary Site	Lung Adenocarcinoma	2	Grade 2	Grade 2	KRAS Mutation	KRAS Mutation	N0	N0		107.9	Alive	Surgical Specimen	Female	80	Stage I	Stage I	Alive at 1 Year	Alive at 1 Year	Alive at 3 Years	Alive at 3 Years	Alive at 5 Years	Alive at 5 Years	T1	Nuclear TP53 IHC - Negative	TP53 IHC - Negative		3.89615
24	L09	40 - 49 Years	48.2 Years	Lung Adenocarcinoma	Primary Site	Lung Adenocarcinoma	2	Grade 2	Grade 2	KRAS Mutation	KRAS Mutation	N0	N0		98.7	Alive	Surgical Specimen	Female	0	Stage I	Stage I	Alive at 1 Year	Alive at 1 Year	Alive at 3 Years	Alive at 3 Years	Alive at 5 Years	Alive at 5 Years	T1	Nuclear TP53 IHC - Negative	TP53 IHC - Negative		2.68643
25	L100	70 - 79 Years	72.9 Years	Lung Adenocarcinoma	Primary Site	Lung Adenocarcinoma	1	Grade 1	Grade 1	KRAS Wild Type	KRAS Wild Type	N0	N0		43.8	Alive	Surgical Specimen	Female	2.5	Stage I	Stage I	Alive at 1 Year	Alive at 1 Year	Alive at 3 Years	Alive at 3 Years			T1	Nuclear TP53 IHC - Negative	TP53 IHC - Negative		2.38327
26	L101	40 - 49 Years	46.3 Years	Lung Adenocarcinoma	Primary Site	Lung Adenocarcinoma	1	Grade 1	Grade 1	KRAS Wild Type	KRAS Wild Type	N0	N0		40	Alive	Surgical Specimen	Female	NA	Stage I	Stage I	Alive at 1 Year	Alive at 1 Year	Alive at 3 Years	Alive at 3 Years			T1	Nuclear TP53 IHC - Negative	TP53 IHC - Negative		2.85063
27	L102	70 - 79 Years	74.6 Years	Lung Adenocarcinoma	Primary Site	Lung Adenocarcinoma	1	Grade 2	Grade 2	KRAS Wild Type	KRAS Wild Type	N0	N0		40	Alive	Surgical Specimen	Female	50	Stage I	Stage I	Alive at 1 Year	Alive at 1 Year	Alive at 3 Years	Alive at 3 Years			T1	Nuclear TP53 IHC - Negative	TP53 IHC - Negative		2.31124
28	L103	80 - 89 Years	84.6 Years	Lung Adenocarcinoma	Primary Site	Lung Adenocarcinoma	1	Grade 1	Grade 1	KRAS Wild Type	KRAS Wild Type	N0	N0		30.8	Alive	Surgical Specimen	Female	0	Stage I	Stage I	Alive at 1 Year	Alive at 1 Year					T1	Nuclear TP53 IHC - Negative	TP53 IHC - Negative		2.58798
29	L104	60 - 69 Years	68.5 Years	Lung Adenocarcinoma	Primary Site	Lung Adenocarcinoma	1	Grade 1	Grade 1	KRAS Wild Type	KRAS Wild Type	N0	N0		24.4	Alive	Surgical Specimen	Female	5	Stage I	Stage I	Alive at 1 Year	Alive at 1 Year					T1	Nuclear TP53 IHC - Negative	TP53 IHC - Negative		3.08668
30	L105	70 - 79 Years	74.2 Years	Lung Adenocarcinoma	Primary Site	Lung Adenocarcinoma	2	Grade 1	Grade 1	KRAS Mutation	KRAS Mutation	N0	N0		28.3	Alive	Surgical Specimen	Female	75	Stage I	Stage I	Alive at 1 Year	Alive at 1 Year					T1	Nuclear TP53 IHC - Negative	TP53 IHC - Negative		3.13685
31	L106	80 - 89 Years	82.8 Years	Lung Adenocarcinoma	Primary Site	Lung Adenocarcinoma	2	Grade 1	Grade 1	KRAS Wild Type	KRAS Wild Type	N0	N0		25.3	Alive	Surgical Specimen	Female	0	Stage I	Stage I	Alive at 1 Year	Alive at 1 Year					T1	Nuclear TP53 IHC - Negative	TP53 IHC - Negative		3.23572
32	L107	50 - 59 Years	59.4 Years	Lung Adenocarcinoma	Primary Site	Lung Adenocarcinoma	2	Grade 1-2	Grade 1-2	KRAS Mutation	KRAS Mutation	N0	N0		13	Alive	Surgical Specimen	Female	0	Stage I	Stage I	Alive at 1 Year	Alive at 1 Year					T1	Nuclear TP53 IHC - Negative	TP53 IHC - Negative		2.87689
33	L108	60 - 69 Years	61 Years	Lung Adenocarcinoma	Primary Site	Lung Adenocarcinoma	1	Grade 1	Grade 1	KRAS Mutation	KRAS Mutation	N0	N0		19.5	Alive	Surgical Specimen	Female	100	Stage I	Stage I	Alive at 1 Year	Alive at 1 Year					T1	Nuclear TP53 IHC - Negative	TP53 IHC - Negative		3.39818
34	L11	60 - 69 Years	68.2 Years	Lung Adenocarcinoma	Primary Site	Lung Adenocarcinoma	2	Grade 1	Grade 1	KRAS Mutation	KRAS Mutation	N0	N0		34.7	Dead	Surgical Specimen	Female	0	Stage I	Stage I	Alive at 1 Year	Alive at 1 Year	Dead at 3 Years	Dead at 3 Years	Dead at 5 Years	Dead at 5 Years	T2	Nuclear TP53 IHC - Negative	TP53 IHC - Negative		2.28994
35	L111	50 - 59 Years	54.9 Years	Lung Adenocarcinoma	Primary Site	Lung Adenocarcinoma	1	Grade 1	Grade 1	KRAS Mutation	KRAS Mutation	N0	N0		1.5	Alive	Surgical Specimen	Female	40	Stage I	Stage I							T1	Nuclear TP53 IHC - Negative	TP53 IHC - Negative		2.92719
36	L12	40 - 49 Years	44.6 Years	Lung Adenocarcinoma	Primary Site	Lung Adenocarcinoma	1	Grade 2	Grade 2	KRAS Wild Type	KRAS Wild Type	N0	N0		85.2	Alive	Surgical Specimen	Female	15	Stage I	Stage I	Alive at 1 Year	Alive at 1 Year	Alive at 3 Years	Alive at 3 Years	Alive at 5 Years	Alive at 5 Years	T1	Nuclear TP53 IHC - Negative	TP53 IHC - Negative		3.23561
37	L13	60 - 69 Years	67.1 Years	Lung Adenocarcinoma	Primary Site	Lung Adenocarcinoma	2	Grade 2	Grade 2	KRAS Mutation	KRAS Mutation	N0	N0		79.5	Dead	Surgical Specimen	Male	25	Stage I	Stage I	Alive at 1 Year	Alive at 1 Year	Alive at 3 Years	Alive at 3 Years	Alive at 5 Years	Alive at 5 Years	T1	Nuclear TP53 IHC - Positive	TP53 IHC - Positive		3.38489
38	L17	40 - 49 Years	40.9 Years	Lung Adenocarcinoma	Primary Site	Lung Adenocarcinoma	3	Grade 2	Grade 2	KRAS Mutation	KRAS Mutation	N0	N0		83.7	Alive	Surgical Specimen	Female	15	Stage I	Stage I	Alive at 1 Year	Alive at 1 Year	Alive at 3 Years	Alive at 3 Years	Alive at 5 Years	Alive at 5 Years	T2	Nuclear TP53 IHC - Negative	TP53 IHC - Negative		3.14951
39	L18	80 - 89 Years	82.5 Years	Lung Adenocarcinoma	Primary Site	Lung Adenocarcinoma	2	Grade 1	Grade 1	KRAS Wild Type	KRAS Wild Type	N0	N0		48.2	Alive	Surgical Specimen	Female	0	Stage I	Stage I	Alive at 1 Year	Alive at 1 Year	Alive at 3 Years	Alive at 3 Years			T1	Nuclear TP53 IHC - Negative	TP53 IHC - Negative		2.69831
40	L19	50 - 59 Years	56.5 Years	Lung Adenocarcinoma	Primary Site	Lung Adenocarcinoma	2	Grade 2	Grade 2	KRAS Mutation	KRAS Mutation	N2	N1+		9.6	Dead	Surgical Specimen	Male	40	Stage III	Stage III	Dead at 1 Year	Dead at 1 Year	Dead at 3 Years	Dead at 3 Years	Dead at 5 Years	Dead at 5 Years	T3	Nuclear TP53 IHC - Negative	TP53 IHC - Negative		3.27666
41	L20	70 - 79 Years	79.8 Years	Lung Adenocarcinoma	Primary Site	Lung Adenocarcinoma	1	Grade 1	Grade 1	KRAS Wild Type	KRAS Wild Type	N0	N0		19.9	Dead	Surgical Specimen	Male	30	Stage I	Stage I	Alive at 1 Year	Alive at 1 Year	Dead at 3 Years	Dead at 3 Years	Dead at 5 Years	Dead at 5 Years	T2	Nuclear TP53 IHC - Negative	TP53 IHC - Negative		3.02871
42	L22	60 - 69 Years	65.6 Years	Lung Adenocarcinoma	Primary Site	Lung Adenocarcinoma	1	Grade 2	Grade 2	KRAS Wild Type	KRAS Wild Type	N0	N0		12.5	Alive	Surgical Specimen	Male	90	Stage I	Stage I	Alive at 1 Year	Alive at 1 Year					T1	Nuclear TP53 IHC - Positive	TP53 IHC - Positive		3.22143
43	L23	60 - 69 Years	62.2 Years	Lung Adenocarcinoma	Primary Site	Lung Adenocarcinoma	2	Grade 2	Grade 2	KRAS Mutation	KRAS Mutation	N2	N1+		15.1	Alive	Surgical Specimen	Male	20	Stage III	Stage III	Alive at 1 Year	Alive at 1 Year					T2	Nuclear TP53 IHC - Negative	TP53 IHC - Negative		2.627
44	L24	80 - 89 Years	84.5 Years	Lung Adenocarcinoma	Primary Site	Lung Adenocarcinoma	3	Grade 3	Grade 3	KRAS Wild Type	KRAS Wild Type	N0	N0		1.6	Alive	Surgical Specimen	Female	75	Stage I	Stage I							T1	Nuclear TP53 IHC - Negative	TP53 IHC - Negative		2.64374
45	L25	60 - 69 Years	62.6 Years	Lung Adenocarcinoma	Primary Site	Lung Adenocarcinoma	3	Grade 1	Grade 1	KRAS Mutation	KRAS Mutation	N0	N0		14.5	Alive	Surgical Specimen	Female	50	Stage I	Stage I	Alive at 1 Year	Alive at 1 Year					T2	Nuclear TP53 IHC - Negative	TP53 IHC - Negative		3.05029
46	L26	60 - 69 Years	61.4 Years	Lung Adenocarcinoma	Primary Site	Lung Adenocarcinoma	3	Grade 3	Grade 3	KRAS Mutation	KRAS Mutation	N0	N0		17.7	Alive	Surgical Specimen	Male	90	Stage I	Stage I	Alive at 1 Year	Alive at 1 Year					T2	Nuclear TP53 IHC - Negative	TP53 IHC - Negative		2.91329
47	L27	70 - 79 Years	70 Years	Lung Adenocarcinoma	Primary Site	Lung Adenocarcinoma	3	Grade 3	Grade 3	KRAS Wild Type	KRAS Wild Type	N0	N0		21.1	Alive	Surgical Specimen	Male	60	Stage I	Stage I	Alive at 1 Year	Alive at 1 Year					T1	Nuclear TP53 IHC - Positive	TP53 IHC - Positive		3.2999
48	L30	50 - 59 Years	51.8 Years	Lung Adenocarcinoma	Primary Site	Lung Adenocarcinoma	1	Grade 2	Grade 2	KRAS Wild Type	KRAS Wild Type	N0	N0		20.2	Alive	Surgical Specimen	Female	20	Stage I	Stage I	Alive at 1 Year	Alive at 1 Year					T1	Nuclear TP53 IHC - Positive	TP53 IHC - Positive		2.92726
49	L31	60 - 69 Years	62.1 Years	Lung Adenocarcinoma	Primary Site	Lung Adenocarcinoma	2	Grade 1	Grade 1	KRAS Wild Type	KRAS Wild Type	N0	N0		25.2	Alive	Surgical Specimen	Female	20	Stage I	Stage I	Alive at 1 Year	Alive at 1 Year					T1	Nuclear TP53 IHC - Negative	TP53 IHC - Negative		3.07254
50	L33	50 - 59 Years	53.5 Years	Lung Adenocarcinoma	Primary Site	Lung Adenocarcinoma	3	Grade 2	Grade 2	KRAS Wild Type	KRAS Wild Type	N0	N0		29.4	Alive	Surgical Specimen	Female	23	Stage III	Stage III	Alive at 1 Year	Alive at 1 Year					T4	Nuclear TP53 IHC - Negative	TP53 IHC - Negative		4.1931
51	L34	70 - 79 Years	77.2 Years	Lung Adenocarcinoma	Primary Site	Lung Adenocarcinoma	3	Grade 2	Grade 2	KRAS Wild Type	KRAS Wild Type	N2	N1+		14.9	Dead	Surgical Specimen	Male	45	Stage III	Stage III	Alive at 1 Year	Alive at 1 Year	Dead at 3 Years	Dead at 3 Years	Dead at 5 Years	Dead at 5 Years	T1	Nuclear TP53 IHC - Positive	TP53 IHC - Positive		3.71922
52	L35	60 - 69 Years	64.4 Years	Lung Adenocarcinoma	Primary Site	Lung Adenocarcinoma	3	Grade 2	Grade 2	KRAS Mutation	KRAS Mutation	N2	N1+		28.2	Dead	Surgical Specimen	Male	4	Stage III	Stage III	Alive at 1 Year	Alive at 1 Year	Dead at 3 Years	Dead at 3 Years	Dead at 5 Years	Dead at 5 Years	T2	Nuclear TP53 IHC - Positive	TP53 IHC - Positive		3.53941
53	L36	60 - 69 Years	69.7 Years	Lung Adenocarcinoma	Primary Site	Lung Adenocarcinoma	3	Grade 2	Grade 2	KRAS Mutation	KRAS Mutation	N2	N1+		7.2	Dead	Surgical Specimen	Male	25	Stage III	Stage III	Dead at 1 Year	Dead at 1 Year	Dead at 3 Years	Dead at 3 Years	Dead at 5 Years	Dead at 5 Years	T1	Nuclear TP53 IHC - Negative	TP53 IHC - Negative		3.02518
54	L37	60 - 69 Years	64.4 Years	Lung Adenocarcinoma	Primary Site	Lung Adenocarcinoma	3	Grade 3	Grade 3	KRAS Mutation	KRAS Mutation	N2	N1+		2.6	Dead	Surgical Specimen	Male	84	Stage III	Stage III	Dead at 1 Year	Dead at 1 Year	Dead at 3 Years	Dead at 3 Years	Dead at 5 Years	Dead at 5 Years	T1	Nuclear TP53 IHC - Negative	TP53 IHC - Negative		3.20069
55	L38	70 - 79 Years	78.5 Years	Lung Adenocarcinoma	Primary Site	Lung Adenocarcinoma	2	Grade 3	Grade 3	KRAS Mutation	KRAS Mutation	N2	N1+		10	Alive	Surgical Specimen	Female	2	Stage III	Stage III							T4	Nuclear TP53 IHC - Positive	TP53 IHC - Positive		2.9577
56	L40	50 - 59 Years	54.9 Years	Lung Adenocarcinoma	Primary Site	Lung Adenocarcinoma	3	Grade 2	Grade 2	KRAS Wild Type	KRAS Wild Type	N2	N1+		20.1	Dead	Surgical Specimen	Female	7.5	Stage III	Stage III	Alive at 1 Year	Alive at 1 Year	Dead at 3 Years	Dead at 3 Years	Dead at 5 Years	Dead at 5 Years	T1	Nuclear TP53 IHC - Negative	TP53 IHC - Negative		3.89865
57	L41	70 - 79 Years	73.1 Years	Lung Adenocarcinoma	Primary Site	Lung Adenocarcinoma	3	Grade 3	Grade 3	KRAS Mutation	KRAS Mutation	N0	N0		8.4	Dead	Surgical Specimen	Female	26	Stage I	Stage I	Dead at 1 Year	Dead at 1 Year	Dead at 3 Years	Dead at 3 Years	Dead at 5 Years	Dead at 5 Years	T2	Nuclear TP53 IHC - Negative	TP53 IHC - Negative		3.44453
58	L42	70 - 79 Years	76 Years	Lung Adenocarcinoma	Primary Site	Lung Adenocarcinoma	1	Grade 1	Grade 1	KRAS Wild Type	KRAS Wild Type	N0	N0		63.4	Alive	Surgical Specimen	Female	40	Stage I	Stage I	Alive at 1 Year	Alive at 1 Year	Alive at 3 Years	Alive at 3 Years	Alive at 5 Years	Alive at 5 Years	T1	Nuclear TP53 IHC - Negative	TP53 IHC - Negative		2.61308
59	L43	50 - 59 Years	50.6 Years	Lung Adenocarcinoma	Primary Site	Lung Adenocarcinoma	3	Grade 2	Grade 2	KRAS Wild Type	KRAS Wild Type	N0	N0		78.5	Alive	Surgical Specimen	Female	57	Stage I	Stage I	Alive at 1 Year	Alive at 1 Year	Alive at 3 Years	Alive at 3 Years	Alive at 5 Years	Alive at 5 Years	T2	Nuclear TP53 IHC - Negative	TP53 IHC - Negative		3.57069
60	L45	70 - 79 Years	74.9 Years	Lung Adenocarcinoma	Primary Site	Lung Adenocarcinoma	2	Grade 3	Grade 3	KRAS Mutation	KRAS Mutation	N0	N0		29.6	Dead	Surgical Specimen	Female	30	Stage I	Stage I	Alive at 1 Year	Alive at 1 Year	Dead at 3 Years	Dead at 3 Years	Dead at 5 Years	Dead at 5 Years	T1	Nuclear TP53 IHC - Negative	TP53 IHC - Negative		3.5527
61	L46	60 - 69 Years	60.4 Years	Lung Adenocarcinoma	Primary Site	Lung Adenocarcinoma	2	Grade 3	Grade 3	KRAS Mutation	KRAS Mutation	N0	N0		82.4	Alive	Surgical Specimen	Male	160	Stage I	Stage I	Alive at 1 Year	Alive at 1 Year	Alive at 3 Years	Alive at 3 Years	Alive at 5 Years	Alive at 5 Years	T2	Nuclear TP53 IHC - Negative	TP53 IHC - Negative		3.17478
62	L47	60 - 69 Years	60 Years	Lung Adenocarcinoma	Primary Site	Lung Adenocarcinoma	2	Grade 2	Grade 2	KRAS Mutation	KRAS Mutation	N0	N0		60.5	Alive	Surgical Specimen	Male	27	Stage I	Stage I	Alive at 1 Year	Alive at 1 Year	Alive at 3 Years	Alive at 3 Years	Alive at 5 Years	Alive at 5 Years	T2	Nuclear TP53 IHC - Negative	TP53 IHC - Negative		3.55059
63	L48	40 - 49 Years	42.8 Years	Lung Adenocarcinoma	Primary Site	Lung Adenocarcinoma	2	Grade 2	Grade 2	KRAS Wild Type	KRAS Wild Type	N0	N0		77.8	Alive	Surgical Specimen	Male	60	Stage I	Stage I	Alive at 1 Year	Alive at 1 Year	Alive at 3 Years	Alive at 3 Years	Alive at 5 Years	Alive at 5 Years	T1	Nuclear TP53 IHC - Negative	TP53 IHC - Negative		2.6839
64	L49	60 - 69 Years	65.8 Years	Lung Adenocarcinoma	Primary Site	Lung Adenocarcinoma	2	Grade 2	Grade 2	KRAS Mutation	KRAS Mutation	N0	N0		70.7	Alive	Surgical Specimen	Female	20	Stage I	Stage I	Alive at 1 Year	Alive at 1 Year	Alive at 3 Years	Alive at 3 Years	Alive at 5 Years	Alive at 5 Years	T1	Nuclear TP53 IHC - Negative	TP53 IHC - Negative		3.18173
65	L50	70 - 79 Years	72.1 Years	Lung Adenocarcinoma	Primary Site	Lung Adenocarcinoma	2	Grade 2	Grade 2	KRAS Mutation	KRAS Mutation	N0	N0		19	Dead	Surgical Specimen	Male	100	Stage I	Stage I	Alive at 1 Year	Alive at 1 Year	Dead at 3 Years	Dead at 3 Years	Dead at 5 Years	Dead at 5 Years	T1	Nuclear TP53 IHC - Positive	TP53 IHC - Positive		2.58784
66	L52	60 - 69 Years	67.3 Years	Lung Adenocarcinoma	Primary Site	Lung Adenocarcinoma	1	Grade 1	Grade 1	KRAS Wild Type	KRAS Wild Type	N0	N0		65.4	Alive	Surgical Specimen	Male	30	Stage I	Stage I	Alive at 1 Year	Alive at 1 Year	Alive at 3 Years	Alive at 3 Years	Alive at 5 Years	Alive at 5 Years	T1	Nuclear TP53 IHC - Negative	TP53 IHC - Negative		3.63691
67	L53	50 - 59 Years	58.5 Years	Lung Adenocarcinoma	Primary Site	Lung Adenocarcinoma	2	Grade 2	Grade 2	KRAS Wild Type	KRAS Wild Type	N2	N1+		16.6	Dead	Surgical Specimen	Female	0	Stage III	Stage III	Alive at 1 Year	Alive at 1 Year	Dead at 3 Years	Dead at 3 Years	Dead at 5 Years	Dead at 5 Years	T2	Nuclear TP53 IHC - Negative	TP53 IHC - Negative		2.74559
68	L54	40 - 49 Years	45.8 Years	Lung Adenocarcinoma	Primary Site	Lung Adenocarcinoma	1	Grade 3	Grade 3	KRAS Mutation	KRAS Mutation	N1	N1+		4	Dead	Surgical Specimen	Female	75	Stage III	Stage III	Dead at 1 Year	Dead at 1 Year	Dead at 3 Years	Dead at 3 Years	Dead at 5 Years	Dead at 5 Years	T3	Nuclear TP53 IHC - Positive	TP53 IHC - Positive		3.16416
69	L56	60 - 69 Years	60.2 Years	Lung Adenocarcinoma	Primary Site	Lung Adenocarcinoma	3	Grade 2	Grade 2	KRAS Wild Type	KRAS Wild Type	N0	N0		61.8	Alive	Surgical Specimen	Male	90	Stage I	Stage I	Alive at 1 Year	Alive at 1 Year	Alive at 3 Years	Alive at 3 Years	Alive at 5 Years	Alive at 5 Years	T1	Nuclear TP53 IHC - Positive	TP53 IHC - Positive		3.90811
70	L57	70 - 79 Years	73.6 Years	Lung Adenocarcinoma	Primary Site	Lung Adenocarcinoma	2	Grade 2	Grade 2	KRAS Mutation	KRAS Mutation	N0	N0		54.8	Alive	Surgical Specimen	Female	50	Stage I	Stage I	Alive at 1 Year	Alive at 1 Year	Alive at 3 Years	Alive at 3 Years			T2	Nuclear TP53 IHC - Negative	TP53 IHC - Negative		2.9764
71	L59	70 - 79 Years	71.5 Years	Lung Adenocarcinoma	Primary Site	Lung Adenocarcinoma	3	Grade 2	Grade 2	KRAS Mutation	KRAS Mutation	N2	N1+		54.6	Alive	Surgical Specimen	Female	25	Stage III	Stage III	Alive at 1 Year	Alive at 1 Year	Alive at 3 Years	Alive at 3 Years			T2	Nuclear TP53 IHC - Negative	TP53 IHC - Negative		3.71288
72	L61	60 - 69 Years	63.1 Years	Lung Adenocarcinoma	Primary Site	Lung Adenocarcinoma	1	Grade 2	Grade 2	KRAS Wild Type	KRAS Wild Type	N0	N0		20.6	Dead	Surgical Specimen	Female	30	Stage I	Stage I	Alive at 1 Year	Alive at 1 Year	Dead at 3 Years	Dead at 3 Years	Dead at 5 Years	Dead at 5 Years	T2	Nuclear TP53 IHC - Negative	TP53 IHC - Negative		3.8326
73	L62	50 - 59 Years	52.3 Years	Lung Adenocarcinoma	Primary Site	Lung Adenocarcinoma	2	Grade 2	Grade 2	KRAS Wild Type	KRAS Wild Type	N2	N1+		52.4	Alive	Surgical Specimen	Female	0	Stage III	Stage III	Alive at 1 Year	Alive at 1 Year	Alive at 3 Years	Alive at 3 Years			T3	Nuclear TP53 IHC - Negative	TP53 IHC - Negative		2.75923
74	L64	60 - 69 Years	65.4 Years	Lung Adenocarcinoma	Primary Site	Lung Adenocarcinoma	2	Grade 2	Grade 2	KRAS Wild Type	KRAS Wild Type	N0	N0		48.1	Alive	Surgical Specimen	Male	12	Stage I	Stage I	Alive at 1 Year	Alive at 1 Year	Alive at 3 Years	Alive at 3 Years			T2	Nuclear TP53 IHC - Positive	TP53 IHC - Positive		3.05058
75	L65	50 - 59 Years	59.6 Years	Lung Adenocarcinoma	Primary Site	Lung Adenocarcinoma	2	Grade 2	Grade 2	KRAS Wild Type	KRAS Wild Type	N0	N0		52.9	Alive	Surgical Specimen	Male	60	Stage I	Stage I	Alive at 1 Year	Alive at 1 Year	Alive at 3 Years	Alive at 3 Years			T1	Nuclear TP53 IHC - Negative	TP53 IHC - Negative		3.25649
76	L76	40 - 49 Years	46.2 Years	Lung Adenocarcinoma	Primary Site	Lung Adenocarcinoma	3	Grade 3	Grade 3	KRAS Mutation	KRAS Mutation	N0	N0		87.7	Alive	Surgical Specimen	Male	50	Stage I	Stage I	Alive at 1 Year	Alive at 1 Year	Alive at 3 Years	Alive at 3 Years	Alive at 5 Years	Alive at 5 Years	T1	Nuclear TP53 IHC - Negative	TP53 IHC - Negative		3.96588
77	L78	70 - 79 Years	75.6 Years	Lung Adenocarcinoma	Primary Site	Lung Adenocarcinoma	1	Grade 2	Grade 2	KRAS Mutation	KRAS Mutation	N0	N0		36.5	Alive	Surgical Specimen	Female	108	Stage I	Stage I	Alive at 1 Year	Alive at 1 Year	Alive at 3 Years	Alive at 3 Years			T1	Nuclear TP53 IHC - Negative	TP53 IHC - Negative		2.86094
78	L79	40 - 49 Years	49 Years	Lung Adenocarcinoma	Primary Site	Lung Adenocarcinoma	1	Grade 3	Grade 3	KRAS Wild Type	KRAS Wild Type	N0	N0		8.7	Dead	Surgical Specimen	Female	60	Stage I	Stage I	Dead at 1 Year	Dead at 1 Year	Dead at 3 Years	Dead at 3 Years	Dead at 5 Years	Dead at 5 Years	T2	Nuclear TP53 IHC - Negative	TP53 IHC - Negative		3.38904
79	L80	60 - 69 Years	68.2 Years	Lung Adenocarcinoma	Primary Site	Lung Adenocarcinoma	1	Grade 2	Grade 2	KRAS Mutation	KRAS Mutation	N0	N0		10.1	Dead	Surgical Specimen	Female	50	Stage I	Stage I	Dead at 1 Year	Dead at 1 Year	Dead at 3 Years	Dead at 3 Years	Dead at 5 Years	Dead at 5 Years	T2	Nuclear TP53 IHC - Positive	TP53 IHC - Positive		4.37684
80	L81	50 - 59 Years	58.4 Years	Lung Adenocarcinoma	Primary Site	Lung Adenocarcinoma	1	Grade 1	Grade 1	KRAS Wild Type	KRAS Wild Type	N0	N0		36	Alive	Surgical Specimen	Male	90	Stage I	Stage I	Alive at 1 Year	Alive at 1 Year					T1	Nuclear TP53 IHC - Negative	TP53 IHC - Negative		1.49368
81	L82	60 - 69 Years	69.2 Years	Lung Adenocarcinoma	Primary Site	Lung Adenocarcinoma	2	Grade 1	Grade 1	KRAS Wild Type	KRAS Wild Type	N0	N0		34.1	Alive	Surgical Specimen	Female	40	Stage I	Stage I	Alive at 1 Year	Alive at 1 Year					T1	Nuclear TP53 IHC - Negative	TP53 IHC - Negative		2.91816
82	L83	60 - 69 Years	62 Years	Lung Adenocarcinoma	Primary Site	Lung Adenocarcinoma	1	Grade 1	Grade 1	KRAS Wild Type	KRAS Wild Type	N0	N0		30.6	Alive	Surgical Specimen	Female	0	Stage I	Stage I	Alive at 1 Year	Alive at 1 Year					T2	Nuclear TP53 IHC - Negative	TP53 IHC - Negative		2.87229
83	L84	60 - 69 Years	66.8 Years	Lung Adenocarcinoma	Primary Site	Lung Adenocarcinoma	2	Grade 3	Grade 3	KRAS Wild Type	KRAS Wild Type	N0	N0		32.2	Alive	Surgical Specimen	Female	15	Stage I	Stage I	Alive at 1 Year	Alive at 1 Year					T2	Nuclear TP53 IHC - Negative	TP53 IHC - Negative		3.11448
84	L85	60 - 69 Years	60.2 Years	Lung Adenocarcinoma	Primary Site	Lung Adenocarcinoma	1	Grade 2	Grade 2	KRAS Mutation	KRAS Mutation	N0	N0		26.8	Alive	Surgical Specimen	Male	60	Stage I	Stage I	Alive at 1 Year	Alive at 1 Year					T1	Nuclear TP53 IHC - Negative	TP53 IHC - Negative		3.45264
85	L86	60 - 69 Years	62.7 Years	Lung Adenocarcinoma	Primary Site	Lung Adenocarcinoma	2	Grade 1	Grade 1	KRAS Wild Type	KRAS Wild Type	N0	N0		10.1	Alive	Surgical Specimen	Female	45	Stage I	Stage I							T1	Nuclear TP53 IHC - Negative	TP53 IHC - Negative		3.09578
86	L87	60 - 69 Years	66.3 Years	Lung Adenocarcinoma	Primary Site	Lung Adenocarcinoma	2	Grade 2	Grade 2	KRAS Wild Type	KRAS Wild Type	N0	N0		10.4	Alive	Surgical Specimen	Male	18	Stage I	Stage I							T1	Nuclear TP53 IHC - Positive	TP53 IHC - Positive		2.98137
87	L88	50 - 59 Years	52.9 Years	Lung Adenocarcinoma	Primary Site	Lung Adenocarcinoma	1	Grade 3	Grade 3	KRAS Mutation	KRAS Mutation	N0	N0		8.3	Alive	Surgical Specimen	Female	60	Stage I	Stage I							T1	Nuclear TP53 IHC - Positive	TP53 IHC - Positive		3.37562
88	L89	50 - 59 Years	58.8 Years	Lung Adenocarcinoma	Primary Site	Lung Adenocarcinoma	1	Grade 2	Grade 2	KRAS Mutation	KRAS Mutation	N2	N1+		12.2	Alive	Surgical Specimen	Male	48	Stage III	Stage III	Alive at 1 Year	Alive at 1 Year					T2				2.94442
89	L90	60 - 69 Years	63.8 Years	Lung Adenocarcinoma	Primary Site	Lung Adenocarcinoma	1	Grade 2	Grade 2	KRAS Wild Type	KRAS Wild Type	N0	N0		5.8	Dead	Surgical Specimen	Female	100	Stage I	Stage I	Dead at 1 Year	Dead at 1 Year	Dead at 3 Years	Dead at 3 Years	Dead at 5 Years	Dead at 5 Years	T1	Nuclear TP53 IHC - Negative	TP53 IHC - Negative		3.94912
90	L91	60 - 69 Years	63.7 Years	Lung Adenocarcinoma	Primary Site	Lung Adenocarcinoma	2	Grade 3	Grade 3	KRAS Wild Type	KRAS Wild Type	N2	N1+		6.1	Alive	Surgical Specimen	Male	30	Stage III	Stage III							T2	Nuclear TP53 IHC - Negative	TP53 IHC - Negative		3.49204
91	L92	50 - 59 Years	55.4 Years	Lung Adenocarcinoma	Primary Site	Lung Adenocarcinoma	1	Grade 3	Grade 3	KRAS Wild Type	KRAS Wild Type	N0	N0		8.5	Alive	Surgical Specimen	Male	50	Stage III	Stage III							T4	Nuclear TP53 IHC - Negative	TP53 IHC - Negative		2.64805
92	L94	70 - 79 Years	72 Years	Lung Adenocarcinoma	Primary Site	Lung Adenocarcinoma	3	Grade 2	Grade 2	KRAS Wild Type	KRAS Wild Type	N2	N1+		2.4	Dead	Surgical Specimen	Male	50	Stage III	Stage III	Dead at 1 Year	Dead at 1 Year	Dead at 3 Years	Dead at 3 Years	Dead at 5 Years	Dead at 5 Years	T3	Nuclear TP53 IHC - Negative	TP53 IHC - Negative		3.79
93	L95	70 - 79 Years	72 Years	Lung Adenocarcinoma	Primary Site	Lung Adenocarcinoma	3	Grade 3	Grade 3	KRAS Mutation	KRAS Mutation	N2	N1+		5.4	Dead	Surgical Specimen	Female	50	Stage III	Stage III	Dead at 1 Year	Dead at 1 Year	Dead at 3 Years	Dead at 3 Years	Dead at 5 Years	Dead at 5 Years	T2	Nuclear TP53 IHC - Negative	TP53 IHC - Negative		3.20715
94	L96	60 - 69 Years	64 Years	Lung Adenocarcinoma	Primary Site	Lung Adenocarcinoma	1	Grade 2	Grade 2	KRAS Mutation	KRAS Mutation	N1	N1+		21.2	Dead	Surgical Specimen	Female	50	Stage III	Stage III	Alive at 1 Year	Alive at 1 Year	Dead at 3 Years	Dead at 3 Years	Dead at 5 Years	Dead at 5 Years	T3	Nuclear TP53 IHC - Negative	TP53 IHC - Negative		2.91997
95	L97	60 - 69 Years	63.6 Years	Lung Adenocarcinoma	Primary Site	Lung Adenocarcinoma	2	Grade 1	Grade 1	KRAS Mutation	KRAS Mutation	N0	N0		4.9	Alive	Surgical Specimen	Female	34	Stage I	Stage I							T1	Nuclear TP53 IHC - Negative	TP53 IHC - Negative		3.59038
96	L99	70 - 79 Years	73.8 Years	Lung Adenocarcinoma	Primary Site	Lung Adenocarcinoma	1	Grade 1	Grade 1	KRAS Mutation	KRAS Mutation	N0	N0		4.5	Alive	Surgical Specimen	Male	55	Stage I	Stage I							T2	Nuclear TP53 IHC - Negative	TP53 IHC - Negative		2.92099
