# Supplementary material for: Overexpression of molecule GRP94 favors tumor progression in lung adenocarcinoma by interaction with regulatory T cells
Source: Thorac Cancer. 2020 Jan 22;11(3):704–12. doi: 10.1111/1759-7714.13321 (PMC7049511; doi:10.1111/1759-7714.13321)
Supplement: Supplementary file 1 — Appendix S1: Supporting information [file TCA-11-704-s001.zip › Oncomine data/Clinical outcome/Lung/singleGene_dataset.csv]

Okayama Lung		22080568	5.2895	cutoff
Sample Number	Sample Name	Age	Age (Detailed)	Cancer and Normal Type	Cancer Sample Site	Cancer Type	Cluster	EGFR Mutation Status	EGFR Mutation Status (Lung Adenocarcinoma)	EML4-ALK Gene Fusion Status	EML4-ALK Gene Fusion Status (Lung Adenocarcinoma)	GEO ID	Group	KRAS Mutation Status	KRAS Mutation Status (Lung Adenocarcinoma)	MYC	MYC Copy Number	Normal Tissue Type	Overall Survival Followup Time (Days)	Overall Survival Status	HSP90B1 / 200598_s_at	Recurrence Followup Time (Days)	Recurrence Status	Recurrence Status at 1 Year	Recurrence Status at 1 Year (Lung Adenocarcinoma)	Recurrence Status at 3 Years	Recurrence Status at 3 Years (Lung Adenocarcinoma)	Recurrence Status at 5 Years	Recurrence Status at 5 Years (Lung Adenocarcinoma)	Sample Type	Sex	Smoking Status	Smoking Status (Lung Adenocarcinoma)	Stage	Stage (Lung Adenocarcinoma)	Survival Status at 1 Year	Survival Status at 1 Year (Lung Adenocarcinoma)	Survival Status at 3 Years	Survival Status at 3 Years (Lung Adenocarcinoma)	Survival Status at 5 Years	Survival Status at 5 Years (Lung Adenocarcinoma)	Gene / Reporter	HSP90B1 / 200598_s_at
54	KH043	60 - 69 Years	69 Years	Lung Adenocarcinoma	Primary Site	Lung Adenocarcinoma	Cluster 1	EGFR Wild Type	EGFR Wild Type	No EML4-ALK Gene Fusion	No EML4-ALK Gene Fusion	GSM773573	Group A	KRAS Wild Type	KRAS Wild Type	Low	1.066		221	1	6.00365	99	Recurrence	Recurrence at 1 Year	Recurrence at 1 Year	Recurrence at 3 Years	Recurrence at 3 Years	Recurrence at 5 Years	Recurrence at 5 Years	Surgical Specimen	Male	Smoker	Smoker	Stage II	Stage II	Dead at 1 Year	Dead at 1 Year	Dead at 3 Years	Dead at 3 Years	Dead at 5 Years	Dead at 5 Years		6.00365
78	KH117	50 - 59 Years	54 Years	Lung Adenocarcinoma	Primary Site	Lung Adenocarcinoma	Cluster 1	EGFR Wild Type	EGFR Wild Type	No EML4-ALK Gene Fusion	No EML4-ALK Gene Fusion	GSM773597	Group A	KRAS Wild Type	KRAS Wild Type	Low	0.849		259	1	6.1056	259	No Recurrence							Surgical Specimen	Female	Never Smoker	Never Smoker	Stage II	Stage II	Dead at 1 Year	Dead at 1 Year	Dead at 3 Years	Dead at 3 Years	Dead at 5 Years	Dead at 5 Years		6.1056
28	KH119	50 - 59 Years	58 Years	Lung Adenocarcinoma	Primary Site	Lung Adenocarcinoma	Cluster 1	EGFR Wild Type	EGFR Wild Type	EML4-ALK Gene Fusion	EML4-ALK Gene Fusion	GSM773547		KRAS Wild Type	KRAS Wild Type	Low	1.403		300	1	5.3845	143	No Recurrence							Surgical Specimen	Male	Smoker	Smoker	Stage II	Stage II	Dead at 1 Year	Dead at 1 Year	Dead at 3 Years	Dead at 3 Years	Dead at 5 Years	Dead at 5 Years		5.3845
56	KH060	60 - 69 Years	68 Years	Lung Adenocarcinoma	Primary Site	Lung Adenocarcinoma	Cluster 1	EGFR Wild Type	EGFR Wild Type	No EML4-ALK Gene Fusion	No EML4-ALK Gene Fusion	GSM773575	Group A	KRAS Wild Type	KRAS Wild Type	Low	1.057		346	1	5.65658	163	Recurrence	Recurrence at 1 Year	Recurrence at 1 Year	Recurrence at 3 Years	Recurrence at 3 Years	Recurrence at 5 Years	Recurrence at 5 Years	Surgical Specimen	Male	Smoker	Smoker	Stage II	Stage II	Dead at 1 Year	Dead at 1 Year	Dead at 3 Years	Dead at 3 Years	Dead at 5 Years	Dead at 5 Years		5.65658
60	KH036	60 - 69 Years	68 Years	Lung Adenocarcinoma	Primary Site	Lung Adenocarcinoma	Cluster 1	EGFR Wild Type	EGFR Wild Type	No EML4-ALK Gene Fusion	No EML4-ALK Gene Fusion	GSM773579	Group A	KRAS Wild Type	KRAS Wild Type	Low	1.133		425	1	5.98392	250	Recurrence	Recurrence at 1 Year	Recurrence at 1 Year	Recurrence at 3 Years	Recurrence at 3 Years	Recurrence at 5 Years	Recurrence at 5 Years	Surgical Specimen	Male	Smoker	Smoker	Stage II	Stage II	Alive at 1 Year	Alive at 1 Year	Dead at 3 Years	Dead at 3 Years	Dead at 5 Years	Dead at 5 Years		5.98392
21	KH024	50 - 59 Years	55 Years	Lung Adenocarcinoma	Primary Site	Lung Adenocarcinoma	Cluster 1	EGFR Wild Type	EGFR Wild Type	EML4-ALK Gene Fusion	EML4-ALK Gene Fusion	GSM773540		KRAS Wild Type	KRAS Wild Type	Low	1.263		437	1	5.72324	253	Recurrence	Recurrence at 1 Year	Recurrence at 1 Year	Recurrence at 3 Years	Recurrence at 3 Years	Recurrence at 5 Years	Recurrence at 5 Years	Surgical Specimen	Female	Never Smoker	Never Smoker	Stage II	Stage II	Alive at 1 Year	Alive at 1 Year	Dead at 3 Years	Dead at 3 Years	Dead at 5 Years	Dead at 5 Years		5.72324
121	KH057	50 - 59 Years	58 Years	Lung Adenocarcinoma	Primary Site	Lung Adenocarcinoma		EGFR Mutation	EGFR Mutation	No EML4-ALK Gene Fusion	No EML4-ALK Gene Fusion	GSM773640		KRAS Wild Type	KRAS Wild Type	Low	1.043		540	1	5.93402	313	Recurrence	Recurrence at 1 Year	Recurrence at 1 Year	Recurrence at 3 Years	Recurrence at 3 Years	Recurrence at 5 Years	Recurrence at 5 Years	Surgical Specimen	Male	Smoker	Smoker	Stage II	Stage II	Alive at 1 Year	Alive at 1 Year	Dead at 3 Years	Dead at 3 Years	Dead at 5 Years	Dead at 5 Years		5.93402
55	KH077	60 - 69 Years	61 Years	Lung Adenocarcinoma	Primary Site	Lung Adenocarcinoma	Cluster 1	EGFR Wild Type	EGFR Wild Type	No EML4-ALK Gene Fusion	No EML4-ALK Gene Fusion	GSM773574	Group A	KRAS Wild Type	KRAS Wild Type	Low	1.033		546	1	4.50166	100	Recurrence	Recurrence at 1 Year	Recurrence at 1 Year	Recurrence at 3 Years	Recurrence at 3 Years	Recurrence at 5 Years	Recurrence at 5 Years	Surgical Specimen	Male	Smoker	Smoker	Stage II	Stage II	Alive at 1 Year	Alive at 1 Year	Dead at 3 Years	Dead at 3 Years	Dead at 5 Years	Dead at 5 Years		4.50166
125	KH056	60 - 69 Years	66 Years	Lung Adenocarcinoma	Primary Site	Lung Adenocarcinoma		EGFR Mutation	EGFR Mutation	No EML4-ALK Gene Fusion	No EML4-ALK Gene Fusion	GSM773644		KRAS Wild Type	KRAS Wild Type	Low	1.176		564	1	5.29277	253	Recurrence	Recurrence at 1 Year	Recurrence at 1 Year	Recurrence at 3 Years	Recurrence at 3 Years	Recurrence at 5 Years	Recurrence at 5 Years	Surgical Specimen	Male	Smoker	Smoker	Stage II	Stage II	Alive at 1 Year	Alive at 1 Year	Dead at 3 Years	Dead at 3 Years	Dead at 5 Years	Dead at 5 Years		5.29277
63	KH073	60 - 69 Years	64 Years	Lung Adenocarcinoma	Primary Site	Lung Adenocarcinoma	Cluster 1	EGFR Wild Type	EGFR Wild Type	No EML4-ALK Gene Fusion	No EML4-ALK Gene Fusion	GSM773582	Group A	KRAS Wild Type	KRAS Wild Type	Low	1.45		565	0	5.70943	512	Recurrence	No Recurrence at 1 Year	No Recurrence at 1 Year	Recurrence at 3 Years	Recurrence at 3 Years	Recurrence at 5 Years	Recurrence at 5 Years	Surgical Specimen	Male	Smoker	Smoker	Stage IB	Stage I	Alive at 1 Year	Alive at 1 Year						5.70943
27	KH083	60 - 69 Years	68 Years	Lung Adenocarcinoma	Primary Site	Lung Adenocarcinoma	Cluster 1	EGFR Wild Type	EGFR Wild Type	EML4-ALK Gene Fusion	EML4-ALK Gene Fusion	GSM773546		KRAS Wild Type	KRAS Wild Type	Low	0.884		606	0	5.98147	606	No Recurrence	No Recurrence at 1 Year	No Recurrence at 1 Year					Surgical Specimen	Female	Never Smoker	Never Smoker	Stage II	Stage II	Alive at 1 Year	Alive at 1 Year						5.98147
146	KH053	60 - 69 Years	63 Years	Lung Adenocarcinoma	Primary Site	Lung Adenocarcinoma		EGFR Mutation	EGFR Mutation	No EML4-ALK Gene Fusion	No EML4-ALK Gene Fusion	GSM773665		KRAS Wild Type	KRAS Wild Type	Low	1.172		630	1	6.46287	463	Recurrence	No Recurrence at 1 Year	No Recurrence at 1 Year	Recurrence at 3 Years	Recurrence at 3 Years	Recurrence at 5 Years	Recurrence at 5 Years	Surgical Specimen	Male	Smoker	Smoker	Stage IA	Stage I	Alive at 1 Year	Alive at 1 Year	Dead at 3 Years	Dead at 3 Years	Dead at 5 Years	Dead at 5 Years		6.46287
84	KH082	60 - 69 Years	60 Years	Lung Adenocarcinoma	Primary Site	Lung Adenocarcinoma	Cluster 1	EGFR Wild Type	EGFR Wild Type	No EML4-ALK Gene Fusion	No EML4-ALK Gene Fusion	GSM773603	Group A	KRAS Wild Type	KRAS Wild Type	High	1.614		636	0	6.64756	636	No Recurrence	No Recurrence at 1 Year	No Recurrence at 1 Year					Surgical Specimen	Male	Smoker	Smoker	Stage II	Stage II	Alive at 1 Year	Alive at 1 Year						6.64756
33	KH029	60 - 69 Years	60 Years	Lung Adenocarcinoma	Primary Site	Lung Adenocarcinoma		EGFR Wild Type	EGFR Wild Type	No EML4-ALK Gene Fusion	No EML4-ALK Gene Fusion	GSM773552		KRAS Mutation	KRAS Mutation	Low	1.454		639	1	5.51299	590	Recurrence	No Recurrence at 1 Year	No Recurrence at 1 Year	Recurrence at 3 Years	Recurrence at 3 Years	Recurrence at 5 Years	Recurrence at 5 Years	Surgical Specimen	Male	Smoker	Smoker	Stage II	Stage II	Alive at 1 Year	Alive at 1 Year	Dead at 3 Years	Dead at 3 Years	Dead at 5 Years	Dead at 5 Years		5.51299
124	KH008	60 - 69 Years	66 Years	Lung Adenocarcinoma	Primary Site	Lung Adenocarcinoma		EGFR Mutation	EGFR Mutation	No EML4-ALK Gene Fusion	No EML4-ALK Gene Fusion	GSM773643		KRAS Wild Type	KRAS Wild Type	Low	1.222		702	1	6.45372	631	Recurrence	No Recurrence at 1 Year	No Recurrence at 1 Year	Recurrence at 3 Years	Recurrence at 3 Years	Recurrence at 5 Years	Recurrence at 5 Years	Surgical Specimen	Male	Smoker	Smoker	Stage II	Stage II	Alive at 1 Year	Alive at 1 Year	Dead at 3 Years	Dead at 3 Years	Dead at 5 Years	Dead at 5 Years		6.45372
91	KH182	50 - 59 Years	52 Years	Lung Adenocarcinoma	Primary Site	Lung Adenocarcinoma	Cluster 2	EGFR Wild Type	EGFR Wild Type	No EML4-ALK Gene Fusion	No EML4-ALK Gene Fusion	GSM773610	Group B	KRAS Wild Type	KRAS Wild Type	Low	1.101		729	0	5.2451	729	No Recurrence	No Recurrence at 1 Year	No Recurrence at 1 Year					Surgical Specimen	Male	Smoker	Smoker	Stage IB	Stage I	Alive at 1 Year	Alive at 1 Year						5.2451
151	KH075	40 - 49 Years	47 Years	Lung Adenocarcinoma	Primary Site	Lung Adenocarcinoma		EGFR Mutation	EGFR Mutation	No EML4-ALK Gene Fusion	No EML4-ALK Gene Fusion	GSM773670		KRAS Wild Type	KRAS Wild Type	High	1.665		740	0	4.78664	740	No Recurrence	No Recurrence at 1 Year	No Recurrence at 1 Year					Surgical Specimen	Male	Smoker	Smoker	Stage II	Stage II	Alive at 1 Year	Alive at 1 Year						4.78664
22	KH081	30 - 39 Years	38 Years	Lung Adenocarcinoma	Primary Site	Lung Adenocarcinoma	Cluster 1	EGFR Wild Type	EGFR Wild Type	EML4-ALK Gene Fusion	EML4-ALK Gene Fusion	GSM773541		KRAS Wild Type	KRAS Wild Type	Low	1.064		743	0	6.56304	57	Recurrence	Recurrence at 1 Year	Recurrence at 1 Year	Recurrence at 3 Years	Recurrence at 3 Years	Recurrence at 5 Years	Recurrence at 5 Years	Surgical Specimen	Female	Smoker	Smoker	Stage II	Stage II	Alive at 1 Year	Alive at 1 Year						6.56304
159	KH079	40 - 49 Years	49 Years	Lung Adenocarcinoma	Primary Site	Lung Adenocarcinoma		EGFR Mutation	EGFR Mutation	No EML4-ALK Gene Fusion	No EML4-ALK Gene Fusion	GSM773678		KRAS Wild Type	KRAS Wild Type	Low	1.005		754	0	4.74637	754	No Recurrence	No Recurrence at 1 Year	No Recurrence at 1 Year					Surgical Specimen	Male	Smoker	Smoker	Stage II	Stage II	Alive at 1 Year	Alive at 1 Year						4.74637
163	KH181	60 - 69 Years	68 Years	Lung Adenocarcinoma	Primary Site	Lung Adenocarcinoma		EGFR Mutation	EGFR Mutation	No EML4-ALK Gene Fusion	No EML4-ALK Gene Fusion	GSM773682		KRAS Wild Type	KRAS Wild Type	Low	1.121		774	0	5.28596	774	No Recurrence	No Recurrence at 1 Year	No Recurrence at 1 Year					Surgical Specimen	Male	Smoker	Smoker	Stage IB	Stage I	Alive at 1 Year	Alive at 1 Year						5.28596
120	KH002	60 - 69 Years	60 Years	Lung Adenocarcinoma	Primary Site	Lung Adenocarcinoma		EGFR Mutation	EGFR Mutation	No EML4-ALK Gene Fusion	No EML4-ALK Gene Fusion	GSM773639		KRAS Wild Type	KRAS Wild Type	Low	1.027		779	1	6.25531	461	Recurrence	No Recurrence at 1 Year	No Recurrence at 1 Year	Recurrence at 3 Years	Recurrence at 3 Years	Recurrence at 5 Years	Recurrence at 5 Years	Surgical Specimen	Female	Never Smoker	Never Smoker	Stage II	Stage II	Alive at 1 Year	Alive at 1 Year	Dead at 3 Years	Dead at 3 Years	Dead at 5 Years	Dead at 5 Years		6.25531
126	KH021	60 - 69 Years	62 Years	Lung Adenocarcinoma	Primary Site	Lung Adenocarcinoma		EGFR Mutation	EGFR Mutation	No EML4-ALK Gene Fusion	No EML4-ALK Gene Fusion	GSM773645		KRAS Wild Type	KRAS Wild Type	Low	0.966		788	1	5.48705	392	Recurrence	No Recurrence at 1 Year	No Recurrence at 1 Year	Recurrence at 3 Years	Recurrence at 3 Years	Recurrence at 5 Years	Recurrence at 5 Years	Surgical Specimen	Male	Smoker	Smoker	Stage II	Stage II	Alive at 1 Year	Alive at 1 Year	Dead at 3 Years	Dead at 3 Years	Dead at 5 Years	Dead at 5 Years		5.48705
59	KH080	60 - 69 Years	66 Years	Lung Adenocarcinoma	Primary Site	Lung Adenocarcinoma	Cluster 1	EGFR Wild Type	EGFR Wild Type	No EML4-ALK Gene Fusion	No EML4-ALK Gene Fusion	GSM773578	Group A	KRAS Wild Type	KRAS Wild Type	Low	0.989		817	0	4.80109	676	Recurrence	No Recurrence at 1 Year	No Recurrence at 1 Year	Recurrence at 3 Years	Recurrence at 3 Years	Recurrence at 5 Years	Recurrence at 5 Years	Surgical Specimen	Female	Never Smoker	Never Smoker	Stage II	Stage II	Alive at 1 Year	Alive at 1 Year						4.80109
93	KH180	60 - 69 Years	61 Years	Lung Adenocarcinoma	Primary Site	Lung Adenocarcinoma	Cluster 2	EGFR Wild Type	EGFR Wild Type	No EML4-ALK Gene Fusion	No EML4-ALK Gene Fusion	GSM773612	Group B	KRAS Wild Type	KRAS Wild Type	Low	1.048		818	0	5.06148	818	No Recurrence	No Recurrence at 1 Year	No Recurrence at 1 Year					Surgical Specimen	Male	Smoker	Smoker	Stage IB	Stage I	Alive at 1 Year	Alive at 1 Year						5.06148
110	KH179	60 - 69 Years	60 Years	Lung Adenocarcinoma	Primary Site	Lung Adenocarcinoma	Cluster 2	EGFR Wild Type	EGFR Wild Type	No EML4-ALK Gene Fusion	No EML4-ALK Gene Fusion	GSM773629	Group B	KRAS Wild Type	KRAS Wild Type	Low	1.039		818	0	5.04539	818	No Recurrence	No Recurrence at 1 Year	No Recurrence at 1 Year					Surgical Specimen	Male	Smoker	Smoker	Stage IA	Stage I	Alive at 1 Year	Alive at 1 Year						5.04539
217	KH076	60 - 69 Years	66 Years	Lung Adenocarcinoma	Primary Site	Lung Adenocarcinoma		EGFR Mutation	EGFR Mutation	No EML4-ALK Gene Fusion	No EML4-ALK Gene Fusion	GSM773736		KRAS Wild Type	KRAS Wild Type	Low	0.955		831	0	4.65505	831	No Recurrence	No Recurrence at 1 Year	No Recurrence at 1 Year					Surgical Specimen	Female	Never Smoker	Never Smoker	Stage IA	Stage I	Alive at 1 Year	Alive at 1 Year						4.65505
129	KH078	60 - 69 Years	61 Years	Lung Adenocarcinoma	Primary Site	Lung Adenocarcinoma		EGFR Mutation	EGFR Mutation	No EML4-ALK Gene Fusion	No EML4-ALK Gene Fusion	GSM773648		KRAS Wild Type	KRAS Wild Type	Low	0.999		832	0	4.99157	790	Recurrence	No Recurrence at 1 Year	No Recurrence at 1 Year	Recurrence at 3 Years	Recurrence at 3 Years	Recurrence at 5 Years	Recurrence at 5 Years	Surgical Specimen	Male	Smoker	Smoker	Stage II	Stage II	Alive at 1 Year	Alive at 1 Year						4.99157
216	KH146	60 - 69 Years	62 Years	Lung Adenocarcinoma	Primary Site	Lung Adenocarcinoma		EGFR Mutation	EGFR Mutation	No EML4-ALK Gene Fusion	No EML4-ALK Gene Fusion	GSM773735		KRAS Wild Type	KRAS Wild Type	Low	1.161		849	0	4.79714	849	No Recurrence	No Recurrence at 1 Year	No Recurrence at 1 Year					Surgical Specimen	Female	Never Smoker	Never Smoker	Stage IA	Stage I	Alive at 1 Year	Alive at 1 Year						4.79714
57	KH063	60 - 69 Years	64 Years	Lung Adenocarcinoma	Primary Site	Lung Adenocarcinoma	Cluster 2	EGFR Wild Type	EGFR Wild Type	No EML4-ALK Gene Fusion	No EML4-ALK Gene Fusion	GSM773576	Group B	KRAS Wild Type	KRAS Wild Type	Low	0.925		853	1	6.1474	196	Recurrence	Recurrence at 1 Year	Recurrence at 1 Year	Recurrence at 3 Years	Recurrence at 3 Years	Recurrence at 5 Years	Recurrence at 5 Years	Surgical Specimen	Female	Never Smoker	Never Smoker	Stage II	Stage II	Alive at 1 Year	Alive at 1 Year	Dead at 3 Years	Dead at 3 Years	Dead at 5 Years	Dead at 5 Years		6.1474
134	KH074	60 - 69 Years	69 Years	Lung Adenocarcinoma	Primary Site	Lung Adenocarcinoma		EGFR Mutation	EGFR Mutation	No EML4-ALK Gene Fusion	No EML4-ALK Gene Fusion	GSM773653		KRAS Wild Type	KRAS Wild Type	Low	1.034		871	0	4.48001	587	Recurrence	No Recurrence at 1 Year	No Recurrence at 1 Year	Recurrence at 3 Years	Recurrence at 3 Years	Recurrence at 5 Years	Recurrence at 5 Years	Surgical Specimen	Male	Smoker	Smoker	Stage IB	Stage I	Alive at 1 Year	Alive at 1 Year						4.48001
211	KH178	60 - 69 Years	65 Years	Lung Adenocarcinoma	Primary Site	Lung Adenocarcinoma		EGFR Mutation	EGFR Mutation	No EML4-ALK Gene Fusion	No EML4-ALK Gene Fusion	GSM773730		KRAS Wild Type	KRAS Wild Type	Low	1.172		941	0	5.48205	941	No Recurrence	No Recurrence at 1 Year	No Recurrence at 1 Year					Surgical Specimen	Male	Smoker	Smoker	Stage IA	Stage I	Alive at 1 Year	Alive at 1 Year						5.48205
72	KH045	60 - 69 Years	66 Years	Lung Adenocarcinoma	Primary Site	Lung Adenocarcinoma	Cluster 1	EGFR Wild Type	EGFR Wild Type	No EML4-ALK Gene Fusion	No EML4-ALK Gene Fusion	GSM773591	Group A	KRAS Wild Type	KRAS Wild Type	Low	0.952		943	1	5.33363	622	Recurrence	No Recurrence at 1 Year	No Recurrence at 1 Year	Recurrence at 3 Years	Recurrence at 3 Years	Recurrence at 5 Years	Recurrence at 5 Years	Surgical Specimen	Male	Smoker	Smoker	Stage IA	Stage I	Alive at 1 Year	Alive at 1 Year	Dead at 3 Years	Dead at 3 Years	Dead at 5 Years	Dead at 5 Years		5.33363
90	KH171	60 - 69 Years	65 Years	Lung Adenocarcinoma	Primary Site	Lung Adenocarcinoma	Cluster 2	EGFR Wild Type	EGFR Wild Type	No EML4-ALK Gene Fusion	No EML4-ALK Gene Fusion	GSM773609	Group B	KRAS Wild Type	KRAS Wild Type	Low	1.009		990	0	4.603	990	No Recurrence	No Recurrence at 1 Year	No Recurrence at 1 Year					Surgical Specimen	Female	Never Smoker	Never Smoker	Stage IB	Stage I	Alive at 1 Year	Alive at 1 Year						4.603
77	KH132	60 - 69 Years	67 Years	Lung Adenocarcinoma	Primary Site	Lung Adenocarcinoma	Cluster 2	EGFR Wild Type	EGFR Wild Type	No EML4-ALK Gene Fusion	No EML4-ALK Gene Fusion	GSM773596	Group B	KRAS Wild Type	KRAS Wild Type	Low	0.969		1001	1	5.30151	656	Recurrence	No Recurrence at 1 Year	No Recurrence at 1 Year	Recurrence at 3 Years	Recurrence at 3 Years	Recurrence at 5 Years	Recurrence at 5 Years	Surgical Specimen	Female	Never Smoker	Never Smoker	Stage IA	Stage I	Alive at 1 Year	Alive at 1 Year	Dead at 3 Years	Dead at 3 Years	Dead at 5 Years	Dead at 5 Years		5.30151
154	KH072	40 - 49 Years	48 Years	Lung Adenocarcinoma	Primary Site	Lung Adenocarcinoma		EGFR Mutation	EGFR Mutation	No EML4-ALK Gene Fusion	No EML4-ALK Gene Fusion	GSM773673		KRAS Wild Type	KRAS Wild Type	Low	1.005		1017	0	6.69432	1017	No Recurrence	No Recurrence at 1 Year	No Recurrence at 1 Year					Surgical Specimen	Female	Never Smoker	Never Smoker	Stage II	Stage II	Alive at 1 Year	Alive at 1 Year						6.69432
149	KH086	30 - 39 Years	39 Years	Lung Adenocarcinoma	Primary Site	Lung Adenocarcinoma		EGFR Mutation	EGFR Mutation	No EML4-ALK Gene Fusion	No EML4-ALK Gene Fusion	GSM773668		KRAS Wild Type	KRAS Wild Type	High	1.745		1038	1	4.48219	567	Recurrence	No Recurrence at 1 Year	No Recurrence at 1 Year	Recurrence at 3 Years	Recurrence at 3 Years	Recurrence at 5 Years	Recurrence at 5 Years	Surgical Specimen	Female	Smoker	Smoker	Stage IA	Stage I	Alive at 1 Year	Alive at 1 Year	Dead at 3 Years	Dead at 3 Years	Dead at 5 Years	Dead at 5 Years		4.48219
155	KH071	60 - 69 Years	60 Years	Lung Adenocarcinoma	Primary Site	Lung Adenocarcinoma		EGFR Mutation	EGFR Mutation	No EML4-ALK Gene Fusion	No EML4-ALK Gene Fusion	GSM773674		KRAS Wild Type	KRAS Wild Type	Low	1.108		1041	0	6.34159	1041	No Recurrence	No Recurrence at 1 Year	No Recurrence at 1 Year					Surgical Specimen	Male	Smoker	Smoker	Stage II	Stage II	Alive at 1 Year	Alive at 1 Year						6.34159
138	KH089	70 - 79 Years	71 Years	Lung Adenocarcinoma	Primary Site	Lung Adenocarcinoma		EGFR Mutation	EGFR Mutation	No EML4-ALK Gene Fusion	No EML4-ALK Gene Fusion	GSM773657		KRAS Wild Type	KRAS Wild Type	Low	1.157		1042	1	4.81675	772	Recurrence	No Recurrence at 1 Year	No Recurrence at 1 Year	Recurrence at 3 Years	Recurrence at 3 Years	Recurrence at 5 Years	Recurrence at 5 Years	Surgical Specimen	Female	Never Smoker	Never Smoker	Stage IB	Stage I	Alive at 1 Year	Alive at 1 Year	Dead at 3 Years	Dead at 3 Years	Dead at 5 Years	Dead at 5 Years		4.81675
152	KH065	60 - 69 Years	64 Years	Lung Adenocarcinoma	Primary Site	Lung Adenocarcinoma		EGFR Mutation	EGFR Mutation	No EML4-ALK Gene Fusion	No EML4-ALK Gene Fusion	GSM773671		KRAS Wild Type	KRAS Wild Type				1042	0	5.37364	1042	No Recurrence	No Recurrence at 1 Year	No Recurrence at 1 Year					Surgical Specimen	Female	Never Smoker	Never Smoker	Stage II	Stage II	Alive at 1 Year	Alive at 1 Year						5.37364
62	KH070	60 - 69 Years	64 Years	Lung Adenocarcinoma	Primary Site	Lung Adenocarcinoma	Cluster 1	EGFR Wild Type	EGFR Wild Type	No EML4-ALK Gene Fusion	No EML4-ALK Gene Fusion	GSM773581	Group A	KRAS Wild Type	KRAS Wild Type	Low	0.965		1044	0	5.91059	297	Recurrence	Recurrence at 1 Year	Recurrence at 1 Year	Recurrence at 3 Years	Recurrence at 3 Years	Recurrence at 5 Years	Recurrence at 5 Years	Surgical Specimen	Male	Smoker	Smoker	Stage IB	Stage I	Alive at 1 Year	Alive at 1 Year						5.91059
64	KH048	60 - 69 Years	66 Years	Lung Adenocarcinoma	Primary Site	Lung Adenocarcinoma	Cluster 1	EGFR Wild Type	EGFR Wild Type	No EML4-ALK Gene Fusion	No EML4-ALK Gene Fusion	GSM773583	Group A	KRAS Wild Type	KRAS Wild Type	Low	1.092		1059	1	4.9423	635	Recurrence	No Recurrence at 1 Year	No Recurrence at 1 Year	Recurrence at 3 Years	Recurrence at 3 Years	Recurrence at 5 Years	Recurrence at 5 Years	Surgical Specimen	Male	Smoker	Smoker	Stage IB	Stage I	Alive at 1 Year	Alive at 1 Year	Dead at 3 Years	Dead at 3 Years	Dead at 5 Years	Dead at 5 Years		4.9423
35	KH067	60 - 69 Years	60 Years	Lung Adenocarcinoma	Primary Site	Lung Adenocarcinoma		EGFR Wild Type	EGFR Wild Type	No EML4-ALK Gene Fusion	No EML4-ALK Gene Fusion	GSM773554		KRAS Mutation	KRAS Mutation	Low	1.149		1098	0	5.55747	861	Recurrence	No Recurrence at 1 Year	No Recurrence at 1 Year	Recurrence at 3 Years	Recurrence at 3 Years	Recurrence at 5 Years	Recurrence at 5 Years	Surgical Specimen	Female	Never Smoker	Never Smoker	Stage IB	Stage I	Alive at 1 Year	Alive at 1 Year	Alive at 3 Years	Alive at 3 Years				5.55747
201	KH138	60 - 69 Years	63 Years	Lung Adenocarcinoma	Primary Site	Lung Adenocarcinoma		EGFR Mutation	EGFR Mutation	No EML4-ALK Gene Fusion	No EML4-ALK Gene Fusion	GSM773720		KRAS Wild Type	KRAS Wild Type	Low	1.028		1114	0	5.45976	1114	No Recurrence	No Recurrence at 1 Year	No Recurrence at 1 Year	No Recurrence at 3 Years	No Recurrence at 3 Years			Surgical Specimen	Female	Smoker	Smoker	Stage IA	Stage I	Alive at 1 Year	Alive at 1 Year	Alive at 3 Years	Alive at 3 Years				5.45976
131	KH033	50 - 59 Years	53 Years	Lung Adenocarcinoma	Primary Site	Lung Adenocarcinoma		EGFR Mutation	EGFR Mutation	No EML4-ALK Gene Fusion	No EML4-ALK Gene Fusion	GSM773650		KRAS Wild Type	KRAS Wild Type	Low	1.296		1122	1	6.04138	538	Recurrence	No Recurrence at 1 Year	No Recurrence at 1 Year	Recurrence at 3 Years	Recurrence at 3 Years	Recurrence at 5 Years	Recurrence at 5 Years	Surgical Specimen	Female	Never Smoker	Never Smoker	Stage II	Stage II	Alive at 1 Year	Alive at 1 Year	Alive at 3 Years	Alive at 3 Years	Dead at 5 Years	Dead at 5 Years		6.04138
137	KH062	50 - 59 Years	53 Years	Lung Adenocarcinoma	Primary Site	Lung Adenocarcinoma		EGFR Mutation	EGFR Mutation	No EML4-ALK Gene Fusion	No EML4-ALK Gene Fusion	GSM773656		KRAS Wild Type	KRAS Wild Type	Low	0.994		1128	0	5.20863	1126	Recurrence	No Recurrence at 1 Year	No Recurrence at 1 Year	No Recurrence at 3 Years	No Recurrence at 3 Years	Recurrence at 5 Years	Recurrence at 5 Years	Surgical Specimen	Female	Never Smoker	Never Smoker	Stage IB	Stage I	Alive at 1 Year	Alive at 1 Year	Alive at 3 Years	Alive at 3 Years				5.20863
41	KH068	60 - 69 Years	60 Years	Lung Adenocarcinoma	Primary Site	Lung Adenocarcinoma		EGFR Wild Type	EGFR Wild Type	No EML4-ALK Gene Fusion	No EML4-ALK Gene Fusion	GSM773560		KRAS Mutation	KRAS Mutation	Low	0.987		1142	0	5.92282	1142	No Recurrence	No Recurrence at 1 Year	No Recurrence at 1 Year	No Recurrence at 3 Years	No Recurrence at 3 Years			Surgical Specimen	Male	Smoker	Smoker	Stage II	Stage II	Alive at 1 Year	Alive at 1 Year	Alive at 3 Years	Alive at 3 Years				5.92282
68	KH049	60 - 69 Years	63 Years	Lung Adenocarcinoma	Primary Site	Lung Adenocarcinoma	Cluster 1	EGFR Wild Type	EGFR Wild Type	No EML4-ALK Gene Fusion	No EML4-ALK Gene Fusion	GSM773587	Group A	KRAS Wild Type	KRAS Wild Type	Low	1.081		1143	1	5.60075	258	Recurrence	Recurrence at 1 Year	Recurrence at 1 Year	Recurrence at 3 Years	Recurrence at 3 Years	Recurrence at 5 Years	Recurrence at 5 Years	Surgical Specimen	Male	Smoker	Smoker	Stage IB	Stage I	Alive at 1 Year	Alive at 1 Year	Alive at 3 Years	Alive at 3 Years	Dead at 5 Years	Dead at 5 Years		5.60075
111	KH069	50 - 59 Years	59 Years	Lung Adenocarcinoma	Primary Site	Lung Adenocarcinoma	Cluster 1	EGFR Wild Type	EGFR Wild Type	No EML4-ALK Gene Fusion	No EML4-ALK Gene Fusion	GSM773630	Group A	KRAS Wild Type	KRAS Wild Type	Low	1.041		1154	0	5.9177	1154	No Recurrence	No Recurrence at 1 Year	No Recurrence at 1 Year	No Recurrence at 3 Years	No Recurrence at 3 Years			Surgical Specimen	Male	Smoker	Smoker	Stage IA	Stage I	Alive at 1 Year	Alive at 1 Year	Alive at 3 Years	Alive at 3 Years				5.9177
209	KH175	50 - 59 Years	52 Years	Lung Adenocarcinoma	Primary Site	Lung Adenocarcinoma		EGFR Mutation	EGFR Mutation	No EML4-ALK Gene Fusion	No EML4-ALK Gene Fusion	GSM773728		KRAS Wild Type	KRAS Wild Type	Low	0.857		1162	0	4.59024	1162	No Recurrence	No Recurrence at 1 Year	No Recurrence at 1 Year	No Recurrence at 3 Years	No Recurrence at 3 Years			Surgical Specimen	Female	Smoker	Smoker	Stage IA	Stage I	Alive at 1 Year	Alive at 1 Year	Alive at 3 Years	Alive at 3 Years				4.59024
24	KH066	60 - 69 Years	64 Years	Lung Adenocarcinoma	Primary Site	Lung Adenocarcinoma	Cluster 1	EGFR Wild Type	EGFR Wild Type	EML4-ALK Gene Fusion	EML4-ALK Gene Fusion	GSM773543		KRAS Wild Type	KRAS Wild Type				1173	0	5.69658	1173	No Recurrence	No Recurrence at 1 Year	No Recurrence at 1 Year	No Recurrence at 3 Years	No Recurrence at 3 Years			Surgical Specimen	Female	Never Smoker	Never Smoker	Stage II	Stage II	Alive at 1 Year	Alive at 1 Year	Alive at 3 Years	Alive at 3 Years				5.69658
191	KH174	60 - 69 Years	61 Years	Lung Adenocarcinoma	Primary Site	Lung Adenocarcinoma		EGFR Mutation	EGFR Mutation	No EML4-ALK Gene Fusion	No EML4-ALK Gene Fusion	GSM773710		KRAS Wild Type	KRAS Wild Type	Low	1.073		1180	0	4.43453	1180	No Recurrence	No Recurrence at 1 Year	No Recurrence at 1 Year	No Recurrence at 3 Years	No Recurrence at 3 Years			Surgical Specimen	Female	Never Smoker	Never Smoker	Stage IA	Stage I	Alive at 1 Year	Alive at 1 Year	Alive at 3 Years	Alive at 3 Years				4.43453
36	KH058	60 - 69 Years	61 Years	Lung Adenocarcinoma	Primary Site	Lung Adenocarcinoma		EGFR Wild Type	EGFR Wild Type	No EML4-ALK Gene Fusion	No EML4-ALK Gene Fusion	GSM773555		KRAS Mutation	KRAS Mutation	Low	0.944		1189	0	4.44164	538	Recurrence	No Recurrence at 1 Year	No Recurrence at 1 Year	Recurrence at 3 Years	Recurrence at 3 Years	Recurrence at 5 Years	Recurrence at 5 Years	Surgical Specimen	Male	Smoker	Smoker	Stage IA	Stage I	Alive at 1 Year	Alive at 1 Year	Alive at 3 Years	Alive at 3 Years				4.44164
106	KH177	60 - 69 Years	66 Years	Lung Adenocarcinoma	Primary Site	Lung Adenocarcinoma	Cluster 2	EGFR Wild Type	EGFR Wild Type	No EML4-ALK Gene Fusion	No EML4-ALK Gene Fusion	GSM773625	Group B	KRAS Wild Type	KRAS Wild Type	Low	0.979		1196	0	5.46729	1196	No Recurrence	No Recurrence at 1 Year	No Recurrence at 1 Year	No Recurrence at 3 Years	No Recurrence at 3 Years			Surgical Specimen	Male	Smoker	Smoker	Stage IA	Stage I	Alive at 1 Year	Alive at 1 Year	Alive at 3 Years	Alive at 3 Years				5.46729
139	KH010	50 - 59 Years	52 Years	Lung Adenocarcinoma	Primary Site	Lung Adenocarcinoma		EGFR Mutation	EGFR Mutation	No EML4-ALK Gene Fusion	No EML4-ALK Gene Fusion	GSM773658		KRAS Wild Type	KRAS Wild Type	Low	1.07		1229	1	6.20837	495	Recurrence	No Recurrence at 1 Year	No Recurrence at 1 Year	Recurrence at 3 Years	Recurrence at 3 Years	Recurrence at 5 Years	Recurrence at 5 Years	Surgical Specimen	Male	Never Smoker	Never Smoker	Stage IB	Stage I	Alive at 1 Year	Alive at 1 Year	Alive at 3 Years	Alive at 3 Years	Dead at 5 Years	Dead at 5 Years		6.20837
168	KH173	60 - 69 Years	68 Years	Lung Adenocarcinoma	Primary Site	Lung Adenocarcinoma		EGFR Mutation	EGFR Mutation	No EML4-ALK Gene Fusion	No EML4-ALK Gene Fusion	GSM773687		KRAS Wild Type	KRAS Wild Type	Low	1.079		1231	0	4.59134	1231	No Recurrence	No Recurrence at 1 Year	No Recurrence at 1 Year	No Recurrence at 3 Years	No Recurrence at 3 Years			Surgical Specimen	Female	Smoker	Smoker	Stage IB	Stage I	Alive at 1 Year	Alive at 1 Year	Alive at 3 Years	Alive at 3 Years				4.59134
210	KH176	60 - 69 Years	65 Years	Lung Adenocarcinoma	Primary Site	Lung Adenocarcinoma		EGFR Mutation	EGFR Mutation	No EML4-ALK Gene Fusion	No EML4-ALK Gene Fusion	GSM773729		KRAS Wild Type	KRAS Wild Type	Low	1.431		1231	0	4.70933	1231	No Recurrence	No Recurrence at 1 Year	No Recurrence at 1 Year	No Recurrence at 3 Years	No Recurrence at 3 Years			Surgical Specimen	Female	Never Smoker	Never Smoker	Stage IA	Stage I	Alive at 1 Year	Alive at 1 Year	Alive at 3 Years	Alive at 3 Years				4.70933
70	KH087	70 - 79 Years	71 Years	Lung Adenocarcinoma	Primary Site	Lung Adenocarcinoma	Cluster 1	EGFR Wild Type	EGFR Wild Type	No EML4-ALK Gene Fusion	No EML4-ALK Gene Fusion	GSM773589	Group A	KRAS Wild Type	KRAS Wild Type	Low	1.168		1242	1	6.1397	1052	Recurrence	No Recurrence at 1 Year	No Recurrence at 1 Year	Recurrence at 3 Years	Recurrence at 3 Years	Recurrence at 5 Years	Recurrence at 5 Years	Surgical Specimen	Male	Smoker	Smoker	Stage IB	Stage I	Alive at 1 Year	Alive at 1 Year	Alive at 3 Years	Alive at 3 Years	Dead at 5 Years	Dead at 5 Years		6.1397
109	KH172	60 - 69 Years	63 Years	Lung Adenocarcinoma	Primary Site	Lung Adenocarcinoma	Cluster 1	EGFR Wild Type	EGFR Wild Type	No EML4-ALK Gene Fusion	No EML4-ALK Gene Fusion	GSM773628	Group A	KRAS Wild Type	KRAS Wild Type	Low	1.051		1256	0	4.32885	1256	No Recurrence	No Recurrence at 1 Year	No Recurrence at 1 Year	No Recurrence at 3 Years	No Recurrence at 3 Years			Surgical Specimen	Male	Smoker	Smoker	Stage IA	Stage I	Alive at 1 Year	Alive at 1 Year	Alive at 3 Years	Alive at 3 Years				4.32885
153	KH064	60 - 69 Years	60 Years	Lung Adenocarcinoma	Primary Site	Lung Adenocarcinoma		EGFR Mutation	EGFR Mutation	No EML4-ALK Gene Fusion	No EML4-ALK Gene Fusion	GSM773672		KRAS Wild Type	KRAS Wild Type	Low	1		1267	0	4.29883	1267	No Recurrence	No Recurrence at 1 Year	No Recurrence at 1 Year	No Recurrence at 3 Years	No Recurrence at 3 Years			Surgical Specimen	Female	Smoker	Smoker	Stage II	Stage II	Alive at 1 Year	Alive at 1 Year	Alive at 3 Years	Alive at 3 Years				4.29883
85	KH118	40 - 49 Years	46 Years	Lung Adenocarcinoma	Primary Site	Lung Adenocarcinoma	Cluster 1	EGFR Wild Type	EGFR Wild Type	No EML4-ALK Gene Fusion	No EML4-ALK Gene Fusion	GSM773604	Group A	KRAS Wild Type	KRAS Wild Type	Low	0.932		1275	0	5.63732	318	No Recurrence							Surgical Specimen	Male	Smoker	Smoker	Stage II	Stage II	Alive at 1 Year	Alive at 1 Year	Alive at 3 Years	Alive at 3 Years				5.63732
61	KH059	60 - 69 Years	69 Years	Lung Adenocarcinoma	Primary Site	Lung Adenocarcinoma	Cluster 2	EGFR Wild Type	EGFR Wild Type	No EML4-ALK Gene Fusion	No EML4-ALK Gene Fusion	GSM773580	Group B	KRAS Wild Type	KRAS Wild Type	Low	1.065		1281	0	5.32212	1281	Recurrence	No Recurrence at 1 Year	No Recurrence at 1 Year	No Recurrence at 3 Years	No Recurrence at 3 Years	Recurrence at 5 Years	Recurrence at 5 Years	Surgical Specimen	Male	Smoker	Smoker	Stage II	Stage II	Alive at 1 Year	Alive at 1 Year	Alive at 3 Years	Alive at 3 Years				5.32212
34	KH014	40 - 49 Years	46 Years	Lung Adenocarcinoma	Primary Site	Lung Adenocarcinoma		EGFR Wild Type	EGFR Wild Type	No EML4-ALK Gene Fusion	No EML4-ALK Gene Fusion	GSM773553		KRAS Mutation	KRAS Mutation	Low	0.974		1311	1	4.32087	438	Recurrence	No Recurrence at 1 Year	No Recurrence at 1 Year	Recurrence at 3 Years	Recurrence at 3 Years	Recurrence at 5 Years	Recurrence at 5 Years	Surgical Specimen	Female	Never Smoker	Never Smoker	Stage IB	Stage I	Alive at 1 Year	Alive at 1 Year	Alive at 3 Years	Alive at 3 Years	Dead at 5 Years	Dead at 5 Years		4.32087
122	KH061	60 - 69 Years	68 Years	Lung Adenocarcinoma	Primary Site	Lung Adenocarcinoma		EGFR Mutation	EGFR Mutation	No EML4-ALK Gene Fusion	No EML4-ALK Gene Fusion	GSM773641		KRAS Wild Type	KRAS Wild Type	Low	1.483		1317	0	4.74502	540	Recurrence	No Recurrence at 1 Year	No Recurrence at 1 Year	Recurrence at 3 Years	Recurrence at 3 Years	Recurrence at 5 Years	Recurrence at 5 Years	Surgical Specimen	Male	Smoker	Smoker	Stage II	Stage II	Alive at 1 Year	Alive at 1 Year	Alive at 3 Years	Alive at 3 Years				4.74502
190	KH170	50 - 59 Years	55 Years	Lung Adenocarcinoma	Primary Site	Lung Adenocarcinoma		EGFR Mutation	EGFR Mutation	No EML4-ALK Gene Fusion	No EML4-ALK Gene Fusion	GSM773709		KRAS Wild Type	KRAS Wild Type	Low	1.024		1317	0	4.28647	1317	No Recurrence	No Recurrence at 1 Year	No Recurrence at 1 Year	No Recurrence at 3 Years	No Recurrence at 3 Years			Surgical Specimen	Male	Smoker	Smoker	Stage IA	Stage I	Alive at 1 Year	Alive at 1 Year	Alive at 3 Years	Alive at 3 Years				4.28647
48	KH168	60 - 69 Years	64 Years	Lung Adenocarcinoma	Primary Site	Lung Adenocarcinoma		EGFR Wild Type	EGFR Wild Type	No EML4-ALK Gene Fusion	No EML4-ALK Gene Fusion	GSM773567		KRAS Mutation	KRAS Mutation	Low	0.943		1328	0	5.77374	1328	No Recurrence	No Recurrence at 1 Year	No Recurrence at 1 Year	No Recurrence at 3 Years	No Recurrence at 3 Years			Surgical Specimen	Male	Smoker	Smoker	Stage IA	Stage I	Alive at 1 Year	Alive at 1 Year	Alive at 3 Years	Alive at 3 Years				5.77374
128	KH038	40 - 49 Years	49 Years	Lung Adenocarcinoma	Primary Site	Lung Adenocarcinoma		EGFR Mutation	EGFR Mutation	No EML4-ALK Gene Fusion	No EML4-ALK Gene Fusion	GSM773647		KRAS Wild Type	KRAS Wild Type	Low	0.732		1345	1	5.46841	613	Recurrence	No Recurrence at 1 Year	No Recurrence at 1 Year	Recurrence at 3 Years	Recurrence at 3 Years	Recurrence at 5 Years	Recurrence at 5 Years	Surgical Specimen	Male	Smoker	Smoker	Stage II	Stage II	Alive at 1 Year	Alive at 1 Year	Alive at 3 Years	Alive at 3 Years	Dead at 5 Years	Dead at 5 Years		5.46841
73	KH018	60 - 69 Years	66 Years	Lung Adenocarcinoma	Primary Site	Lung Adenocarcinoma	Cluster 1	EGFR Wild Type	EGFR Wild Type	No EML4-ALK Gene Fusion	No EML4-ALK Gene Fusion	GSM773592	Group A	KRAS Wild Type	KRAS Wild Type	Low	1.121		1346	1	5.68997	287	Recurrence	Recurrence at 1 Year	Recurrence at 1 Year	Recurrence at 3 Years	Recurrence at 3 Years	Recurrence at 5 Years	Recurrence at 5 Years	Surgical Specimen	Female	Never Smoker	Never Smoker	Stage IA	Stage I	Alive at 1 Year	Alive at 1 Year	Alive at 3 Years	Alive at 3 Years	Dead at 5 Years	Dead at 5 Years		5.68997
100	KH163	70 - 79 Years	76 Years	Lung Adenocarcinoma	Primary Site	Lung Adenocarcinoma	Cluster 2	EGFR Wild Type	EGFR Wild Type	No EML4-ALK Gene Fusion	No EML4-ALK Gene Fusion	GSM773619	Group B	KRAS Wild Type	KRAS Wild Type	Low	0.966		1375	0	5.65424	1375	No Recurrence	No Recurrence at 1 Year	No Recurrence at 1 Year	No Recurrence at 3 Years	No Recurrence at 3 Years			Surgical Specimen	Male	Smoker	Smoker	Stage IA	Stage I	Alive at 1 Year	Alive at 1 Year	Alive at 3 Years	Alive at 3 Years				5.65424
214	KH169	50 - 59 Years	53 Years	Lung Adenocarcinoma	Primary Site	Lung Adenocarcinoma		EGFR Mutation	EGFR Mutation	No EML4-ALK Gene Fusion	No EML4-ALK Gene Fusion	GSM773733		KRAS Wild Type	KRAS Wild Type	Low	1.196		1404	0	4.38873	1404	No Recurrence	No Recurrence at 1 Year	No Recurrence at 1 Year	No Recurrence at 3 Years	No Recurrence at 3 Years			Surgical Specimen	Female	Never Smoker	Never Smoker	Stage IA	Stage I	Alive at 1 Year	Alive at 1 Year	Alive at 3 Years	Alive at 3 Years				4.38873
189	KH167	60 - 69 Years	60 Years	Lung Adenocarcinoma	Primary Site	Lung Adenocarcinoma		EGFR Mutation	EGFR Mutation	No EML4-ALK Gene Fusion	No EML4-ALK Gene Fusion	GSM773708		KRAS Wild Type	KRAS Wild Type	Low	0.706		1412	0	5.9884	1412	No Recurrence	No Recurrence at 1 Year	No Recurrence at 1 Year	No Recurrence at 3 Years	No Recurrence at 3 Years			Surgical Specimen	Female	Never Smoker	Never Smoker	Stage IA	Stage I	Alive at 1 Year	Alive at 1 Year	Alive at 3 Years	Alive at 3 Years				5.9884
193	KH165	60 - 69 Years	69 Years	Lung Adenocarcinoma	Primary Site	Lung Adenocarcinoma		EGFR Mutation	EGFR Mutation	No EML4-ALK Gene Fusion	No EML4-ALK Gene Fusion	GSM773712		KRAS Wild Type	KRAS Wild Type	Low	1.017		1417	0	4.29809	1417	No Recurrence	No Recurrence at 1 Year	No Recurrence at 1 Year	No Recurrence at 3 Years	No Recurrence at 3 Years			Surgical Specimen	Male	Smoker	Smoker	Stage IA	Stage I	Alive at 1 Year	Alive at 1 Year	Alive at 3 Years	Alive at 3 Years				4.29809
194	KH166	60 - 69 Years	65 Years	Lung Adenocarcinoma	Primary Site	Lung Adenocarcinoma		EGFR Mutation	EGFR Mutation	No EML4-ALK Gene Fusion	No EML4-ALK Gene Fusion	GSM773713		KRAS Wild Type	KRAS Wild Type	Low	0.987		1426	0	5.27828	1426	No Recurrence	No Recurrence at 1 Year	No Recurrence at 1 Year	No Recurrence at 3 Years	No Recurrence at 3 Years			Surgical Specimen	Female	Never Smoker	Never Smoker	Stage IA	Stage I	Alive at 1 Year	Alive at 1 Year	Alive at 3 Years	Alive at 3 Years				5.27828
148	KH084	50 - 59 Years	57 Years	Lung Adenocarcinoma	Primary Site	Lung Adenocarcinoma		EGFR Mutation	EGFR Mutation	No EML4-ALK Gene Fusion	No EML4-ALK Gene Fusion	GSM773667		KRAS Wild Type	KRAS Wild Type	High	1.653		1429	1	5.66035	1252	Recurrence	No Recurrence at 1 Year	No Recurrence at 1 Year	No Recurrence at 3 Years	No Recurrence at 3 Years	Recurrence at 5 Years	Recurrence at 5 Years	Surgical Specimen	Female	Smoker	Smoker	Stage IA	Stage I	Alive at 1 Year	Alive at 1 Year	Alive at 3 Years	Alive at 3 Years	Dead at 5 Years	Dead at 5 Years		5.66035
142	KH005	40 - 49 Years	49 Years	Lung Adenocarcinoma	Primary Site	Lung Adenocarcinoma		EGFR Mutation	EGFR Mutation	No EML4-ALK Gene Fusion	No EML4-ALK Gene Fusion	GSM773661		KRAS Wild Type	KRAS Wild Type	Low	1.009		1433	1	6.25759	827	Recurrence	No Recurrence at 1 Year	No Recurrence at 1 Year	Recurrence at 3 Years	Recurrence at 3 Years	Recurrence at 5 Years	Recurrence at 5 Years	Surgical Specimen	Male	Smoker	Smoker	Stage IA	Stage I	Alive at 1 Year	Alive at 1 Year	Alive at 3 Years	Alive at 3 Years	Dead at 5 Years	Dead at 5 Years		6.25759
145	KH051	60 - 69 Years	63 Years	Lung Adenocarcinoma	Primary Site	Lung Adenocarcinoma		EGFR Mutation	EGFR Mutation	No EML4-ALK Gene Fusion	No EML4-ALK Gene Fusion	GSM773664		KRAS Wild Type	KRAS Wild Type	Low	0.958		1434	0	4.84115	356	Recurrence	Recurrence at 1 Year	Recurrence at 1 Year	Recurrence at 3 Years	Recurrence at 3 Years	Recurrence at 5 Years	Recurrence at 5 Years	Surgical Specimen	Female	Smoker	Smoker	Stage IA	Stage I	Alive at 1 Year	Alive at 1 Year	Alive at 3 Years	Alive at 3 Years				4.84115
208	KH164	50 - 59 Years	57 Years	Lung Adenocarcinoma	Primary Site	Lung Adenocarcinoma		EGFR Mutation	EGFR Mutation	No EML4-ALK Gene Fusion	No EML4-ALK Gene Fusion	GSM773727		KRAS Wild Type	KRAS Wild Type	Low	0.998		1446	0	6.12831	1446	No Recurrence	No Recurrence at 1 Year	No Recurrence at 1 Year	No Recurrence at 3 Years	No Recurrence at 3 Years			Surgical Specimen	Female	Never Smoker	Never Smoker	Stage IA	Stage I	Alive at 1 Year	Alive at 1 Year	Alive at 3 Years	Alive at 3 Years				6.12831
127	KH047	50 - 59 Years	58 Years	Lung Adenocarcinoma	Primary Site	Lung Adenocarcinoma		EGFR Mutation	EGFR Mutation	No EML4-ALK Gene Fusion	No EML4-ALK Gene Fusion	GSM773646		KRAS Wild Type	KRAS Wild Type	Low	0.851		1463	0	4.90314	480	Recurrence	No Recurrence at 1 Year	No Recurrence at 1 Year	Recurrence at 3 Years	Recurrence at 3 Years	Recurrence at 5 Years	Recurrence at 5 Years	Surgical Specimen	Female	Smoker	Smoker	Stage II	Stage II	Alive at 1 Year	Alive at 1 Year	Alive at 3 Years	Alive at 3 Years				4.90314
38	KH054	40 - 49 Years	47 Years	Lung Adenocarcinoma	Primary Site	Lung Adenocarcinoma		EGFR Wild Type	EGFR Wild Type	No EML4-ALK Gene Fusion	No EML4-ALK Gene Fusion	GSM773557		KRAS Mutation	KRAS Mutation	Low	1.28		1475	0	5.73896	1475	No Recurrence	No Recurrence at 1 Year	No Recurrence at 1 Year	No Recurrence at 3 Years	No Recurrence at 3 Years			Surgical Specimen	Male	Smoker	Smoker	Stage II	Stage II	Alive at 1 Year	Alive at 1 Year	Alive at 3 Years	Alive at 3 Years				5.73896
82	KH046	60 - 69 Years	61 Years	Lung Adenocarcinoma	Primary Site	Lung Adenocarcinoma	Cluster 1	EGFR Wild Type	EGFR Wild Type	No EML4-ALK Gene Fusion	No EML4-ALK Gene Fusion	GSM773601	Group A	KRAS Wild Type	KRAS Wild Type	Low	1.075		1475	0	5.62082	1475	No Recurrence	No Recurrence at 1 Year	No Recurrence at 1 Year	No Recurrence at 3 Years	No Recurrence at 3 Years			Surgical Specimen	Male	Smoker	Smoker	Stage II	Stage II	Alive at 1 Year	Alive at 1 Year	Alive at 3 Years	Alive at 3 Years				5.62082
167	KH162	60 - 69 Years	66 Years	Lung Adenocarcinoma	Primary Site	Lung Adenocarcinoma		EGFR Mutation	EGFR Mutation	No EML4-ALK Gene Fusion	No EML4-ALK Gene Fusion	GSM773686		KRAS Wild Type	KRAS Wild Type	Low	1.028		1481	0	5.06138	1481	No Recurrence	No Recurrence at 1 Year	No Recurrence at 1 Year	No Recurrence at 3 Years	No Recurrence at 3 Years			Surgical Specimen	Female	Never Smoker	Never Smoker	Stage IB	Stage I	Alive at 1 Year	Alive at 1 Year	Alive at 3 Years	Alive at 3 Years				5.06138
74	KH159	40 - 49 Years	47 Years	Lung Adenocarcinoma	Primary Site	Lung Adenocarcinoma	Cluster 1	EGFR Wild Type	EGFR Wild Type	No EML4-ALK Gene Fusion	No EML4-ALK Gene Fusion	GSM773593	Group A	KRAS Wild Type	KRAS Wild Type	Low	1.245		1482	1	4.46957	1363	Recurrence	No Recurrence at 1 Year	No Recurrence at 1 Year	No Recurrence at 3 Years	No Recurrence at 3 Years	Recurrence at 5 Years	Recurrence at 5 Years	Surgical Specimen	Female	Never Smoker	Never Smoker	Stage IA	Stage I	Alive at 1 Year	Alive at 1 Year	Alive at 3 Years	Alive at 3 Years	Dead at 5 Years	Dead at 5 Years		4.46957
136	KH052	60 - 69 Years	64 Years	Lung Adenocarcinoma	Primary Site	Lung Adenocarcinoma		EGFR Mutation	EGFR Mutation	No EML4-ALK Gene Fusion	No EML4-ALK Gene Fusion	GSM773655		KRAS Wild Type	KRAS Wild Type	Low	0.998		1482	0	5.66495	832	Recurrence	No Recurrence at 1 Year	No Recurrence at 1 Year	Recurrence at 3 Years	Recurrence at 3 Years	Recurrence at 5 Years	Recurrence at 5 Years	Surgical Specimen	Female	Smoker	Smoker	Stage IB	Stage I	Alive at 1 Year	Alive at 1 Year	Alive at 3 Years	Alive at 3 Years				5.66495
158	KH044	60 - 69 Years	60 Years	Lung Adenocarcinoma	Primary Site	Lung Adenocarcinoma		EGFR Mutation	EGFR Mutation	No EML4-ALK Gene Fusion	No EML4-ALK Gene Fusion	GSM773677		KRAS Wild Type	KRAS Wild Type	Low	1.128		1494	0	5.63243	1494	No Recurrence	No Recurrence at 1 Year	No Recurrence at 1 Year	No Recurrence at 3 Years	No Recurrence at 3 Years			Surgical Specimen	Female	Never Smoker	Never Smoker	Stage II	Stage II	Alive at 1 Year	Alive at 1 Year	Alive at 3 Years	Alive at 3 Years				5.63243
234	KH249	60 - 69 Years	62 Years	Lung Adenocarcinoma	Primary Site	Lung Adenocarcinoma		EGFR Mutation	EGFR Mutation	No EML4-ALK Gene Fusion	No EML4-ALK Gene Fusion	GSM773753		KRAS Wild Type	KRAS Wild Type	Low	0.939		1516	0	4.77876	1516	No Recurrence	No Recurrence at 1 Year	No Recurrence at 1 Year	No Recurrence at 3 Years	No Recurrence at 3 Years			Surgical Specimen	Female	Never Smoker	Never Smoker	Stage IA	Stage I	Alive at 1 Year	Alive at 1 Year	Alive at 3 Years	Alive at 3 Years				4.77876
99	KH161	50 - 59 Years	56 Years	Lung Adenocarcinoma	Primary Site	Lung Adenocarcinoma	Cluster 2	EGFR Wild Type	EGFR Wild Type	No EML4-ALK Gene Fusion	No EML4-ALK Gene Fusion	GSM773618	Group B	KRAS Wild Type	KRAS Wild Type	Low	1.012		1520	0	6.12578	1520	No Recurrence	No Recurrence at 1 Year	No Recurrence at 1 Year	No Recurrence at 3 Years	No Recurrence at 3 Years			Surgical Specimen	Male	Never Smoker	Never Smoker	Stage IA	Stage I	Alive at 1 Year	Alive at 1 Year	Alive at 3 Years	Alive at 3 Years				6.12578
53	KH035	50 - 59 Years	58 Years	Lung Adenocarcinoma	Primary Site	Lung Adenocarcinoma	Cluster 1	EGFR Wild Type	EGFR Wild Type	No EML4-ALK Gene Fusion	No EML4-ALK Gene Fusion	GSM773572	Group A	KRAS Wild Type	KRAS Wild Type	Low	1.177		1529	0	5.61741	315	Recurrence	Recurrence at 1 Year	Recurrence at 1 Year	Recurrence at 3 Years	Recurrence at 3 Years	Recurrence at 5 Years	Recurrence at 5 Years	Surgical Specimen	Male	Smoker	Smoker	Stage II	Stage II	Alive at 1 Year	Alive at 1 Year	Alive at 3 Years	Alive at 3 Years				5.61741
147	KH055	60 - 69 Years	62 Years	Lung Adenocarcinoma	Primary Site	Lung Adenocarcinoma		EGFR Mutation	EGFR Mutation	No EML4-ALK Gene Fusion	No EML4-ALK Gene Fusion	GSM773666		KRAS Wild Type	KRAS Wild Type	Low	1.009		1537	0	5.76559	547	Recurrence	No Recurrence at 1 Year	No Recurrence at 1 Year	Recurrence at 3 Years	Recurrence at 3 Years	Recurrence at 5 Years	Recurrence at 5 Years	Surgical Specimen	Female	Never Smoker	Never Smoker	Stage IA	Stage I	Alive at 1 Year	Alive at 1 Year	Alive at 3 Years	Alive at 3 Years				5.76559
83	KH050	50 - 59 Years	57 Years	Lung Adenocarcinoma	Primary Site	Lung Adenocarcinoma	Cluster 2	EGFR Wild Type	EGFR Wild Type	No EML4-ALK Gene Fusion	No EML4-ALK Gene Fusion	GSM773602	Group B	KRAS Wild Type	KRAS Wild Type	Low	1.02		1539	0	5.31831	1539	No Recurrence	No Recurrence at 1 Year	No Recurrence at 1 Year	No Recurrence at 3 Years	No Recurrence at 3 Years			Surgical Specimen	Male	Smoker	Smoker	Stage II	Stage II	Alive at 1 Year	Alive at 1 Year	Alive at 3 Years	Alive at 3 Years				5.31831
76	KH041	50 - 59 Years	54 Years	Lung Adenocarcinoma	Primary Site	Lung Adenocarcinoma	Cluster 2	EGFR Wild Type	EGFR Wild Type	No EML4-ALK Gene Fusion	No EML4-ALK Gene Fusion	GSM773595	Group B	KRAS Wild Type	KRAS Wild Type	Low	1.212		1560	0	5.42307	997	Recurrence	No Recurrence at 1 Year	No Recurrence at 1 Year	Recurrence at 3 Years	Recurrence at 3 Years	Recurrence at 5 Years	Recurrence at 5 Years	Surgical Specimen	Male	Never Smoker	Never Smoker	Stage IA	Stage I	Alive at 1 Year	Alive at 1 Year	Alive at 3 Years	Alive at 3 Years				5.42307
89	KH160	60 - 69 Years	64 Years	Lung Adenocarcinoma	Primary Site	Lung Adenocarcinoma	Cluster 2	EGFR Wild Type	EGFR Wild Type	No EML4-ALK Gene Fusion	No EML4-ALK Gene Fusion	GSM773608	Group B	KRAS Wild Type	KRAS Wild Type	Low	1.082		1566	0	3.43956	1566	No Recurrence	No Recurrence at 1 Year	No Recurrence at 1 Year	No Recurrence at 3 Years	No Recurrence at 3 Years			Surgical Specimen	Female	Never Smoker	Never Smoker	Stage IB	Stage I	Alive at 1 Year	Alive at 1 Year	Alive at 3 Years	Alive at 3 Years				3.43956
114	KH243	60 - 69 Years	68 Years	Lung Adenocarcinoma	Primary Site	Lung Adenocarcinoma	Cluster 1	EGFR Wild Type	EGFR Wild Type	No EML4-ALK Gene Fusion	No EML4-ALK Gene Fusion	GSM773633	Group A	KRAS Wild Type	KRAS Wild Type	High	2.13		1596	0	5.86692	1596	No Recurrence	No Recurrence at 1 Year	No Recurrence at 1 Year	No Recurrence at 3 Years	No Recurrence at 3 Years			Surgical Specimen	Female	Never Smoker	Never Smoker	Stage IA	Stage I	Alive at 1 Year	Alive at 1 Year	Alive at 3 Years	Alive at 3 Years				5.86692
102	KH152	50 - 59 Years	53 Years	Lung Adenocarcinoma	Primary Site	Lung Adenocarcinoma	Cluster 1	EGFR Wild Type	EGFR Wild Type	No EML4-ALK Gene Fusion	No EML4-ALK Gene Fusion	GSM773621	Group A	KRAS Wild Type	KRAS Wild Type	High	4.547		1597	0	5.15662	1597	No Recurrence	No Recurrence at 1 Year	No Recurrence at 1 Year	No Recurrence at 3 Years	No Recurrence at 3 Years			Surgical Specimen	Male	Smoker	Smoker	Stage IA	Stage I	Alive at 1 Year	Alive at 1 Year	Alive at 3 Years	Alive at 3 Years				5.15662
43	KH154	50 - 59 Years	53 Years	Lung Adenocarcinoma	Primary Site	Lung Adenocarcinoma		EGFR Wild Type	EGFR Wild Type	No EML4-ALK Gene Fusion	No EML4-ALK Gene Fusion	GSM773562		KRAS Mutation	KRAS Mutation	Low	1.069		1610	0	4.44487	1610	No Recurrence	No Recurrence at 1 Year	No Recurrence at 1 Year	No Recurrence at 3 Years	No Recurrence at 3 Years			Surgical Specimen	Female	Never Smoker	Never Smoker	Stage IB	Stage I	Alive at 1 Year	Alive at 1 Year	Alive at 3 Years	Alive at 3 Years				4.44487
212	KH158	50 - 59 Years	50 Years	Lung Adenocarcinoma	Primary Site	Lung Adenocarcinoma		EGFR Mutation	EGFR Mutation	No EML4-ALK Gene Fusion	No EML4-ALK Gene Fusion	GSM773731		KRAS Wild Type	KRAS Wild Type	Low	0.961		1623	0	4.201	1623	No Recurrence	No Recurrence at 1 Year	No Recurrence at 1 Year	No Recurrence at 3 Years	No Recurrence at 3 Years			Surgical Specimen	Female	Never Smoker	Never Smoker	Stage IA	Stage I	Alive at 1 Year	Alive at 1 Year	Alive at 3 Years	Alive at 3 Years				4.201
231	KH245	50 - 59 Years	56 Years	Lung Adenocarcinoma	Primary Site	Lung Adenocarcinoma		EGFR Mutation	EGFR Mutation	No EML4-ALK Gene Fusion	No EML4-ALK Gene Fusion	GSM773750		KRAS Wild Type	KRAS Wild Type	Low	1.155		1624	0	4.53958	1624	No Recurrence	No Recurrence at 1 Year	No Recurrence at 1 Year	No Recurrence at 3 Years	No Recurrence at 3 Years			Surgical Specimen	Female	Never Smoker	Never Smoker	Stage IA	Stage I	Alive at 1 Year	Alive at 1 Year	Alive at 3 Years	Alive at 3 Years				4.53958
65	KH148	60 - 69 Years	64 Years	Lung Adenocarcinoma	Primary Site	Lung Adenocarcinoma	Cluster 1	EGFR Wild Type	EGFR Wild Type	No EML4-ALK Gene Fusion	No EML4-ALK Gene Fusion	GSM773584	Group A	KRAS Wild Type	KRAS Wild Type	Low	1.157		1625	1	5.3856	813	Recurrence	No Recurrence at 1 Year	No Recurrence at 1 Year	Recurrence at 3 Years	Recurrence at 3 Years	Recurrence at 5 Years	Recurrence at 5 Years	Surgical Specimen	Male	Smoker	Smoker	Stage IB	Stage I	Alive at 1 Year	Alive at 1 Year	Alive at 3 Years	Alive at 3 Years	Dead at 5 Years	Dead at 5 Years		5.3856
205	KH157	60 - 69 Years	68 Years	Lung Adenocarcinoma	Primary Site	Lung Adenocarcinoma		EGFR Mutation	EGFR Mutation	No EML4-ALK Gene Fusion	No EML4-ALK Gene Fusion	GSM773724		KRAS Wild Type	KRAS Wild Type	Low	1.052		1629	0	4.50685	1629	No Recurrence	No Recurrence at 1 Year	No Recurrence at 1 Year	No Recurrence at 3 Years	No Recurrence at 3 Years			Surgical Specimen	Female	Never Smoker	Never Smoker	Stage IA	Stage I	Alive at 1 Year	Alive at 1 Year	Alive at 3 Years	Alive at 3 Years				4.50685
104	KH155	60 - 69 Years	61 Years	Lung Adenocarcinoma	Primary Site	Lung Adenocarcinoma	Cluster 2	EGFR Wild Type	EGFR Wild Type	No EML4-ALK Gene Fusion	No EML4-ALK Gene Fusion	GSM773623	Group B	KRAS Wild Type	KRAS Wild Type	Low	1.138		1637	0	3.97538	1637	No Recurrence	No Recurrence at 1 Year	No Recurrence at 1 Year	No Recurrence at 3 Years	No Recurrence at 3 Years			Surgical Specimen	Female	Never Smoker	Never Smoker	Stage IA	Stage I	Alive at 1 Year	Alive at 1 Year	Alive at 3 Years	Alive at 3 Years				3.97538
117	KH261	50 - 59 Years	51 Years	Lung Adenocarcinoma	Primary Site	Lung Adenocarcinoma	Cluster 1	EGFR Wild Type	EGFR Wild Type	No EML4-ALK Gene Fusion	No EML4-ALK Gene Fusion	GSM773636	Group A	KRAS Wild Type	KRAS Wild Type	Low	1.308		1637	0	6.60877	1637	No Recurrence	No Recurrence at 1 Year	No Recurrence at 1 Year	No Recurrence at 3 Years	No Recurrence at 3 Years			Surgical Specimen	Male	Smoker	Smoker	Stage IA	Stage I	Alive at 1 Year	Alive at 1 Year	Alive at 3 Years	Alive at 3 Years				6.60877
105	KH156	60 - 69 Years	66 Years	Lung Adenocarcinoma	Primary Site	Lung Adenocarcinoma	Cluster 2	EGFR Wild Type	EGFR Wild Type	No EML4-ALK Gene Fusion	No EML4-ALK Gene Fusion	GSM773624	Group B	KRAS Wild Type	KRAS Wild Type	Low	1.056		1653	0	4.68522	1653	No Recurrence	No Recurrence at 1 Year	No Recurrence at 1 Year	No Recurrence at 3 Years	No Recurrence at 3 Years			Surgical Specimen	Female	Never Smoker	Never Smoker	Stage IA	Stage I	Alive at 1 Year	Alive at 1 Year	Alive at 3 Years	Alive at 3 Years				4.68522
246	KH269	50 - 59 Years	58 Years	Lung Adenocarcinoma	Primary Site	Lung Adenocarcinoma		EGFR Mutation	EGFR Mutation	No EML4-ALK Gene Fusion	No EML4-ALK Gene Fusion	GSM773765		KRAS Wild Type	KRAS Wild Type	Low	1.11		1660	0	4.30738	1660	No Recurrence	No Recurrence at 1 Year	No Recurrence at 1 Year	No Recurrence at 3 Years	No Recurrence at 3 Years			Surgical Specimen	Male	Smoker	Smoker	Stage IA	Stage I	Alive at 1 Year	Alive at 1 Year	Alive at 3 Years	Alive at 3 Years				4.30738
203	KH149	50 - 59 Years	58 Years	Lung Adenocarcinoma	Primary Site	Lung Adenocarcinoma		EGFR Mutation	EGFR Mutation	No EML4-ALK Gene Fusion	No EML4-ALK Gene Fusion	GSM773722		KRAS Wild Type	KRAS Wild Type	Low	1.049		1663	0	5.80033	1663	No Recurrence	No Recurrence at 1 Year	No Recurrence at 1 Year	No Recurrence at 3 Years	No Recurrence at 3 Years			Surgical Specimen	Female	Never Smoker	Never Smoker	Stage IA	Stage I	Alive at 1 Year	Alive at 1 Year	Alive at 3 Years	Alive at 3 Years				5.80033
182	KH144	60 - 69 Years	64 Years	Lung Adenocarcinoma	Primary Site	Lung Adenocarcinoma		EGFR Mutation	EGFR Mutation	No EML4-ALK Gene Fusion	No EML4-ALK Gene Fusion	GSM773701		KRAS Wild Type	KRAS Wild Type	Low	1.005		1669	0	3.80254	1669	No Recurrence	No Recurrence at 1 Year	No Recurrence at 1 Year	No Recurrence at 3 Years	No Recurrence at 3 Years			Surgical Specimen	Female	Never Smoker	Never Smoker	Stage IA	Stage I	Alive at 1 Year	Alive at 1 Year	Alive at 3 Years	Alive at 3 Years				3.80254
195	KH042	60 - 69 Years	65 Years	Lung Adenocarcinoma	Primary Site	Lung Adenocarcinoma		EGFR Mutation	EGFR Mutation	No EML4-ALK Gene Fusion	No EML4-ALK Gene Fusion	GSM773714		KRAS Wild Type	KRAS Wild Type	Low	1.063		1674	0	5.76236	1489	No Recurrence	No Recurrence at 1 Year	No Recurrence at 1 Year	No Recurrence at 3 Years	No Recurrence at 3 Years			Surgical Specimen	Male	Smoker	Smoker	Stage IA	Stage I	Alive at 1 Year	Alive at 1 Year	Alive at 3 Years	Alive at 3 Years				5.76236
69	KH094	50 - 59 Years	58 Years	Lung Adenocarcinoma	Primary Site	Lung Adenocarcinoma	Cluster 2	EGFR Wild Type	EGFR Wild Type	No EML4-ALK Gene Fusion	No EML4-ALK Gene Fusion	GSM773588	Group B	KRAS Wild Type	KRAS Wild Type	Low	0.988		1682	0	4.5373	272	Recurrence	Recurrence at 1 Year	Recurrence at 1 Year	Recurrence at 3 Years	Recurrence at 3 Years	Recurrence at 5 Years	Recurrence at 5 Years	Surgical Specimen	Female	Never Smoker	Never Smoker	Stage IB	Stage I	Alive at 1 Year	Alive at 1 Year	Alive at 3 Years	Alive at 3 Years				4.5373
192	KH150	60 - 69 Years	67 Years	Lung Adenocarcinoma	Primary Site	Lung Adenocarcinoma		EGFR Mutation	EGFR Mutation	No EML4-ALK Gene Fusion	No EML4-ALK Gene Fusion	GSM773711		KRAS Wild Type	KRAS Wild Type	Low	0.911		1688	0	5.16363	1688	No Recurrence	No Recurrence at 1 Year	No Recurrence at 1 Year	No Recurrence at 3 Years	No Recurrence at 3 Years			Surgical Specimen	Male	Smoker	Smoker	Stage IA	Stage I	Alive at 1 Year	Alive at 1 Year	Alive at 3 Years	Alive at 3 Years				5.16363
66	KH011	60 - 69 Years	68 Years	Lung Adenocarcinoma	Primary Site	Lung Adenocarcinoma	Cluster 1	EGFR Wild Type	EGFR Wild Type	No EML4-ALK Gene Fusion	No EML4-ALK Gene Fusion	GSM773585	Group A	KRAS Wild Type	KRAS Wild Type	Low	0.861		1695	1	5.76369	1387	Recurrence	No Recurrence at 1 Year	No Recurrence at 1 Year	No Recurrence at 3 Years	No Recurrence at 3 Years	Recurrence at 5 Years	Recurrence at 5 Years	Surgical Specimen	Female	Never Smoker	Never Smoker	Stage IB	Stage I	Alive at 1 Year	Alive at 1 Year	Alive at 3 Years	Alive at 3 Years	Dead at 5 Years	Dead at 5 Years		5.76369
107	KH147	50 - 59 Years	57 Years	Lung Adenocarcinoma	Primary Site	Lung Adenocarcinoma	Cluster 2	EGFR Wild Type	EGFR Wild Type	No EML4-ALK Gene Fusion	No EML4-ALK Gene Fusion	GSM773626	Group B	KRAS Wild Type	KRAS Wild Type	Low	1.188		1702	0	5.37678	1702	No Recurrence	No Recurrence at 1 Year	No Recurrence at 1 Year	No Recurrence at 3 Years	No Recurrence at 3 Years			Surgical Specimen	Male	Never Smoker	Never Smoker	Stage IA	Stage I	Alive at 1 Year	Alive at 1 Year	Alive at 3 Years	Alive at 3 Years				5.37678
103	KH153	50 - 59 Years	57 Years	Lung Adenocarcinoma	Primary Site	Lung Adenocarcinoma	Cluster 2	EGFR Wild Type	EGFR Wild Type	No EML4-ALK Gene Fusion	No EML4-ALK Gene Fusion	GSM773622	Group B	KRAS Wild Type	KRAS Wild Type	High	1.762		1714	0	4.95547	1714	No Recurrence	No Recurrence at 1 Year	No Recurrence at 1 Year	No Recurrence at 3 Years	No Recurrence at 3 Years			Surgical Specimen	Male	Never Smoker	Never Smoker	Stage IA	Stage I	Alive at 1 Year	Alive at 1 Year	Alive at 3 Years	Alive at 3 Years				4.95547
157	KH039	40 - 49 Years	48 Years	Lung Adenocarcinoma	Primary Site	Lung Adenocarcinoma		EGFR Mutation	EGFR Mutation	No EML4-ALK Gene Fusion	No EML4-ALK Gene Fusion	GSM773676		KRAS Wild Type	KRAS Wild Type	Low	1.019		1717	0	5.41358	1717	No Recurrence	No Recurrence at 1 Year	No Recurrence at 1 Year	No Recurrence at 3 Years	No Recurrence at 3 Years			Surgical Specimen	Female	Never Smoker	Never Smoker	Stage II	Stage II	Alive at 1 Year	Alive at 1 Year	Alive at 3 Years	Alive at 3 Years				5.41358
51	KH237	70 - 79 Years	70 Years	Lung Adenocarcinoma	Primary Site	Lung Adenocarcinoma		EGFR Wild Type	EGFR Wild Type	No EML4-ALK Gene Fusion	No EML4-ALK Gene Fusion	GSM773570		KRAS Mutation	KRAS Mutation	Low	1.174		1724	0	4.55465	1724	No Recurrence	No Recurrence at 1 Year	No Recurrence at 1 Year	No Recurrence at 3 Years	No Recurrence at 3 Years			Surgical Specimen	Female	Never Smoker	Never Smoker	Stage IA	Stage I	Alive at 1 Year	Alive at 1 Year	Alive at 3 Years	Alive at 3 Years				4.55465
204	KH151	60 - 69 Years	62 Years	Lung Adenocarcinoma	Primary Site	Lung Adenocarcinoma		EGFR Mutation	EGFR Mutation	No EML4-ALK Gene Fusion	No EML4-ALK Gene Fusion	GSM773723		KRAS Wild Type	KRAS Wild Type	Low	1.032		1726	0	5.48213	1726	No Recurrence	No Recurrence at 1 Year	No Recurrence at 1 Year	No Recurrence at 3 Years	No Recurrence at 3 Years			Surgical Specimen	Male	Smoker	Smoker	Stage IA	Stage I	Alive at 1 Year	Alive at 1 Year	Alive at 3 Years	Alive at 3 Years				5.48213
161	KH120	60 - 69 Years	68 Years	Lung Adenocarcinoma	Primary Site	Lung Adenocarcinoma		EGFR Mutation	EGFR Mutation	No EML4-ALK Gene Fusion	No EML4-ALK Gene Fusion	GSM773680		KRAS Wild Type	KRAS Wild Type	Low	1.26		1733	0	5.65295	1733	No Recurrence	No Recurrence at 1 Year	No Recurrence at 1 Year	No Recurrence at 3 Years	No Recurrence at 3 Years			Surgical Specimen	Male	Smoker	Smoker	Stage IB	Stage I	Alive at 1 Year	Alive at 1 Year	Alive at 3 Years	Alive at 3 Years				5.65295
101	KH145	50 - 59 Years	56 Years	Lung Adenocarcinoma	Primary Site	Lung Adenocarcinoma	Cluster 2	EGFR Wild Type	EGFR Wild Type	No EML4-ALK Gene Fusion	No EML4-ALK Gene Fusion	GSM773620	Group B	KRAS Wild Type	KRAS Wild Type	Low	1.09		1756	0	5.28617	1756	No Recurrence	No Recurrence at 1 Year	No Recurrence at 1 Year	No Recurrence at 3 Years	No Recurrence at 3 Years			Surgical Specimen	Female	Never Smoker	Never Smoker	Stage IA	Stage I	Alive at 1 Year	Alive at 1 Year	Alive at 3 Years	Alive at 3 Years				5.28617
141	KH030	50 - 59 Years	54 Years	Lung Adenocarcinoma	Primary Site	Lung Adenocarcinoma		EGFR Mutation	EGFR Mutation	No EML4-ALK Gene Fusion	No EML4-ALK Gene Fusion	GSM773660		KRAS Wild Type	KRAS Wild Type	Low	0.93		1770	0	5.32226	987	Recurrence	No Recurrence at 1 Year	No Recurrence at 1 Year	Recurrence at 3 Years	Recurrence at 3 Years	Recurrence at 5 Years	Recurrence at 5 Years	Surgical Specimen	Female	Never Smoker	Never Smoker	Stage IA	Stage I	Alive at 1 Year	Alive at 1 Year	Alive at 3 Years	Alive at 3 Years				5.32226
198	KH131	50 - 59 Years	56 Years	Lung Adenocarcinoma	Primary Site	Lung Adenocarcinoma		EGFR Mutation	EGFR Mutation	No EML4-ALK Gene Fusion	No EML4-ALK Gene Fusion	GSM773717		KRAS Wild Type	KRAS Wild Type	Low	0.778		1780	0	5.16609	1780	No Recurrence	No Recurrence at 1 Year	No Recurrence at 1 Year	No Recurrence at 3 Years	No Recurrence at 3 Years			Surgical Specimen	Female	Never Smoker	Never Smoker	Stage IA	Stage I	Alive at 1 Year	Alive at 1 Year	Alive at 3 Years	Alive at 3 Years				5.16609
165	KH143	50 - 59 Years	58 Years	Lung Adenocarcinoma	Primary Site	Lung Adenocarcinoma		EGFR Mutation	EGFR Mutation	No EML4-ALK Gene Fusion	No EML4-ALK Gene Fusion	GSM773684		KRAS Wild Type	KRAS Wild Type	Low	1.051		1803	0	4.21352	1803	No Recurrence	No Recurrence at 1 Year	No Recurrence at 1 Year	No Recurrence at 3 Years	No Recurrence at 3 Years			Surgical Specimen	Male	Smoker	Smoker	Stage IB	Stage I	Alive at 1 Year	Alive at 1 Year	Alive at 3 Years	Alive at 3 Years				4.21352
97	KH268	50 - 59 Years	50 Years	Lung Adenocarcinoma	Primary Site	Lung Adenocarcinoma	Cluster 1	EGFR Wild Type	EGFR Wild Type	No EML4-ALK Gene Fusion	No EML4-ALK Gene Fusion	GSM773616	Group A	KRAS Wild Type	KRAS Wild Type	High	2.268		1806	0	6.28106	1806	No Recurrence	No Recurrence at 1 Year	No Recurrence at 1 Year	No Recurrence at 3 Years	No Recurrence at 3 Years			Surgical Specimen	Male	Smoker	Smoker	Stage IB	Stage I	Alive at 1 Year	Alive at 1 Year	Alive at 3 Years	Alive at 3 Years				6.28106
185	KH137	60 - 69 Years	61 Years	Lung Adenocarcinoma	Primary Site	Lung Adenocarcinoma		EGFR Mutation	EGFR Mutation	No EML4-ALK Gene Fusion	No EML4-ALK Gene Fusion	GSM773704		KRAS Wild Type	KRAS Wild Type	Low	0.973		1809	0	5.42219	1809	No Recurrence	No Recurrence at 1 Year	No Recurrence at 1 Year	No Recurrence at 3 Years	No Recurrence at 3 Years			Surgical Specimen	Female	Never Smoker	Never Smoker	Stage IA	Stage I	Alive at 1 Year	Alive at 1 Year	Alive at 3 Years	Alive at 3 Years				5.42219
235	KH250	50 - 59 Years	50 Years	Lung Adenocarcinoma	Primary Site	Lung Adenocarcinoma		EGFR Mutation	EGFR Mutation	No EML4-ALK Gene Fusion	No EML4-ALK Gene Fusion	GSM773754		KRAS Wild Type	KRAS Wild Type	Low	1.224		1819	0	5.61381	1819	No Recurrence	No Recurrence at 1 Year	No Recurrence at 1 Year	No Recurrence at 3 Years	No Recurrence at 3 Years			Surgical Specimen	Male	Smoker	Smoker	Stage IA	Stage I	Alive at 1 Year	Alive at 1 Year	Alive at 3 Years	Alive at 3 Years				5.61381
184	KH126	50 - 59 Years	55 Years	Lung Adenocarcinoma	Primary Site	Lung Adenocarcinoma		EGFR Mutation	EGFR Mutation	No EML4-ALK Gene Fusion	No EML4-ALK Gene Fusion	GSM773703		KRAS Wild Type	KRAS Wild Type	Low	1.166		1822	0	5.06113	1822	No Recurrence	No Recurrence at 1 Year	No Recurrence at 1 Year	No Recurrence at 3 Years	No Recurrence at 3 Years			Surgical Specimen	Female	Never Smoker	Never Smoker	Stage IA	Stage I	Alive at 1 Year	Alive at 1 Year	Alive at 3 Years	Alive at 3 Years				5.06113
143	KH037	60 - 69 Years	68 Years	Lung Adenocarcinoma	Primary Site	Lung Adenocarcinoma		EGFR Mutation	EGFR Mutation	No EML4-ALK Gene Fusion	No EML4-ALK Gene Fusion	GSM773662		KRAS Wild Type	KRAS Wild Type	Low	0.871		1823	0	5.22371	1047	Recurrence	No Recurrence at 1 Year	No Recurrence at 1 Year	Recurrence at 3 Years	Recurrence at 3 Years	Recurrence at 5 Years	Recurrence at 5 Years	Surgical Specimen	Female	Never Smoker	Never Smoker	Stage IA	Stage I	Alive at 1 Year	Alive at 1 Year	Alive at 3 Years	Alive at 3 Years				5.22371
174	KH122	60 - 69 Years	67 Years	Lung Adenocarcinoma	Primary Site	Lung Adenocarcinoma		EGFR Mutation	EGFR Mutation	No EML4-ALK Gene Fusion	No EML4-ALK Gene Fusion	GSM773693		KRAS Wild Type	KRAS Wild Type	Low	0.968		1823	0	5.43232	1823	No Recurrence	No Recurrence at 1 Year	No Recurrence at 1 Year	No Recurrence at 3 Years	No Recurrence at 3 Years			Surgical Specimen	Female	Never Smoker	Never Smoker	Stage IB	Stage I	Alive at 1 Year	Alive at 1 Year	Alive at 3 Years	Alive at 3 Years				5.43232
42	KH139	60 - 69 Years	61 Years	Lung Adenocarcinoma	Primary Site	Lung Adenocarcinoma		EGFR Wild Type	EGFR Wild Type	No EML4-ALK Gene Fusion	No EML4-ALK Gene Fusion	GSM773561		KRAS Mutation	KRAS Mutation	Low	1.184		1825	0	4.5174	1825	No Recurrence	No Recurrence at 1 Year	No Recurrence at 1 Year	No Recurrence at 3 Years	No Recurrence at 3 Years			Surgical Specimen	Male	Never Smoker	Never Smoker	Stage IB	Stage I	Alive at 1 Year	Alive at 1 Year	Alive at 3 Years	Alive at 3 Years				4.5174
45	KH266	50 - 59 Years	53 Years	Lung Adenocarcinoma	Primary Site	Lung Adenocarcinoma		EGFR Wild Type	EGFR Wild Type	No EML4-ALK Gene Fusion	No EML4-ALK Gene Fusion	GSM773564		KRAS Mutation	KRAS Mutation	Low	1.037		1826	0	5.71849	1826	No Recurrence	No Recurrence at 1 Year	No Recurrence at 1 Year	No Recurrence at 3 Years	No Recurrence at 3 Years			Surgical Specimen	Male	Smoker	Smoker	Stage IB	Stage I	Alive at 1 Year	Alive at 1 Year	Alive at 3 Years	Alive at 3 Years				5.71849
31	KH259	30 - 39 Years	34 Years	Lung Adenocarcinoma	Primary Site	Lung Adenocarcinoma	Cluster 1	EGFR Wild Type	EGFR Wild Type	EML4-ALK Gene Fusion	EML4-ALK Gene Fusion	GSM773550		KRAS Wild Type	KRAS Wild Type	Low	1.322		1828	0	5.81209	1828	No Recurrence	No Recurrence at 1 Year	No Recurrence at 1 Year	No Recurrence at 3 Years	No Recurrence at 3 Years	No Recurrence at 5 Years	No Recurrence at 5 Years	Surgical Specimen	Female	Smoker	Smoker	Stage IA	Stage I	Alive at 1 Year	Alive at 1 Year	Alive at 3 Years	Alive at 3 Years	Alive at 5 Years	Alive at 5 Years		5.81209
222	KH225	60 - 69 Years	62 Years	Lung Adenocarcinoma	Primary Site	Lung Adenocarcinoma		EGFR Mutation	EGFR Mutation	No EML4-ALK Gene Fusion	No EML4-ALK Gene Fusion	GSM773741		KRAS Wild Type	KRAS Wild Type	Low	1.179		1834	0	5.56044	1834	No Recurrence	No Recurrence at 1 Year	No Recurrence at 1 Year	No Recurrence at 3 Years	No Recurrence at 3 Years	No Recurrence at 5 Years	No Recurrence at 5 Years	Surgical Specimen	Female	Never Smoker	Never Smoker	Stage IA	Stage I	Alive at 1 Year	Alive at 1 Year	Alive at 3 Years	Alive at 3 Years	Alive at 5 Years	Alive at 5 Years		5.56044
30	KH189	50 - 59 Years	56 Years	Lung Adenocarcinoma	Primary Site	Lung Adenocarcinoma	Cluster 1	EGFR Wild Type	EGFR Wild Type	EML4-ALK Gene Fusion	EML4-ALK Gene Fusion	GSM773549		KRAS Wild Type	KRAS Wild Type	Low	1.168		1835	0	5.34213	1835	No Recurrence	No Recurrence at 1 Year	No Recurrence at 1 Year	No Recurrence at 3 Years	No Recurrence at 3 Years	No Recurrence at 5 Years	No Recurrence at 5 Years	Surgical Specimen	Female	Never Smoker	Never Smoker	Stage IA	Stage I	Alive at 1 Year	Alive at 1 Year	Alive at 3 Years	Alive at 3 Years	Alive at 5 Years	Alive at 5 Years		5.34213
32	KH020	70 - 79 Years	75 Years	Lung Adenocarcinoma	Primary Site	Lung Adenocarcinoma		EGFR Wild Type	EGFR Wild Type	No EML4-ALK Gene Fusion	No EML4-ALK Gene Fusion	GSM773551		KRAS Mutation	KRAS Mutation	Low	1.049		1841	1	5.80105	1359	Recurrence	No Recurrence at 1 Year	No Recurrence at 1 Year	No Recurrence at 3 Years	No Recurrence at 3 Years	Recurrence at 5 Years	Recurrence at 5 Years	Surgical Specimen	Female	Never Smoker	Never Smoker	Stage II	Stage II	Alive at 1 Year	Alive at 1 Year	Alive at 3 Years	Alive at 3 Years	Alive at 5 Years	Alive at 5 Years		5.80105
228	KH239	60 - 69 Years	60 Years	Lung Adenocarcinoma	Primary Site	Lung Adenocarcinoma		EGFR Mutation	EGFR Mutation	No EML4-ALK Gene Fusion	No EML4-ALK Gene Fusion	GSM773747		KRAS Wild Type	KRAS Wild Type	Low	1.026		1841	0	4.11671	1841	No Recurrence	No Recurrence at 1 Year	No Recurrence at 1 Year	No Recurrence at 3 Years	No Recurrence at 3 Years	No Recurrence at 5 Years	No Recurrence at 5 Years	Surgical Specimen	Female	Never Smoker	Never Smoker	Stage IA	Stage I	Alive at 1 Year	Alive at 1 Year	Alive at 3 Years	Alive at 3 Years	Alive at 5 Years	Alive at 5 Years		4.11671
196	KH124	50 - 59 Years	56 Years	Lung Adenocarcinoma	Primary Site	Lung Adenocarcinoma		EGFR Mutation	EGFR Mutation	No EML4-ALK Gene Fusion	No EML4-ALK Gene Fusion	GSM773715		KRAS Wild Type	KRAS Wild Type	Low	1.024		1848	0	5.10556	1848	No Recurrence	No Recurrence at 1 Year	No Recurrence at 1 Year	No Recurrence at 3 Years	No Recurrence at 3 Years	No Recurrence at 5 Years	No Recurrence at 5 Years	Surgical Specimen	Female	Never Smoker	Never Smoker	Stage IA	Stage I	Alive at 1 Year	Alive at 1 Year	Alive at 3 Years	Alive at 3 Years	Alive at 5 Years	Alive at 5 Years		5.10556
237	KH252	50 - 59 Years	54 Years	Lung Adenocarcinoma	Primary Site	Lung Adenocarcinoma		EGFR Mutation	EGFR Mutation	No EML4-ALK Gene Fusion	No EML4-ALK Gene Fusion	GSM773756		KRAS Wild Type	KRAS Wild Type	Low	1.414		1849	0	5.64464	1849	No Recurrence	No Recurrence at 1 Year	No Recurrence at 1 Year	No Recurrence at 3 Years	No Recurrence at 3 Years	No Recurrence at 5 Years	No Recurrence at 5 Years	Surgical Specimen	Female	Smoker	Smoker	Stage IA	Stage I	Alive at 1 Year	Alive at 1 Year	Alive at 3 Years	Alive at 3 Years	Alive at 5 Years	Alive at 5 Years		5.64464
179	KH140	60 - 69 Years	69 Years	Lung Adenocarcinoma	Primary Site	Lung Adenocarcinoma		EGFR Mutation	EGFR Mutation	No EML4-ALK Gene Fusion	No EML4-ALK Gene Fusion	GSM773698		KRAS Wild Type	KRAS Wild Type	High	2.004		1852	0	5.58763	1852	No Recurrence	No Recurrence at 1 Year	No Recurrence at 1 Year	No Recurrence at 3 Years	No Recurrence at 3 Years	No Recurrence at 5 Years	No Recurrence at 5 Years	Surgical Specimen	Female	Smoker	Smoker	Stage IA	Stage I	Alive at 1 Year	Alive at 1 Year	Alive at 3 Years	Alive at 3 Years	Alive at 5 Years	Alive at 5 Years		5.58763
213	KH184	50 - 59 Years	53 Years	Lung Adenocarcinoma	Primary Site	Lung Adenocarcinoma		EGFR Mutation	EGFR Mutation	No EML4-ALK Gene Fusion	No EML4-ALK Gene Fusion	GSM773732		KRAS Wild Type	KRAS Wild Type	Low	1.177		1855	0	4.36072	1855	No Recurrence	No Recurrence at 1 Year	No Recurrence at 1 Year	No Recurrence at 3 Years	No Recurrence at 3 Years	No Recurrence at 5 Years	No Recurrence at 5 Years	Surgical Specimen	Female	Never Smoker	Never Smoker	Stage IA	Stage I	Alive at 1 Year	Alive at 1 Year	Alive at 3 Years	Alive at 3 Years	Alive at 5 Years	Alive at 5 Years		4.36072
39	KH004	50 - 59 Years	59 Years	Lung Adenocarcinoma	Primary Site	Lung Adenocarcinoma		EGFR Wild Type	EGFR Wild Type	No EML4-ALK Gene Fusion	No EML4-ALK Gene Fusion	GSM773558		KRAS Mutation	KRAS Mutation	Low	1.419		1856	0	6.36841	1856	No Recurrence	No Recurrence at 1 Year	No Recurrence at 1 Year	No Recurrence at 3 Years	No Recurrence at 3 Years	No Recurrence at 5 Years	No Recurrence at 5 Years	Surgical Specimen	Male	Smoker	Smoker	Stage II	Stage II	Alive at 1 Year	Alive at 1 Year	Alive at 3 Years	Alive at 3 Years	Alive at 5 Years	Alive at 5 Years		6.36841
175	KH130	50 - 59 Years	59 Years	Lung Adenocarcinoma	Primary Site	Lung Adenocarcinoma		EGFR Mutation	EGFR Mutation	No EML4-ALK Gene Fusion	No EML4-ALK Gene Fusion	GSM773694		KRAS Wild Type	KRAS Wild Type	Low	1.088		1856	0	6.10853	1856	No Recurrence	No Recurrence at 1 Year	No Recurrence at 1 Year	No Recurrence at 3 Years	No Recurrence at 3 Years	No Recurrence at 5 Years	No Recurrence at 5 Years	Surgical Specimen	Female	Never Smoker	Never Smoker	Stage IB	Stage I	Alive at 1 Year	Alive at 1 Year	Alive at 3 Years	Alive at 3 Years	Alive at 5 Years	Alive at 5 Years		6.10853
197	KH127	60 - 69 Years	65 Years	Lung Adenocarcinoma	Primary Site	Lung Adenocarcinoma		EGFR Mutation	EGFR Mutation	No EML4-ALK Gene Fusion	No EML4-ALK Gene Fusion	GSM773716		KRAS Wild Type	KRAS Wild Type	Low	1.29		1856	0	5.19119	1856	No Recurrence	No Recurrence at 1 Year	No Recurrence at 1 Year	No Recurrence at 3 Years	No Recurrence at 3 Years	No Recurrence at 5 Years	No Recurrence at 5 Years	Surgical Specimen	Female	Smoker	Smoker	Stage IA	Stage I	Alive at 1 Year	Alive at 1 Year	Alive at 3 Years	Alive at 3 Years	Alive at 5 Years	Alive at 5 Years		5.19119
233	KH248	50 - 59 Years	59 Years	Lung Adenocarcinoma	Primary Site	Lung Adenocarcinoma		EGFR Mutation	EGFR Mutation	No EML4-ALK Gene Fusion	No EML4-ALK Gene Fusion	GSM773752		KRAS Wild Type	KRAS Wild Type	High	2.173		1856	0	4.50726	1856	No Recurrence	No Recurrence at 1 Year	No Recurrence at 1 Year	No Recurrence at 3 Years	No Recurrence at 3 Years	No Recurrence at 5 Years	No Recurrence at 5 Years	Surgical Specimen	Male	Smoker	Smoker	Stage IA	Stage I	Alive at 1 Year	Alive at 1 Year	Alive at 3 Years	Alive at 3 Years	Alive at 5 Years	Alive at 5 Years		4.50726
156	KH034	50 - 59 Years	52 Years	Lung Adenocarcinoma	Primary Site	Lung Adenocarcinoma		EGFR Mutation	EGFR Mutation	No EML4-ALK Gene Fusion	No EML4-ALK Gene Fusion	GSM773675		KRAS Wild Type	KRAS Wild Type	Low	1.087		1859	0	6.05597	1859	No Recurrence	No Recurrence at 1 Year	No Recurrence at 1 Year	No Recurrence at 3 Years	No Recurrence at 3 Years	No Recurrence at 5 Years	No Recurrence at 5 Years	Surgical Specimen	Male	Smoker	Smoker	Stage II	Stage II	Alive at 1 Year	Alive at 1 Year	Alive at 3 Years	Alive at 3 Years	Alive at 5 Years	Alive at 5 Years		6.05597
177	KH257	50 - 59 Years	59 Years	Lung Adenocarcinoma	Primary Site	Lung Adenocarcinoma		EGFR Mutation	EGFR Mutation	No EML4-ALK Gene Fusion	No EML4-ALK Gene Fusion	GSM773696		KRAS Wild Type	KRAS Wild Type	Low	1.356		1859	0	4.76187	1859	No Recurrence	No Recurrence at 1 Year	No Recurrence at 1 Year	No Recurrence at 3 Years	No Recurrence at 3 Years	No Recurrence at 5 Years	No Recurrence at 5 Years	Surgical Specimen	Male	Smoker	Smoker	Stage IB	Stage I	Alive at 1 Year	Alive at 1 Year	Alive at 3 Years	Alive at 3 Years	Alive at 5 Years	Alive at 5 Years		4.76187
181	KH142	50 - 59 Years	54 Years	Lung Adenocarcinoma	Primary Site	Lung Adenocarcinoma		EGFR Mutation	EGFR Mutation	No EML4-ALK Gene Fusion	No EML4-ALK Gene Fusion	GSM773700		KRAS Wild Type	KRAS Wild Type	Low	1.048		1861	0	4.90375	1861	No Recurrence	No Recurrence at 1 Year	No Recurrence at 1 Year	No Recurrence at 3 Years	No Recurrence at 3 Years	No Recurrence at 5 Years	No Recurrence at 5 Years	Surgical Specimen	Female	Never Smoker	Never Smoker	Stage IA	Stage I	Alive at 1 Year	Alive at 1 Year	Alive at 3 Years	Alive at 3 Years	Alive at 5 Years	Alive at 5 Years		4.90375
26	KH027	60 - 69 Years	60 Years	Lung Adenocarcinoma	Primary Site	Lung Adenocarcinoma	Cluster 1	EGFR Wild Type	EGFR Wild Type	EML4-ALK Gene Fusion	EML4-ALK Gene Fusion	GSM773545		KRAS Wild Type	KRAS Wild Type	Low	1.188		1879	0	5.42097	1879	No Recurrence	No Recurrence at 1 Year	No Recurrence at 1 Year	No Recurrence at 3 Years	No Recurrence at 3 Years	No Recurrence at 5 Years	No Recurrence at 5 Years	Surgical Specimen	Female	Never Smoker	Never Smoker	Stage II	Stage II	Alive at 1 Year	Alive at 1 Year	Alive at 3 Years	Alive at 3 Years	Alive at 5 Years	Alive at 5 Years		5.42097
200	KH134	50 - 59 Years	56 Years	Lung Adenocarcinoma	Primary Site	Lung Adenocarcinoma		EGFR Mutation	EGFR Mutation	No EML4-ALK Gene Fusion	No EML4-ALK Gene Fusion	GSM773719		KRAS Wild Type	KRAS Wild Type	High	1.616		1879	0	4.83406	1879	No Recurrence	No Recurrence at 1 Year	No Recurrence at 1 Year	No Recurrence at 3 Years	No Recurrence at 3 Years	No Recurrence at 5 Years	No Recurrence at 5 Years	Surgical Specimen	Male	Smoker	Smoker	Stage IA	Stage I	Alive at 1 Year	Alive at 1 Year	Alive at 3 Years	Alive at 3 Years	Alive at 5 Years	Alive at 5 Years		4.83406
116	KH256	60 - 69 Years	64 Years	Lung Adenocarcinoma	Primary Site	Lung Adenocarcinoma	Cluster 2	EGFR Wild Type	EGFR Wild Type	No EML4-ALK Gene Fusion	No EML4-ALK Gene Fusion	GSM773635	Group B	KRAS Wild Type	KRAS Wild Type	Low	1.122		1881	0	4.16743	1881	No Recurrence	No Recurrence at 1 Year	No Recurrence at 1 Year	No Recurrence at 3 Years	No Recurrence at 3 Years	No Recurrence at 5 Years	No Recurrence at 5 Years	Surgical Specimen	Female	Never Smoker	Never Smoker	Stage IA	Stage I	Alive at 1 Year	Alive at 1 Year	Alive at 3 Years	Alive at 3 Years	Alive at 5 Years	Alive at 5 Years		4.16743
180	KH141	60 - 69 Years	61 Years	Lung Adenocarcinoma	Primary Site	Lung Adenocarcinoma		EGFR Mutation	EGFR Mutation	No EML4-ALK Gene Fusion	No EML4-ALK Gene Fusion	GSM773699		KRAS Wild Type	KRAS Wild Type	Low	1.075		1894	0	3.94293	1894	No Recurrence	No Recurrence at 1 Year	No Recurrence at 1 Year	No Recurrence at 3 Years	No Recurrence at 3 Years	No Recurrence at 5 Years	No Recurrence at 5 Years	Surgical Specimen	Female	Smoker	Smoker	Stage IA	Stage I	Alive at 1 Year	Alive at 1 Year	Alive at 3 Years	Alive at 3 Years	Alive at 5 Years	Alive at 5 Years		3.94293
245	KH267	40 - 49 Years	49 Years	Lung Adenocarcinoma	Primary Site	Lung Adenocarcinoma		EGFR Mutation	EGFR Mutation	No EML4-ALK Gene Fusion	No EML4-ALK Gene Fusion	GSM773764		KRAS Wild Type	KRAS Wild Type	Low	1.32		1908	0	5.45106	1908	No Recurrence	No Recurrence at 1 Year	No Recurrence at 1 Year	No Recurrence at 3 Years	No Recurrence at 3 Years	No Recurrence at 5 Years	No Recurrence at 5 Years	Surgical Specimen	Male	Smoker	Smoker	Stage IA	Stage I	Alive at 1 Year	Alive at 1 Year	Alive at 3 Years	Alive at 3 Years	Alive at 5 Years	Alive at 5 Years		5.45106
221	KH224	50 - 59 Years	56 Years	Lung Adenocarcinoma	Primary Site	Lung Adenocarcinoma		EGFR Mutation	EGFR Mutation	No EML4-ALK Gene Fusion	No EML4-ALK Gene Fusion	GSM773740		KRAS Wild Type	KRAS Wild Type	Low	1.148		1910	0	3.3783	1910	No Recurrence	No Recurrence at 1 Year	No Recurrence at 1 Year	No Recurrence at 3 Years	No Recurrence at 3 Years	No Recurrence at 5 Years	No Recurrence at 5 Years	Surgical Specimen	Female	Smoker	Smoker	Stage IA	Stage I	Alive at 1 Year	Alive at 1 Year	Alive at 3 Years	Alive at 3 Years	Alive at 5 Years	Alive at 5 Years		3.3783
166	KH135	60 - 69 Years	62 Years	Lung Adenocarcinoma	Primary Site	Lung Adenocarcinoma		EGFR Mutation	EGFR Mutation	No EML4-ALK Gene Fusion	No EML4-ALK Gene Fusion	GSM773685		KRAS Wild Type	KRAS Wild Type	Low	1.108		1912	0	4.83221	1912	No Recurrence	No Recurrence at 1 Year	No Recurrence at 1 Year	No Recurrence at 3 Years	No Recurrence at 3 Years	No Recurrence at 5 Years	No Recurrence at 5 Years	Surgical Specimen	Male	Smoker	Smoker	Stage IB	Stage I	Alive at 1 Year	Alive at 1 Year	Alive at 3 Years	Alive at 3 Years	Alive at 5 Years	Alive at 5 Years		4.83221
80	KH017	40 - 49 Years	49 Years	Lung Adenocarcinoma	Primary Site	Lung Adenocarcinoma	Cluster 1	EGFR Wild Type	EGFR Wild Type	No EML4-ALK Gene Fusion	No EML4-ALK Gene Fusion	GSM773599	Group A	KRAS Wild Type	KRAS Wild Type	Low	1.026		1916	0	6.70678	1916	No Recurrence	No Recurrence at 1 Year	No Recurrence at 1 Year	No Recurrence at 3 Years	No Recurrence at 3 Years	No Recurrence at 5 Years	No Recurrence at 5 Years	Surgical Specimen	Female	Smoker	Smoker	Stage II	Stage II	Alive at 1 Year	Alive at 1 Year	Alive at 3 Years	Alive at 3 Years	Alive at 5 Years	Alive at 5 Years		6.70678
207	KH188	50 - 59 Years	57 Years	Lung Adenocarcinoma	Primary Site	Lung Adenocarcinoma		EGFR Mutation	EGFR Mutation	No EML4-ALK Gene Fusion	No EML4-ALK Gene Fusion	GSM773726		KRAS Wild Type	KRAS Wild Type	Low	1.022		1917	0	4.63778	1917	No Recurrence	No Recurrence at 1 Year	No Recurrence at 1 Year	No Recurrence at 3 Years	No Recurrence at 3 Years	No Recurrence at 5 Years	No Recurrence at 5 Years	Surgical Specimen	Female	Smoker	Smoker	Stage IA	Stage I	Alive at 1 Year	Alive at 1 Year	Alive at 3 Years	Alive at 3 Years	Alive at 5 Years	Alive at 5 Years		4.63778
29	KH244	60 - 69 Years	63 Years	Lung Adenocarcinoma	Primary Site	Lung Adenocarcinoma	Cluster 1	EGFR Wild Type	EGFR Wild Type	EML4-ALK Gene Fusion	EML4-ALK Gene Fusion	GSM773548		KRAS Wild Type	KRAS Wild Type	Low	1.281		1919	0	5.03956	1919	No Recurrence	No Recurrence at 1 Year	No Recurrence at 1 Year	No Recurrence at 3 Years	No Recurrence at 3 Years	No Recurrence at 5 Years	No Recurrence at 5 Years	Surgical Specimen	Female	Never Smoker	Never Smoker	Stage IA	Stage I	Alive at 1 Year	Alive at 1 Year	Alive at 3 Years	Alive at 3 Years	Alive at 5 Years	Alive at 5 Years		5.03956
133	KH032	60 - 69 Years	67 Years	Lung Adenocarcinoma	Primary Site	Lung Adenocarcinoma		EGFR Mutation	EGFR Mutation	No EML4-ALK Gene Fusion	No EML4-ALK Gene Fusion	GSM773652		KRAS Wild Type	KRAS Wild Type	High	2.431		1936	0	4.42318	384	Recurrence	No Recurrence at 1 Year	No Recurrence at 1 Year	Recurrence at 3 Years	Recurrence at 3 Years	Recurrence at 5 Years	Recurrence at 5 Years	Surgical Specimen	Female	Never Smoker	Never Smoker	Stage IB	Stage I	Alive at 1 Year	Alive at 1 Year	Alive at 3 Years	Alive at 3 Years	Alive at 5 Years	Alive at 5 Years		4.42318
98	KH123	60 - 69 Years	66 Years	Lung Adenocarcinoma	Primary Site	Lung Adenocarcinoma	Cluster 1	EGFR Wild Type	EGFR Wild Type	No EML4-ALK Gene Fusion	No EML4-ALK Gene Fusion	GSM773617	Group A	KRAS Wild Type	KRAS Wild Type	Low	0.998		1937	0	5.33525	1937	No Recurrence	No Recurrence at 1 Year	No Recurrence at 1 Year	No Recurrence at 3 Years	No Recurrence at 3 Years	No Recurrence at 5 Years	No Recurrence at 5 Years	Surgical Specimen	Female	Never Smoker	Never Smoker	Stage IA	Stage I	Alive at 1 Year	Alive at 1 Year	Alive at 3 Years	Alive at 3 Years	Alive at 5 Years	Alive at 5 Years		5.33525
113	KH233	50 - 59 Years	52 Years	Lung Adenocarcinoma	Primary Site	Lung Adenocarcinoma	Cluster 2	EGFR Wild Type	EGFR Wild Type	No EML4-ALK Gene Fusion	No EML4-ALK Gene Fusion	GSM773632	Group B	KRAS Wild Type	KRAS Wild Type	Low	1.296		1941	0	5.25087	1941	No Recurrence	No Recurrence at 1 Year	No Recurrence at 1 Year	No Recurrence at 3 Years	No Recurrence at 3 Years	No Recurrence at 5 Years	No Recurrence at 5 Years	Surgical Specimen	Male	Smoker	Smoker	Stage IA	Stage I	Alive at 1 Year	Alive at 1 Year	Alive at 3 Years	Alive at 3 Years	Alive at 5 Years	Alive at 5 Years		5.25087
162	KH133	50 - 59 Years	58 Years	Lung Adenocarcinoma	Primary Site	Lung Adenocarcinoma		EGFR Mutation	EGFR Mutation	No EML4-ALK Gene Fusion	No EML4-ALK Gene Fusion	GSM773681		KRAS Wild Type	KRAS Wild Type	Low	1.047		1941	0	4.9609	1941	No Recurrence	No Recurrence at 1 Year	No Recurrence at 1 Year	No Recurrence at 3 Years	No Recurrence at 3 Years	No Recurrence at 5 Years	No Recurrence at 5 Years	Surgical Specimen	Female	Never Smoker	Never Smoker	Stage IB	Stage I	Alive at 1 Year	Alive at 1 Year	Alive at 3 Years	Alive at 3 Years	Alive at 5 Years	Alive at 5 Years		4.9609
227	KH238	50 - 59 Years	52 Years	Lung Adenocarcinoma	Primary Site	Lung Adenocarcinoma		EGFR Mutation	EGFR Mutation	No EML4-ALK Gene Fusion	No EML4-ALK Gene Fusion	GSM773746		KRAS Wild Type	KRAS Wild Type	Low	1.15		1947	0	4.68796	1947	No Recurrence	No Recurrence at 1 Year	No Recurrence at 1 Year	No Recurrence at 3 Years	No Recurrence at 3 Years	No Recurrence at 5 Years	No Recurrence at 5 Years	Surgical Specimen	Female	Smoker	Smoker	Stage IA	Stage I	Alive at 1 Year	Alive at 1 Year	Alive at 3 Years	Alive at 3 Years	Alive at 5 Years	Alive at 5 Years		4.68796
169	KH136	60 - 69 Years	68 Years	Lung Adenocarcinoma	Primary Site	Lung Adenocarcinoma		EGFR Mutation	EGFR Mutation	No EML4-ALK Gene Fusion	No EML4-ALK Gene Fusion	GSM773688		KRAS Wild Type	KRAS Wild Type	Low	0.97		1964	0	5.05046	1964	No Recurrence	No Recurrence at 1 Year	No Recurrence at 1 Year	No Recurrence at 3 Years	No Recurrence at 3 Years	No Recurrence at 5 Years	No Recurrence at 5 Years	Surgical Specimen	Male	Never Smoker	Never Smoker	Stage IB	Stage I	Alive at 1 Year	Alive at 1 Year	Alive at 3 Years	Alive at 3 Years	Alive at 5 Years	Alive at 5 Years		5.05046
87	KH016	50 - 59 Years	54 Years	Lung Adenocarcinoma	Primary Site	Lung Adenocarcinoma	Cluster 2	EGFR Wild Type	EGFR Wild Type	No EML4-ALK Gene Fusion	No EML4-ALK Gene Fusion	GSM773606	Group B	KRAS Wild Type	KRAS Wild Type	Low	1.075		1965	0	4.38066	1965	No Recurrence	No Recurrence at 1 Year	No Recurrence at 1 Year	No Recurrence at 3 Years	No Recurrence at 3 Years	No Recurrence at 5 Years	No Recurrence at 5 Years	Surgical Specimen	Female	Never Smoker	Never Smoker	Stage II	Stage II	Alive at 1 Year	Alive at 1 Year	Alive at 3 Years	Alive at 3 Years	Alive at 5 Years	Alive at 5 Years		4.38066
229	KH240	40 - 49 Years	47 Years	Lung Adenocarcinoma	Primary Site	Lung Adenocarcinoma		EGFR Mutation	EGFR Mutation	No EML4-ALK Gene Fusion	No EML4-ALK Gene Fusion	GSM773748		KRAS Wild Type	KRAS Wild Type	Low	1.245		1971	0	4.35285	1971	No Recurrence	No Recurrence at 1 Year	No Recurrence at 1 Year	No Recurrence at 3 Years	No Recurrence at 3 Years	No Recurrence at 5 Years	No Recurrence at 5 Years	Surgical Specimen	Female	Never Smoker	Never Smoker	Stage IA	Stage I	Alive at 1 Year	Alive at 1 Year	Alive at 3 Years	Alive at 3 Years	Alive at 5 Years	Alive at 5 Years		4.35285
123	KH031	60 - 69 Years	65 Years	Lung Adenocarcinoma	Primary Site	Lung Adenocarcinoma		EGFR Mutation	EGFR Mutation	No EML4-ALK Gene Fusion	No EML4-ALK Gene Fusion	GSM773642		KRAS Wild Type	KRAS Wild Type	High	1.655		1980	0	4.60983	341	Recurrence	Recurrence at 1 Year	Recurrence at 1 Year	Recurrence at 3 Years	Recurrence at 3 Years	Recurrence at 5 Years	Recurrence at 5 Years	Surgical Specimen	Female	Never Smoker	Never Smoker	Stage II	Stage II	Alive at 1 Year	Alive at 1 Year	Alive at 3 Years	Alive at 3 Years	Alive at 5 Years	Alive at 5 Years		4.60983
144	KH093	60 - 69 Years	62 Years	Lung Adenocarcinoma	Primary Site	Lung Adenocarcinoma		EGFR Mutation	EGFR Mutation	No EML4-ALK Gene Fusion	No EML4-ALK Gene Fusion	GSM773663		KRAS Wild Type	KRAS Wild Type	Low	0.906		1988	0	4.98959	1706	Recurrence	No Recurrence at 1 Year	No Recurrence at 1 Year	No Recurrence at 3 Years	No Recurrence at 3 Years	Recurrence at 5 Years	Recurrence at 5 Years	Surgical Specimen	Female	Never Smoker	Never Smoker	Stage IA	Stage I	Alive at 1 Year	Alive at 1 Year	Alive at 3 Years	Alive at 3 Years	Alive at 5 Years	Alive at 5 Years		4.98959
242	KH260	60 - 69 Years	64 Years	Lung Adenocarcinoma	Primary Site	Lung Adenocarcinoma		EGFR Mutation	EGFR Mutation	No EML4-ALK Gene Fusion	No EML4-ALK Gene Fusion	GSM773761		KRAS Wild Type	KRAS Wild Type	Low	1.19		1994	0	5.59095	1994	No Recurrence	No Recurrence at 1 Year	No Recurrence at 1 Year	No Recurrence at 3 Years	No Recurrence at 3 Years	No Recurrence at 5 Years	No Recurrence at 5 Years	Surgical Specimen	Female	Never Smoker	Never Smoker	Stage IA	Stage I	Alive at 1 Year	Alive at 1 Year	Alive at 3 Years	Alive at 3 Years	Alive at 5 Years	Alive at 5 Years		5.59095
178	KH234	50 - 59 Years	56 Years	Lung Adenocarcinoma	Primary Site	Lung Adenocarcinoma		EGFR Mutation	EGFR Mutation	No EML4-ALK Gene Fusion	No EML4-ALK Gene Fusion	GSM773697		KRAS Wild Type	KRAS Wild Type	Low	1.09		1998	0	4.41376	1998	No Recurrence	No Recurrence at 1 Year	No Recurrence at 1 Year	No Recurrence at 3 Years	No Recurrence at 3 Years	No Recurrence at 5 Years	No Recurrence at 5 Years	Surgical Specimen	Male	Smoker	Smoker	Stage IB	Stage I	Alive at 1 Year	Alive at 1 Year	Alive at 3 Years	Alive at 3 Years	Alive at 5 Years	Alive at 5 Years		4.41376
244	KH263	50 - 59 Years	58 Years	Lung Adenocarcinoma	Primary Site	Lung Adenocarcinoma		EGFR Mutation	EGFR Mutation	No EML4-ALK Gene Fusion	No EML4-ALK Gene Fusion	GSM773763		KRAS Wild Type	KRAS Wild Type	Low	0.877		1998	0	4.33609	1998	No Recurrence	No Recurrence at 1 Year	No Recurrence at 1 Year	No Recurrence at 3 Years	No Recurrence at 3 Years	No Recurrence at 5 Years	No Recurrence at 5 Years	Surgical Specimen	Female	Never Smoker	Never Smoker	Stage IA	Stage I	Alive at 1 Year	Alive at 1 Year	Alive at 3 Years	Alive at 3 Years	Alive at 5 Years	Alive at 5 Years		4.33609
86	KH015	50 - 59 Years	52 Years	Lung Adenocarcinoma	Primary Site	Lung Adenocarcinoma	Cluster 2	EGFR Wild Type	EGFR Wild Type	No EML4-ALK Gene Fusion	No EML4-ALK Gene Fusion	GSM773605	Group B	KRAS Wild Type	KRAS Wild Type	Low	0.988		2005	0	4.80618	2005	No Recurrence	No Recurrence at 1 Year	No Recurrence at 1 Year	No Recurrence at 3 Years	No Recurrence at 3 Years	No Recurrence at 5 Years	No Recurrence at 5 Years	Surgical Specimen	Male	Smoker	Smoker	Stage II	Stage II	Alive at 1 Year	Alive at 1 Year	Alive at 3 Years	Alive at 3 Years	Alive at 5 Years	Alive at 5 Years		4.80618
94	KH212	60 - 69 Years	62 Years	Lung Adenocarcinoma	Primary Site	Lung Adenocarcinoma	Cluster 1	EGFR Wild Type	EGFR Wild Type	No EML4-ALK Gene Fusion	No EML4-ALK Gene Fusion	GSM773613	Group A	KRAS Wild Type	KRAS Wild Type	Low	0.984		2009	0	5.20452	2009	No Recurrence	No Recurrence at 1 Year	No Recurrence at 1 Year	No Recurrence at 3 Years	No Recurrence at 3 Years	No Recurrence at 5 Years	No Recurrence at 5 Years	Surgical Specimen	Female	Smoker	Smoker	Stage IB	Stage I	Alive at 1 Year	Alive at 1 Year	Alive at 3 Years	Alive at 3 Years	Alive at 5 Years	Alive at 5 Years		5.20452
44	KH129	50 - 59 Years	53 Years	Lung Adenocarcinoma	Primary Site	Lung Adenocarcinoma		EGFR Wild Type	EGFR Wild Type	No EML4-ALK Gene Fusion	No EML4-ALK Gene Fusion	GSM773563		KRAS Mutation	KRAS Mutation	Low	1.133		2014	0	5.21279	2014	No Recurrence	No Recurrence at 1 Year	No Recurrence at 1 Year	No Recurrence at 3 Years	No Recurrence at 3 Years	No Recurrence at 5 Years	No Recurrence at 5 Years	Surgical Specimen	Male	Smoker	Smoker	Stage IB	Stage I	Alive at 1 Year	Alive at 1 Year	Alive at 3 Years	Alive at 3 Years	Alive at 5 Years	Alive at 5 Years		5.21279
118	KH264	50 - 59 Years	55 Years	Lung Adenocarcinoma	Primary Site	Lung Adenocarcinoma	Cluster 2	EGFR Wild Type	EGFR Wild Type	No EML4-ALK Gene Fusion	No EML4-ALK Gene Fusion	GSM773637	Group B	KRAS Wild Type	KRAS Wild Type	Low	1.033		2034	0	5.25689	2034	No Recurrence	No Recurrence at 1 Year	No Recurrence at 1 Year	No Recurrence at 3 Years	No Recurrence at 3 Years	No Recurrence at 5 Years	No Recurrence at 5 Years	Surgical Specimen	Female	Never Smoker	Never Smoker	Stage IA	Stage I	Alive at 1 Year	Alive at 1 Year	Alive at 3 Years	Alive at 3 Years	Alive at 5 Years	Alive at 5 Years		5.25689
81	KH003	60 - 69 Years	62 Years	Lung Adenocarcinoma	Primary Site	Lung Adenocarcinoma	Cluster 1	EGFR Wild Type	EGFR Wild Type	No EML4-ALK Gene Fusion	No EML4-ALK Gene Fusion	GSM773600	Group A	KRAS Wild Type	KRAS Wild Type	Low	1.276		2048	0	6.01669	2048	No Recurrence	No Recurrence at 1 Year	No Recurrence at 1 Year	No Recurrence at 3 Years	No Recurrence at 3 Years	No Recurrence at 5 Years	No Recurrence at 5 Years	Surgical Specimen	Male	Smoker	Smoker	Stage II	Stage II	Alive at 1 Year	Alive at 1 Year	Alive at 3 Years	Alive at 3 Years	Alive at 5 Years	Alive at 5 Years		6.01669
108	KH121	60 - 69 Years	61 Years	Lung Adenocarcinoma	Primary Site	Lung Adenocarcinoma	Cluster 1	EGFR Wild Type	EGFR Wild Type	No EML4-ALK Gene Fusion	No EML4-ALK Gene Fusion	GSM773627	Group A	KRAS Wild Type	KRAS Wild Type	Low	1.045		2050	0	5.29961	2050	No Recurrence	No Recurrence at 1 Year	No Recurrence at 1 Year	No Recurrence at 3 Years	No Recurrence at 3 Years	No Recurrence at 5 Years	No Recurrence at 5 Years	Surgical Specimen	Female	Never Smoker	Never Smoker	Stage IA	Stage I	Alive at 1 Year	Alive at 1 Year	Alive at 3 Years	Alive at 3 Years	Alive at 5 Years	Alive at 5 Years		5.29961
241	KH258	60 - 69 Years	64 Years	Lung Adenocarcinoma	Primary Site	Lung Adenocarcinoma		EGFR Mutation	EGFR Mutation	No EML4-ALK Gene Fusion	No EML4-ALK Gene Fusion	GSM773760		KRAS Wild Type	KRAS Wild Type	Low	1.035		2073	0	4.59404	2073	No Recurrence	No Recurrence at 1 Year	No Recurrence at 1 Year	No Recurrence at 3 Years	No Recurrence at 3 Years	No Recurrence at 5 Years	No Recurrence at 5 Years	Surgical Specimen	Female	Never Smoker	Never Smoker	Stage IA	Stage I	Alive at 1 Year	Alive at 1 Year	Alive at 3 Years	Alive at 3 Years	Alive at 5 Years	Alive at 5 Years		4.59404
199	KH128	50 - 59 Years	59 Years	Lung Adenocarcinoma	Primary Site	Lung Adenocarcinoma		EGFR Mutation	EGFR Mutation	No EML4-ALK Gene Fusion	No EML4-ALK Gene Fusion	GSM773718		KRAS Wild Type	KRAS Wild Type	Low	1.454		2084	0	3.64736	2084	No Recurrence	No Recurrence at 1 Year	No Recurrence at 1 Year	No Recurrence at 3 Years	No Recurrence at 3 Years	No Recurrence at 5 Years	No Recurrence at 5 Years	Surgical Specimen	Male	Never Smoker	Never Smoker	Stage IA	Stage I	Alive at 1 Year	Alive at 1 Year	Alive at 3 Years	Alive at 3 Years	Alive at 5 Years	Alive at 5 Years		3.64736
119	KH265	60 - 69 Years	65 Years	Lung Adenocarcinoma	Primary Site	Lung Adenocarcinoma	Cluster 2	EGFR Wild Type	EGFR Wild Type	No EML4-ALK Gene Fusion	No EML4-ALK Gene Fusion	GSM773638	Group B	KRAS Wild Type	KRAS Wild Type	Low	0.996		2134	0	4.64463	2134	No Recurrence	No Recurrence at 1 Year	No Recurrence at 1 Year	No Recurrence at 3 Years	No Recurrence at 3 Years	No Recurrence at 5 Years	No Recurrence at 5 Years	Surgical Specimen	Female	Never Smoker	Never Smoker	Stage IA	Stage I	Alive at 1 Year	Alive at 1 Year	Alive at 3 Years	Alive at 3 Years	Alive at 5 Years	Alive at 5 Years		4.64463
243	KH262	60 - 69 Years	61 Years	Lung Adenocarcinoma	Primary Site	Lung Adenocarcinoma		EGFR Mutation	EGFR Mutation	No EML4-ALK Gene Fusion	No EML4-ALK Gene Fusion	GSM773762		KRAS Wild Type	KRAS Wild Type	High	2.335		2137	0	5.35501	2137	No Recurrence	No Recurrence at 1 Year	No Recurrence at 1 Year	No Recurrence at 3 Years	No Recurrence at 3 Years	No Recurrence at 5 Years	No Recurrence at 5 Years	Surgical Specimen	Male	Never Smoker	Never Smoker	Stage IA	Stage I	Alive at 1 Year	Alive at 1 Year	Alive at 3 Years	Alive at 3 Years	Alive at 5 Years	Alive at 5 Years		5.35501
225	KH235	60 - 69 Years	62 Years	Lung Adenocarcinoma	Primary Site	Lung Adenocarcinoma		EGFR Mutation	EGFR Mutation	No EML4-ALK Gene Fusion	No EML4-ALK Gene Fusion	GSM773744		KRAS Wild Type	KRAS Wild Type	Low	1.111		2149	0	4.96593	2149	No Recurrence	No Recurrence at 1 Year	No Recurrence at 1 Year	No Recurrence at 3 Years	No Recurrence at 3 Years	No Recurrence at 5 Years	No Recurrence at 5 Years	Surgical Specimen	Male	Smoker	Smoker	Stage IA	Stage I	Alive at 1 Year	Alive at 1 Year	Alive at 3 Years	Alive at 3 Years	Alive at 5 Years	Alive at 5 Years		4.96593
240	KH255	60 - 69 Years	62 Years	Lung Adenocarcinoma	Primary Site	Lung Adenocarcinoma		EGFR Mutation	EGFR Mutation	No EML4-ALK Gene Fusion	No EML4-ALK Gene Fusion	GSM773759		KRAS Wild Type	KRAS Wild Type	Low	1.418		2154	0	3.20387	2154	No Recurrence	No Recurrence at 1 Year	No Recurrence at 1 Year	No Recurrence at 3 Years	No Recurrence at 3 Years	No Recurrence at 5 Years	No Recurrence at 5 Years	Surgical Specimen	Female	Never Smoker	Never Smoker	Stage IA	Stage I	Alive at 1 Year	Alive at 1 Year	Alive at 3 Years	Alive at 3 Years	Alive at 5 Years	Alive at 5 Years		3.20387
171	KH216	60 - 69 Years	62 Years	Lung Adenocarcinoma	Primary Site	Lung Adenocarcinoma		EGFR Mutation	EGFR Mutation	No EML4-ALK Gene Fusion	No EML4-ALK Gene Fusion	GSM773690		KRAS Wild Type	KRAS Wild Type	Low	1.088		2158	0	5.11051	2158	No Recurrence	No Recurrence at 1 Year	No Recurrence at 1 Year	No Recurrence at 3 Years	No Recurrence at 3 Years	No Recurrence at 5 Years	No Recurrence at 5 Years	Surgical Specimen	Male	Smoker	Smoker	Stage IB	Stage I	Alive at 1 Year	Alive at 1 Year	Alive at 3 Years	Alive at 3 Years	Alive at 5 Years	Alive at 5 Years		5.11051
239	KH254	60 - 69 Years	66 Years	Lung Adenocarcinoma	Primary Site	Lung Adenocarcinoma		EGFR Mutation	EGFR Mutation	No EML4-ALK Gene Fusion	No EML4-ALK Gene Fusion	GSM773758		KRAS Wild Type	KRAS Wild Type	Low	1.046		2168	0	4.67033	2168	No Recurrence	No Recurrence at 1 Year	No Recurrence at 1 Year	No Recurrence at 3 Years	No Recurrence at 3 Years	No Recurrence at 5 Years	No Recurrence at 5 Years	Surgical Specimen	Male	Smoker	Smoker	Stage IA	Stage I	Alive at 1 Year	Alive at 1 Year	Alive at 3 Years	Alive at 3 Years	Alive at 5 Years	Alive at 5 Years		4.67033
206	KH186	60 - 69 Years	66 Years	Lung Adenocarcinoma	Primary Site	Lung Adenocarcinoma		EGFR Mutation	EGFR Mutation	No EML4-ALK Gene Fusion	No EML4-ALK Gene Fusion	GSM773725		KRAS Wild Type	KRAS Wild Type	Low	1.004		2179	0	4.64537	2179	No Recurrence	No Recurrence at 1 Year	No Recurrence at 1 Year	No Recurrence at 3 Years	No Recurrence at 3 Years	No Recurrence at 5 Years	No Recurrence at 5 Years	Surgical Specimen	Female	Never Smoker	Never Smoker	Stage IA	Stage I	Alive at 1 Year	Alive at 1 Year	Alive at 3 Years	Alive at 3 Years	Alive at 5 Years	Alive at 5 Years		4.64537
238	KH253	60 - 69 Years	65 Years	Lung Adenocarcinoma	Primary Site	Lung Adenocarcinoma		EGFR Mutation	EGFR Mutation	No EML4-ALK Gene Fusion	No EML4-ALK Gene Fusion	GSM773757		KRAS Wild Type	KRAS Wild Type	Low	1.082		2181	0	4.75212	2181	No Recurrence	No Recurrence at 1 Year	No Recurrence at 1 Year	No Recurrence at 3 Years	No Recurrence at 3 Years	No Recurrence at 5 Years	No Recurrence at 5 Years	Surgical Specimen	Male	Never Smoker	Never Smoker	Stage IA	Stage I	Alive at 1 Year	Alive at 1 Year	Alive at 3 Years	Alive at 3 Years	Alive at 5 Years	Alive at 5 Years		4.75212
46	KH232	60 - 69 Years	67 Years	Lung Adenocarcinoma	Primary Site	Lung Adenocarcinoma		EGFR Wild Type	EGFR Wild Type	No EML4-ALK Gene Fusion	No EML4-ALK Gene Fusion	GSM773565		KRAS Mutation	KRAS Mutation	Low	1.148		2191	0	5.3911	2191	No Recurrence	No Recurrence at 1 Year	No Recurrence at 1 Year	No Recurrence at 3 Years	No Recurrence at 3 Years	No Recurrence at 5 Years	No Recurrence at 5 Years	Surgical Specimen	Male	Never Smoker	Never Smoker	Stage IB	Stage I	Alive at 1 Year	Alive at 1 Year	Alive at 3 Years	Alive at 3 Years	Alive at 5 Years	Alive at 5 Years		5.3911
215	KH187	60 - 69 Years	66 Years	Lung Adenocarcinoma	Primary Site	Lung Adenocarcinoma		EGFR Mutation	EGFR Mutation	No EML4-ALK Gene Fusion	No EML4-ALK Gene Fusion	GSM773734		KRAS Wild Type	KRAS Wild Type	Low	1.125		2221	0	4.01625	2221	No Recurrence	No Recurrence at 1 Year	No Recurrence at 1 Year	No Recurrence at 3 Years	No Recurrence at 3 Years	No Recurrence at 5 Years	No Recurrence at 5 Years	Surgical Specimen	Female	Smoker	Smoker	Stage IA	Stage I	Alive at 1 Year	Alive at 1 Year	Alive at 3 Years	Alive at 3 Years	Alive at 5 Years	Alive at 5 Years		4.01625
71	KH090	50 - 59 Years	52 Years	Lung Adenocarcinoma	Primary Site	Lung Adenocarcinoma	Cluster 1	EGFR Wild Type	EGFR Wild Type	No EML4-ALK Gene Fusion	No EML4-ALK Gene Fusion	GSM773590	Group A	KRAS Wild Type	KRAS Wild Type	Low	0.973		2252	0	5.43355	780	Recurrence	No Recurrence at 1 Year	No Recurrence at 1 Year	Recurrence at 3 Years	Recurrence at 3 Years	Recurrence at 5 Years	Recurrence at 5 Years	Surgical Specimen	Female	Never Smoker	Never Smoker	Stage IB	Stage I	Alive at 1 Year	Alive at 1 Year	Alive at 3 Years	Alive at 3 Years	Alive at 5 Years	Alive at 5 Years		5.43355
140	KH023	50 - 59 Years	52 Years	Lung Adenocarcinoma	Primary Site	Lung Adenocarcinoma		EGFR Mutation	EGFR Mutation	No EML4-ALK Gene Fusion	No EML4-ALK Gene Fusion	GSM773659		KRAS Wild Type	KRAS Wild Type	Low	0.974		2263	1	6.07545	1242	Recurrence	No Recurrence at 1 Year	No Recurrence at 1 Year	No Recurrence at 3 Years	No Recurrence at 3 Years	Recurrence at 5 Years	Recurrence at 5 Years	Surgical Specimen	Female	Never Smoker	Never Smoker	Stage IB	Stage I	Alive at 1 Year	Alive at 1 Year	Alive at 3 Years	Alive at 3 Years	Alive at 5 Years	Alive at 5 Years		6.07545
224	KH229	60 - 69 Years	67 Years	Lung Adenocarcinoma	Primary Site	Lung Adenocarcinoma		EGFR Mutation	EGFR Mutation	No EML4-ALK Gene Fusion	No EML4-ALK Gene Fusion	GSM773743		KRAS Wild Type	KRAS Wild Type	Low	0.944		2285	0	5.4061	2285	No Recurrence	No Recurrence at 1 Year	No Recurrence at 1 Year	No Recurrence at 3 Years	No Recurrence at 3 Years	No Recurrence at 5 Years	No Recurrence at 5 Years	Surgical Specimen	Female	Never Smoker	Never Smoker	Stage IA	Stage I	Alive at 1 Year	Alive at 1 Year	Alive at 3 Years	Alive at 3 Years	Alive at 5 Years	Alive at 5 Years		5.4061
79	KH013	60 - 69 Years	65 Years	Lung Adenocarcinoma	Primary Site	Lung Adenocarcinoma	Cluster 1	EGFR Wild Type	EGFR Wild Type	No EML4-ALK Gene Fusion	No EML4-ALK Gene Fusion	GSM773598	Group A	KRAS Wild Type	KRAS Wild Type	Low	1.021		2289	0	5.634	2289	No Recurrence	No Recurrence at 1 Year	No Recurrence at 1 Year	No Recurrence at 3 Years	No Recurrence at 3 Years	No Recurrence at 5 Years	No Recurrence at 5 Years	Surgical Specimen	Male	Smoker	Smoker	Stage II	Stage II	Alive at 1 Year	Alive at 1 Year	Alive at 3 Years	Alive at 3 Years	Alive at 5 Years	Alive at 5 Years		5.634
92	KH211	60 - 69 Years	61 Years	Lung Adenocarcinoma	Primary Site	Lung Adenocarcinoma	Cluster 2	EGFR Wild Type	EGFR Wild Type	No EML4-ALK Gene Fusion	No EML4-ALK Gene Fusion	GSM773611	Group B	KRAS Wild Type	KRAS Wild Type	Low	1.028		2354	0	5.51456	2354	No Recurrence	No Recurrence at 1 Year	No Recurrence at 1 Year	No Recurrence at 3 Years	No Recurrence at 3 Years	No Recurrence at 5 Years	No Recurrence at 5 Years	Surgical Specimen	Male	Never Smoker	Never Smoker	Stage IB	Stage I	Alive at 1 Year	Alive at 1 Year	Alive at 3 Years	Alive at 3 Years	Alive at 5 Years	Alive at 5 Years		5.51456
160	KH116	60 - 69 Years	63 Years	Lung Adenocarcinoma	Primary Site	Lung Adenocarcinoma		EGFR Mutation	EGFR Mutation	No EML4-ALK Gene Fusion	No EML4-ALK Gene Fusion	GSM773679		KRAS Wild Type	KRAS Wild Type	Low	1.003		2364	0	5.64827	403	No Recurrence	No Recurrence at 1 Year	No Recurrence at 1 Year					Surgical Specimen	Male	Smoker	Smoker	Stage II	Stage II	Alive at 1 Year	Alive at 1 Year	Alive at 3 Years	Alive at 3 Years	Alive at 5 Years	Alive at 5 Years		5.64827
25	KH012	60 - 69 Years	63 Years	Lung Adenocarcinoma	Primary Site	Lung Adenocarcinoma	Cluster 1	EGFR Wild Type	EGFR Wild Type	EML4-ALK Gene Fusion	EML4-ALK Gene Fusion	GSM773544		KRAS Wild Type	KRAS Wild Type	Low	0.969		2369	0	5.18758	2369	No Recurrence	No Recurrence at 1 Year	No Recurrence at 1 Year	No Recurrence at 3 Years	No Recurrence at 3 Years	No Recurrence at 5 Years	No Recurrence at 5 Years	Surgical Specimen	Female	Never Smoker	Never Smoker	Stage II	Stage II	Alive at 1 Year	Alive at 1 Year	Alive at 3 Years	Alive at 3 Years	Alive at 5 Years	Alive at 5 Years		5.18758
75	KH092	60 - 69 Years	64 Years	Lung Adenocarcinoma	Primary Site	Lung Adenocarcinoma	Cluster 2	EGFR Wild Type	EGFR Wild Type	No EML4-ALK Gene Fusion	No EML4-ALK Gene Fusion	GSM773594	Group B	KRAS Wild Type	KRAS Wild Type	Low	1.007		2386	0	4.45729	198	Recurrence	Recurrence at 1 Year	Recurrence at 1 Year	Recurrence at 3 Years	Recurrence at 3 Years	Recurrence at 5 Years	Recurrence at 5 Years	Surgical Specimen	Male	Never Smoker	Never Smoker	Stage IA	Stage I	Alive at 1 Year	Alive at 1 Year	Alive at 3 Years	Alive at 3 Years	Alive at 5 Years	Alive at 5 Years		4.45729
230	KH241	50 - 59 Years	56 Years	Lung Adenocarcinoma	Primary Site	Lung Adenocarcinoma		EGFR Mutation	EGFR Mutation	No EML4-ALK Gene Fusion	No EML4-ALK Gene Fusion	GSM773749		KRAS Wild Type	KRAS Wild Type	Low	1.079		2409	0	4.74438	2409	No Recurrence	No Recurrence at 1 Year	No Recurrence at 1 Year	No Recurrence at 3 Years	No Recurrence at 3 Years	No Recurrence at 5 Years	No Recurrence at 5 Years	Surgical Specimen	Male	Smoker	Smoker	Stage IA	Stage I	Alive at 1 Year	Alive at 1 Year	Alive at 3 Years	Alive at 3 Years	Alive at 5 Years	Alive at 5 Years		4.74438
236	KH251	50 - 59 Years	55 Years	Lung Adenocarcinoma	Primary Site	Lung Adenocarcinoma		EGFR Mutation	EGFR Mutation	No EML4-ALK Gene Fusion	No EML4-ALK Gene Fusion	GSM773755		KRAS Wild Type	KRAS Wild Type	High	2.889		2413	0	5.17547	2413	No Recurrence	No Recurrence at 1 Year	No Recurrence at 1 Year	No Recurrence at 3 Years	No Recurrence at 3 Years	No Recurrence at 5 Years	No Recurrence at 5 Years	Surgical Specimen	Male	Never Smoker	Never Smoker	Stage IA	Stage I	Alive at 1 Year	Alive at 1 Year	Alive at 3 Years	Alive at 3 Years	Alive at 5 Years	Alive at 5 Years		5.17547
88	KH125	50 - 59 Years	58 Years	Lung Adenocarcinoma	Primary Site	Lung Adenocarcinoma	Cluster 2	EGFR Wild Type	EGFR Wild Type	No EML4-ALK Gene Fusion	No EML4-ALK Gene Fusion	GSM773607	Group B	KRAS Wild Type	KRAS Wild Type	Low	1.052		2425	0	4.56707	2425	No Recurrence	No Recurrence at 1 Year	No Recurrence at 1 Year	No Recurrence at 3 Years	No Recurrence at 3 Years	No Recurrence at 5 Years	No Recurrence at 5 Years	Surgical Specimen	Female	Never Smoker	Never Smoker	Stage IB	Stage I	Alive at 1 Year	Alive at 1 Year	Alive at 3 Years	Alive at 3 Years	Alive at 5 Years	Alive at 5 Years		4.56707
232	KH246	60 - 69 Years	63 Years	Lung Adenocarcinoma	Primary Site	Lung Adenocarcinoma		EGFR Mutation	EGFR Mutation	No EML4-ALK Gene Fusion	No EML4-ALK Gene Fusion	GSM773751		KRAS Wild Type	KRAS Wild Type	Low	1.203		2430	0	5.30304	2430	No Recurrence	No Recurrence at 1 Year	No Recurrence at 1 Year	No Recurrence at 3 Years	No Recurrence at 3 Years	No Recurrence at 5 Years	No Recurrence at 5 Years	Surgical Specimen	Female	Smoker	Smoker	Stage IA	Stage I	Alive at 1 Year	Alive at 1 Year	Alive at 3 Years	Alive at 3 Years	Alive at 5 Years	Alive at 5 Years		5.30304
220	KH223	60 - 69 Years	67 Years	Lung Adenocarcinoma	Primary Site	Lung Adenocarcinoma		EGFR Mutation	EGFR Mutation	No EML4-ALK Gene Fusion	No EML4-ALK Gene Fusion	GSM773739		KRAS Wild Type	KRAS Wild Type	Low	1.141		2442	0	4.81271	2442	No Recurrence	No Recurrence at 1 Year	No Recurrence at 1 Year	No Recurrence at 3 Years	No Recurrence at 3 Years	No Recurrence at 5 Years	No Recurrence at 5 Years	Surgical Specimen	Female	Never Smoker	Never Smoker	Stage IA	Stage I	Alive at 1 Year	Alive at 1 Year	Alive at 3 Years	Alive at 3 Years	Alive at 5 Years	Alive at 5 Years		4.81271
176	KH231	70 - 79 Years	70 Years	Lung Adenocarcinoma	Primary Site	Lung Adenocarcinoma		EGFR Mutation	EGFR Mutation	No EML4-ALK Gene Fusion	No EML4-ALK Gene Fusion	GSM773695		KRAS Wild Type	KRAS Wild Type	Low	1.148		2449	0	4.99385	2449	No Recurrence	No Recurrence at 1 Year	No Recurrence at 1 Year	No Recurrence at 3 Years	No Recurrence at 3 Years	No Recurrence at 5 Years	No Recurrence at 5 Years	Surgical Specimen	Female	Never Smoker	Never Smoker	Stage IB	Stage I	Alive at 1 Year	Alive at 1 Year	Alive at 3 Years	Alive at 3 Years	Alive at 5 Years	Alive at 5 Years		4.99385
115	KH247	50 - 59 Years	55 Years	Lung Adenocarcinoma	Primary Site	Lung Adenocarcinoma	Cluster 2	EGFR Wild Type	EGFR Wild Type	No EML4-ALK Gene Fusion	No EML4-ALK Gene Fusion	GSM773634	Group B	KRAS Wild Type	KRAS Wild Type	Low	1.09		2450	0	4.94081	2450	No Recurrence	No Recurrence at 1 Year	No Recurrence at 1 Year	No Recurrence at 3 Years	No Recurrence at 3 Years	No Recurrence at 5 Years	No Recurrence at 5 Years	Surgical Specimen	Male	Smoker	Smoker	Stage IA	Stage I	Alive at 1 Year	Alive at 1 Year	Alive at 3 Years	Alive at 3 Years	Alive at 5 Years	Alive at 5 Years		4.94081
150	KH028	50 - 59 Years	55 Years	Lung Adenocarcinoma	Primary Site	Lung Adenocarcinoma		EGFR Mutation	EGFR Mutation	No EML4-ALK Gene Fusion	No EML4-ALK Gene Fusion	GSM773669		KRAS Wild Type	KRAS Wild Type	Low	1.005		2486	0	5.87934	2486	No Recurrence	No Recurrence at 1 Year	No Recurrence at 1 Year	No Recurrence at 3 Years	No Recurrence at 3 Years	No Recurrence at 5 Years	No Recurrence at 5 Years	Surgical Specimen	Female	Never Smoker	Never Smoker	Stage II	Stage II	Alive at 1 Year	Alive at 1 Year	Alive at 3 Years	Alive at 3 Years	Alive at 5 Years	Alive at 5 Years		5.87934
95	KH219	40 - 49 Years	47 Years	Lung Adenocarcinoma	Primary Site	Lung Adenocarcinoma	Cluster 2	EGFR Wild Type	EGFR Wild Type	No EML4-ALK Gene Fusion	No EML4-ALK Gene Fusion	GSM773614	Group B	KRAS Wild Type	KRAS Wild Type	Low	0.87		2549	0	5.27655	2549	No Recurrence	No Recurrence at 1 Year	No Recurrence at 1 Year	No Recurrence at 3 Years	No Recurrence at 3 Years	No Recurrence at 5 Years	No Recurrence at 5 Years	Surgical Specimen	Female	Smoker	Smoker	Stage IB	Stage I	Alive at 1 Year	Alive at 1 Year	Alive at 3 Years	Alive at 3 Years	Alive at 5 Years	Alive at 5 Years		5.27655
186	KH190	60 - 69 Years	65 Years	Lung Adenocarcinoma	Primary Site	Lung Adenocarcinoma		EGFR Mutation	EGFR Mutation	No EML4-ALK Gene Fusion	No EML4-ALK Gene Fusion	GSM773705		KRAS Wild Type	KRAS Wild Type	Low	1.09		2552	0	4.28736	2552	No Recurrence	No Recurrence at 1 Year	No Recurrence at 1 Year	No Recurrence at 3 Years	No Recurrence at 3 Years	No Recurrence at 5 Years	No Recurrence at 5 Years	Surgical Specimen	Female	Never Smoker	Never Smoker	Stage IA	Stage I	Alive at 1 Year	Alive at 1 Year	Alive at 3 Years	Alive at 3 Years	Alive at 5 Years	Alive at 5 Years		4.28736
226	KH236	60 - 69 Years	63 Years	Lung Adenocarcinoma	Primary Site	Lung Adenocarcinoma		EGFR Mutation	EGFR Mutation	No EML4-ALK Gene Fusion	No EML4-ALK Gene Fusion	GSM773745		KRAS Wild Type	KRAS Wild Type	Low	1.029		2561	0	4.64423	2561	No Recurrence	No Recurrence at 1 Year	No Recurrence at 1 Year	No Recurrence at 3 Years	No Recurrence at 3 Years	No Recurrence at 5 Years	No Recurrence at 5 Years	Surgical Specimen	Male	Smoker	Smoker	Stage IA	Stage I	Alive at 1 Year	Alive at 1 Year	Alive at 3 Years	Alive at 3 Years	Alive at 5 Years	Alive at 5 Years		4.64423
219	KH220	50 - 59 Years	59 Years	Lung Adenocarcinoma	Primary Site	Lung Adenocarcinoma		EGFR Mutation	EGFR Mutation	No EML4-ALK Gene Fusion	No EML4-ALK Gene Fusion	GSM773738		KRAS Wild Type	KRAS Wild Type	Low	1.027		2585	0	4.57959	2585	No Recurrence	No Recurrence at 1 Year	No Recurrence at 1 Year	No Recurrence at 3 Years	No Recurrence at 3 Years	No Recurrence at 5 Years	No Recurrence at 5 Years	Surgical Specimen	Female	Never Smoker	Never Smoker	Stage IA	Stage I	Alive at 1 Year	Alive at 1 Year	Alive at 3 Years	Alive at 3 Years	Alive at 5 Years	Alive at 5 Years		4.57959
23	KH007	30 - 39 Years	30 Years	Lung Adenocarcinoma	Primary Site	Lung Adenocarcinoma	Cluster 1	EGFR Wild Type	EGFR Wild Type	EML4-ALK Gene Fusion	EML4-ALK Gene Fusion	GSM773542		KRAS Wild Type	KRAS Wild Type	Low	1.192		2601	0	5.84745	2601	No Recurrence	No Recurrence at 1 Year	No Recurrence at 1 Year	No Recurrence at 3 Years	No Recurrence at 3 Years	No Recurrence at 5 Years	No Recurrence at 5 Years	Surgical Specimen	Male	Smoker	Smoker	Stage II	Stage II	Alive at 1 Year	Alive at 1 Year	Alive at 3 Years	Alive at 3 Years	Alive at 5 Years	Alive at 5 Years		5.84745
58	KH006	60 - 69 Years	69 Years	Lung Adenocarcinoma	Primary Site	Lung Adenocarcinoma	Cluster 2	EGFR Wild Type	EGFR Wild Type	No EML4-ALK Gene Fusion	No EML4-ALK Gene Fusion	GSM773577	Group B	KRAS Wild Type	KRAS Wild Type	Low	1.036		2661	1	4.55507	723	Recurrence	No Recurrence at 1 Year	No Recurrence at 1 Year	Recurrence at 3 Years	Recurrence at 3 Years	Recurrence at 5 Years	Recurrence at 5 Years	Surgical Specimen	Female	Never Smoker	Never Smoker	Stage II	Stage II	Alive at 1 Year	Alive at 1 Year	Alive at 3 Years	Alive at 3 Years	Alive at 5 Years	Alive at 5 Years		4.55507
132	KH009	60 - 69 Years	64 Years	Lung Adenocarcinoma	Primary Site	Lung Adenocarcinoma		EGFR Mutation	EGFR Mutation	No EML4-ALK Gene Fusion	No EML4-ALK Gene Fusion	GSM773651		KRAS Wild Type	KRAS Wild Type	Low	0.791		2668	0	5.95398	1725	Recurrence	No Recurrence at 1 Year	No Recurrence at 1 Year	No Recurrence at 3 Years	No Recurrence at 3 Years	Recurrence at 5 Years	Recurrence at 5 Years	Surgical Specimen	Male	Smoker	Smoker	Stage II	Stage II	Alive at 1 Year	Alive at 1 Year	Alive at 3 Years	Alive at 3 Years	Alive at 5 Years	Alive at 5 Years		5.95398
135	KH213	60 - 69 Years	61 Years	Lung Adenocarcinoma	Primary Site	Lung Adenocarcinoma		EGFR Mutation	EGFR Mutation	No EML4-ALK Gene Fusion	No EML4-ALK Gene Fusion	GSM773654		KRAS Wild Type	KRAS Wild Type	Low	1.373		2671	0	6.33845	2282	Recurrence	No Recurrence at 1 Year	No Recurrence at 1 Year	No Recurrence at 3 Years	No Recurrence at 3 Years	No Recurrence at 5 Years	No Recurrence at 5 Years	Surgical Specimen	Female	Never Smoker	Never Smoker	Stage IB	Stage I	Alive at 1 Year	Alive at 1 Year	Alive at 3 Years	Alive at 3 Years	Alive at 5 Years	Alive at 5 Years		6.33845
130	KH025	50 - 59 Years	59 Years	Lung Adenocarcinoma	Primary Site	Lung Adenocarcinoma		EGFR Mutation	EGFR Mutation	No EML4-ALK Gene Fusion	No EML4-ALK Gene Fusion	GSM773649		KRAS Wild Type	KRAS Wild Type	Low	1.15		2687	0	5.48579	825	Recurrence	No Recurrence at 1 Year	No Recurrence at 1 Year	Recurrence at 3 Years	Recurrence at 3 Years	Recurrence at 5 Years	Recurrence at 5 Years	Surgical Specimen	Female	Never Smoker	Never Smoker	Stage II	Stage II	Alive at 1 Year	Alive at 1 Year	Alive at 3 Years	Alive at 3 Years	Alive at 5 Years	Alive at 5 Years		5.48579
52	KH026	50 - 59 Years	57 Years	Lung Adenocarcinoma	Primary Site	Lung Adenocarcinoma	Cluster 1	EGFR Wild Type	EGFR Wild Type	No EML4-ALK Gene Fusion	No EML4-ALK Gene Fusion	GSM773571	Group A	KRAS Wild Type	KRAS Wild Type	Low	1.09		2765	0	4.50305	1638	Recurrence	No Recurrence at 1 Year	No Recurrence at 1 Year	No Recurrence at 3 Years	No Recurrence at 3 Years	Recurrence at 5 Years	Recurrence at 5 Years	Surgical Specimen	Male	Never Smoker	Never Smoker	Stage II	Stage II	Alive at 1 Year	Alive at 1 Year	Alive at 3 Years	Alive at 3 Years	Alive at 5 Years	Alive at 5 Years		4.50305
202	KH270	40 - 49 Years	49 Years	Lung Adenocarcinoma	Primary Site	Lung Adenocarcinoma		EGFR Mutation	EGFR Mutation	No EML4-ALK Gene Fusion	No EML4-ALK Gene Fusion	GSM773721		KRAS Wild Type	KRAS Wild Type	Low	0.94		2806	0	3.99661	2806	No Recurrence	No Recurrence at 1 Year	No Recurrence at 1 Year	No Recurrence at 3 Years	No Recurrence at 3 Years	No Recurrence at 5 Years	No Recurrence at 5 Years	Surgical Specimen	Male	Smoker	Smoker	Stage IA	Stage I	Alive at 1 Year	Alive at 1 Year	Alive at 3 Years	Alive at 3 Years	Alive at 5 Years	Alive at 5 Years		3.99661
50	KH230	50 - 59 Years	50 Years	Lung Adenocarcinoma	Primary Site	Lung Adenocarcinoma		EGFR Wild Type	EGFR Wild Type	No EML4-ALK Gene Fusion	No EML4-ALK Gene Fusion	GSM773569		KRAS Mutation	KRAS Mutation	Low	1.073		2880	0	5.60859	2880	No Recurrence	No Recurrence at 1 Year	No Recurrence at 1 Year	No Recurrence at 3 Years	No Recurrence at 3 Years	No Recurrence at 5 Years	No Recurrence at 5 Years	Surgical Specimen	Female	Never Smoker	Never Smoker	Stage IA	Stage I	Alive at 1 Year	Alive at 1 Year	Alive at 3 Years	Alive at 3 Years	Alive at 5 Years	Alive at 5 Years		5.60859
164	KH185	60 - 69 Years	64 Years	Lung Adenocarcinoma	Primary Site	Lung Adenocarcinoma		EGFR Mutation	EGFR Mutation	No EML4-ALK Gene Fusion	No EML4-ALK Gene Fusion	GSM773683		KRAS Wild Type	KRAS Wild Type	Low	1.181		2913	0	4.6841	2913	No Recurrence	No Recurrence at 1 Year	No Recurrence at 1 Year	No Recurrence at 3 Years	No Recurrence at 3 Years	No Recurrence at 5 Years	No Recurrence at 5 Years	Surgical Specimen	Female	Never Smoker	Never Smoker	Stage IB	Stage I	Alive at 1 Year	Alive at 1 Year	Alive at 3 Years	Alive at 3 Years	Alive at 5 Years	Alive at 5 Years		4.6841
223	KH226	40 - 49 Years	46 Years	Lung Adenocarcinoma	Primary Site	Lung Adenocarcinoma		EGFR Mutation	EGFR Mutation	No EML4-ALK Gene Fusion	No EML4-ALK Gene Fusion	GSM773742		KRAS Wild Type	KRAS Wild Type	Low	1.267		2918	0	5.8183	2918	No Recurrence	No Recurrence at 1 Year	No Recurrence at 1 Year	No Recurrence at 3 Years	No Recurrence at 3 Years	No Recurrence at 5 Years	No Recurrence at 5 Years	Surgical Specimen	Female	Never Smoker	Never Smoker	Stage IA	Stage I	Alive at 1 Year	Alive at 1 Year	Alive at 3 Years	Alive at 3 Years	Alive at 5 Years	Alive at 5 Years		5.8183
49	KH183	60 - 69 Years	69 Years	Lung Adenocarcinoma	Primary Site	Lung Adenocarcinoma		EGFR Wild Type	EGFR Wild Type	No EML4-ALK Gene Fusion	No EML4-ALK Gene Fusion	GSM773568		KRAS Mutation	KRAS Mutation	Low	1.029		2925	0	5.07421	2925	No Recurrence	No Recurrence at 1 Year	No Recurrence at 1 Year	No Recurrence at 3 Years	No Recurrence at 3 Years	No Recurrence at 5 Years	No Recurrence at 5 Years	Surgical Specimen	Female	Never Smoker	Never Smoker	Stage IA	Stage I	Alive at 1 Year	Alive at 1 Year	Alive at 3 Years	Alive at 3 Years	Alive at 5 Years	Alive at 5 Years		5.07421
187	KH227	60 - 69 Years	65 Years	Lung Adenocarcinoma	Primary Site	Lung Adenocarcinoma		EGFR Mutation	EGFR Mutation	No EML4-ALK Gene Fusion	No EML4-ALK Gene Fusion	GSM773706		KRAS Wild Type	KRAS Wild Type	Low	1.18		2968	0	4.34636	2968	No Recurrence	No Recurrence at 1 Year	No Recurrence at 1 Year	No Recurrence at 3 Years	No Recurrence at 3 Years	No Recurrence at 5 Years	No Recurrence at 5 Years	Surgical Specimen	Male	Never Smoker	Never Smoker	Stage IA	Stage I	Alive at 1 Year	Alive at 1 Year	Alive at 3 Years	Alive at 3 Years	Alive at 5 Years	Alive at 5 Years		4.34636
67	KH001	60 - 69 Years	68 Years	Lung Adenocarcinoma	Primary Site	Lung Adenocarcinoma	Cluster 1	EGFR Wild Type	EGFR Wild Type	No EML4-ALK Gene Fusion	No EML4-ALK Gene Fusion	GSM773586	Group A	KRAS Wild Type	KRAS Wild Type	High	2.12		2976	0	6.36388	1144	Recurrence	No Recurrence at 1 Year	No Recurrence at 1 Year	No Recurrence at 3 Years	No Recurrence at 3 Years	Recurrence at 5 Years	Recurrence at 5 Years	Surgical Specimen	Male	Smoker	Smoker	Stage IB	Stage I	Alive at 1 Year	Alive at 1 Year	Alive at 3 Years	Alive at 3 Years	Alive at 5 Years	Alive at 5 Years		6.36388
112	KH228	50 - 59 Years	55 Years	Lung Adenocarcinoma	Primary Site	Lung Adenocarcinoma	Cluster 2	EGFR Wild Type	EGFR Wild Type	No EML4-ALK Gene Fusion	No EML4-ALK Gene Fusion	GSM773631	Group B	KRAS Wild Type	KRAS Wild Type	Low	0.988		3058	0	4.92116	3058	No Recurrence	No Recurrence at 1 Year	No Recurrence at 1 Year	No Recurrence at 3 Years	No Recurrence at 3 Years	No Recurrence at 5 Years	No Recurrence at 5 Years	Surgical Specimen	Female	Never Smoker	Never Smoker	Stage IA	Stage I	Alive at 1 Year	Alive at 1 Year	Alive at 3 Years	Alive at 3 Years	Alive at 5 Years	Alive at 5 Years		4.92116
188	KH271	40 - 49 Years	47 Years	Lung Adenocarcinoma	Primary Site	Lung Adenocarcinoma		EGFR Mutation	EGFR Mutation	No EML4-ALK Gene Fusion	No EML4-ALK Gene Fusion	GSM773707		KRAS Wild Type	KRAS Wild Type	Low	1.004		3066	0	4.76441	3066	No Recurrence	No Recurrence at 1 Year	No Recurrence at 1 Year	No Recurrence at 3 Years	No Recurrence at 3 Years	No Recurrence at 5 Years	No Recurrence at 5 Years	Surgical Specimen	Male	Smoker	Smoker	Stage IA	Stage I	Alive at 1 Year	Alive at 1 Year	Alive at 3 Years	Alive at 3 Years	Alive at 5 Years	Alive at 5 Years		4.76441
40	KH022	60 - 69 Years	64 Years	Lung Adenocarcinoma	Primary Site	Lung Adenocarcinoma		EGFR Wild Type	EGFR Wild Type	No EML4-ALK Gene Fusion	No EML4-ALK Gene Fusion	GSM773559		KRAS Mutation	KRAS Mutation	Low	1.175		3067	0	6.11869	3067	No Recurrence	No Recurrence at 1 Year	No Recurrence at 1 Year	No Recurrence at 3 Years	No Recurrence at 3 Years	No Recurrence at 5 Years	No Recurrence at 5 Years	Surgical Specimen	Male	Smoker	Smoker	Stage II	Stage II	Alive at 1 Year	Alive at 1 Year	Alive at 3 Years	Alive at 3 Years	Alive at 5 Years	Alive at 5 Years		6.11869
183	KH095	40 - 49 Years	45 Years	Lung Adenocarcinoma	Primary Site	Lung Adenocarcinoma		EGFR Mutation	EGFR Mutation	No EML4-ALK Gene Fusion	No EML4-ALK Gene Fusion	GSM773702		KRAS Wild Type	KRAS Wild Type	High	1.687		3189	0	4.12522	3189	No Recurrence	No Recurrence at 1 Year	No Recurrence at 1 Year	No Recurrence at 3 Years	No Recurrence at 3 Years	No Recurrence at 5 Years	No Recurrence at 5 Years	Surgical Specimen	Female	Never Smoker	Never Smoker	Stage IA	Stage I	Alive at 1 Year	Alive at 1 Year	Alive at 3 Years	Alive at 3 Years	Alive at 5 Years	Alive at 5 Years		4.12522
218	KH214	30 - 39 Years	35 Years	Lung Adenocarcinoma	Primary Site	Lung Adenocarcinoma		EGFR Mutation	EGFR Mutation	No EML4-ALK Gene Fusion	No EML4-ALK Gene Fusion	GSM773737		KRAS Wild Type	KRAS Wild Type	Low	0.999		3219	0	4.1141	3219	No Recurrence	No Recurrence at 1 Year	No Recurrence at 1 Year	No Recurrence at 3 Years	No Recurrence at 3 Years	No Recurrence at 5 Years	No Recurrence at 5 Years	Surgical Specimen	Male	Smoker	Smoker	Stage IA	Stage I	Alive at 1 Year	Alive at 1 Year	Alive at 3 Years	Alive at 3 Years	Alive at 5 Years	Alive at 5 Years		4.1141
173	KH218	50 - 59 Years	52 Years	Lung Adenocarcinoma	Primary Site	Lung Adenocarcinoma		EGFR Mutation	EGFR Mutation	No EML4-ALK Gene Fusion	No EML4-ALK Gene Fusion	GSM773692		KRAS Wild Type	KRAS Wild Type	Low	1.104		3263	0	4.59514	3263	No Recurrence	No Recurrence at 1 Year	No Recurrence at 1 Year	No Recurrence at 3 Years	No Recurrence at 3 Years	No Recurrence at 5 Years	No Recurrence at 5 Years	Surgical Specimen	Male	Never Smoker	Never Smoker	Stage IB	Stage I	Alive at 1 Year	Alive at 1 Year	Alive at 3 Years	Alive at 3 Years	Alive at 5 Years	Alive at 5 Years		4.59514
47	KH222	60 - 69 Years	69 Years	Lung Adenocarcinoma	Primary Site	Lung Adenocarcinoma		EGFR Wild Type	EGFR Wild Type	No EML4-ALK Gene Fusion	No EML4-ALK Gene Fusion	GSM773566		KRAS Mutation	KRAS Mutation	Low	1.03		3342	0	4.581	3342	No Recurrence	No Recurrence at 1 Year	No Recurrence at 1 Year	No Recurrence at 3 Years	No Recurrence at 3 Years	No Recurrence at 5 Years	No Recurrence at 5 Years	Surgical Specimen	Female	Never Smoker	Never Smoker	Stage IB	Stage I	Alive at 1 Year	Alive at 1 Year	Alive at 3 Years	Alive at 3 Years	Alive at 5 Years	Alive at 5 Years		4.581
170	KH215	70 - 79 Years	72 Years	Lung Adenocarcinoma	Primary Site	Lung Adenocarcinoma		EGFR Mutation	EGFR Mutation	No EML4-ALK Gene Fusion	No EML4-ALK Gene Fusion	GSM773689		KRAS Wild Type	KRAS Wild Type	Low	0.949		3352	0	4.65101	3352	No Recurrence	No Recurrence at 1 Year	No Recurrence at 1 Year	No Recurrence at 3 Years	No Recurrence at 3 Years	No Recurrence at 5 Years	No Recurrence at 5 Years	Surgical Specimen	Male	Smoker	Smoker	Stage IB	Stage I	Alive at 1 Year	Alive at 1 Year	Alive at 3 Years	Alive at 3 Years	Alive at 5 Years	Alive at 5 Years		4.65101
96	KH221	60 - 69 Years	64 Years	Lung Adenocarcinoma	Primary Site	Lung Adenocarcinoma	Cluster 1	EGFR Wild Type	EGFR Wild Type	No EML4-ALK Gene Fusion	No EML4-ALK Gene Fusion	GSM773615	Group A	KRAS Wild Type	KRAS Wild Type	Low	1.12		3411	0	4.98257	3411	No Recurrence	No Recurrence at 1 Year	No Recurrence at 1 Year	No Recurrence at 3 Years	No Recurrence at 3 Years	No Recurrence at 5 Years	No Recurrence at 5 Years	Surgical Specimen	Male	Smoker	Smoker	Stage IB	Stage I	Alive at 1 Year	Alive at 1 Year	Alive at 3 Years	Alive at 3 Years	Alive at 5 Years	Alive at 5 Years		4.98257
172	KH217	60 - 69 Years	67 Years	Lung Adenocarcinoma	Primary Site	Lung Adenocarcinoma		EGFR Mutation	EGFR Mutation	No EML4-ALK Gene Fusion	No EML4-ALK Gene Fusion	GSM773691		KRAS Wild Type	KRAS Wild Type	Low	0.915		3466	0	4.90675	3466	No Recurrence	No Recurrence at 1 Year	No Recurrence at 1 Year	No Recurrence at 3 Years	No Recurrence at 3 Years	No Recurrence at 5 Years	No Recurrence at 5 Years	Surgical Specimen	Female	Never Smoker	Never Smoker	Stage IB	Stage I	Alive at 1 Year	Alive at 1 Year	Alive at 3 Years	Alive at 3 Years	Alive at 5 Years	Alive at 5 Years		4.90675
37	KH085	60 - 69 Years	63 Years	Lung Adenocarcinoma	Primary Site	Lung Adenocarcinoma		EGFR Wild Type	EGFR Wild Type	No EML4-ALK Gene Fusion	No EML4-ALK Gene Fusion	GSM773556		KRAS Mutation	KRAS Mutation	Low	1.074		3863	0	5.68926	1462	Recurrence	No Recurrence at 1 Year	No Recurrence at 1 Year	No Recurrence at 3 Years	No Recurrence at 3 Years	Recurrence at 5 Years	Recurrence at 5 Years	Surgical Specimen	Male	Smoker	Smoker	Stage IA	Stage I	Alive at 1 Year	Alive at 1 Year	Alive at 3 Years	Alive at 3 Years	Alive at 5 Years	Alive at 5 Years		5.68926
1	KH191	30 - 39 Years	30 Years	Lung								GSM773766						Lung			3.81695									Tissue Specimen	Male	Smoker											3.81695
2	KH192	60 - 69 Years	64 Years	Lung								GSM773767						Lung			3.69645									Tissue Specimen	Male	Smoker											3.69645
3	KH193	40 - 49 Years	49 Years	Lung								GSM773768						Lung			4.31865									Tissue Specimen	Female	Smoker											4.31865
4	KH194	40 - 49 Years	48 Years	Lung								GSM773769						Lung			4.56824									Tissue Specimen	Female	Never Smoker											4.56824
5	KH195	30 - 39 Years	38 Years	Lung								GSM773770						Lung			4.74631									Tissue Specimen	Female	Smoker											4.74631
6	KH196	50 - 59 Years	59 Years	Lung								GSM773771						Lung			5.05874									Tissue Specimen	Female	Never Smoker											5.05874
7	KH197	50 - 59 Years	57 Years	Lung								GSM773772						Lung			5.09798									Tissue Specimen	Male	Never Smoker											5.09798
8	KH198	60 - 69 Years	68 Years	Lung								GSM773773						Lung			4.93087									Tissue Specimen	Male	Smoker											4.93087
9	KH199	50 - 59 Years	59 Years	Lung								GSM773774						Lung			4.85635									Tissue Specimen	Female	Never Smoker											4.85635
10	KH200	60 - 69 Years	61 Years	Lung								GSM773775						Lung			4.73031									Tissue Specimen	Female	Smoker											4.73031
11	KH201	50 - 59 Years	54 Years	Lung								GSM773776						Lung			5.08702									Tissue Specimen	Male	Never Smoker											5.08702
12	KH202	50 - 59 Years	56 Years	Lung								GSM773777						Lung			4.94141									Tissue Specimen	Male	Never Smoker											4.94141
13	KH203	60 - 69 Years	62 Years	Lung								GSM773778						Lung			4.90877									Tissue Specimen	Female	Never Smoker											4.90877
14	KH204	60 - 69 Years	64 Years	Lung								GSM773779						Lung			4.38392									Tissue Specimen	Male	Smoker											4.38392
15	KH205	30 - 39 Years	39 Years	Lung								GSM773780						Lung			4.74919									Tissue Specimen	Female	Smoker											4.74919
16	KH206	60 - 69 Years	67 Years	Lung								GSM773781						Lung			4.37876									Tissue Specimen	Male	Never Smoker											4.37876
17	KH207	80 - 89 Years	89 Years	Lung								GSM773782						Lung			4.00115									Tissue Specimen	Male	Smoker											4.00115
18	KH208	70 - 79 Years	75 Years	Lung								GSM773783						Lung			3.87431									Tissue Specimen	Male	Smoker											3.87431
19	KH209	70 - 79 Years	70 Years	Lung								GSM773784						Lung			5.81189									Tissue Specimen	Male	Smoker											5.81189
20	KH210	70 - 79 Years	74 Years	Lung								GSM773785						Lung			4.49105									Tissue Specimen	Female	Smoker											4.49105
