# Supplementary material for: Overexpression of molecule GRP94 favors tumor progression in lung adenocarcinoma by interaction with regulatory T cells
Source: Thorac Cancer. 2020 Jan 22;11(3):704–12. doi: 10.1111/1759-7714.13321 (PMC7049511; doi:10.1111/1759-7714.13321)
Supplement: Supplementary file 1 — Appendix S1: Supporting information [file TCA-11-704-s001.zip › Oncomine data/Primary vs metastasis/Lung/singleGene_dataset (1).csv]

Magee Prostate
Sample Number	Sample Name	Cancer and Normal Type	Cancer Sample Site	Cancer Sample Site (Prostate Cancer)	Cancer Type	Normal Tissue Type	Sample Type	Sex	Gene / Reporter	HSP90B1 / X15187_at
1	Benign 1 D	Prostate Gland				Prostate Gland	Tissue Specimen	Male		3.3303
2	Benign 2 D	Prostate Gland				Prostate Gland	Tissue Specimen	Male		3.53538
3	Benign 3 D	Prostate Gland				Prostate Gland	Tissue Specimen	Male		2.87299
4	Benign 4 D	Prostate Gland				Prostate Gland	Tissue Specimen	Male		3.42733
5	Primary 1 D	Prostate Carcinoma	Primary Site	Primary Site	Prostate Carcinoma		Tissue Specimen	Male		3.61196
6	Primary 2 D	Prostate Carcinoma	Primary Site	Primary Site	Prostate Carcinoma		Tissue Specimen	Male		3.51411
7	Primary 3 D	Prostate Carcinoma	Primary Site	Primary Site	Prostate Carcinoma		Tissue Specimen	Male		3.45637
8	Primary 4 D	Prostate Carcinoma	Primary Site	Primary Site	Prostate Carcinoma		Tissue Specimen	Male		4.14719
9	Primary 5 D	Prostate Carcinoma	Primary Site	Primary Site	Prostate Carcinoma		Tissue Specimen	Male		3.76093
10	Primary 6 D	Prostate Carcinoma	Primary Site	Primary Site	Prostate Carcinoma		Tissue Specimen	Male		3.33525
11	Primary 7 D	Prostate Carcinoma	Primary Site	Primary Site	Prostate Carcinoma		Tissue Specimen	Male		3.34939
12	Primary 8 D	Prostate Carcinoma	Primary Site	Primary Site	Prostate Carcinoma		Tissue Specimen	Male		3.44243
13	Met1 D		Metastasis	Metastasis	Prostate Carcinoma		Tissue Specimen	Male		3.20467
14	Met2 D		Metastasis	Metastasis	Prostate Carcinoma		Tissue Specimen	Male		3.22532
15	Met3 D		Metastasis	Metastasis	Prostate Carcinoma		Tissue Specimen	Male		4.29675
