# Supplementary material for: Overexpression of molecule GRP94 favors tumor progression in lung adenocarcinoma by interaction with regulatory T cells
Source: Thorac Cancer. 2020 Jan 22;11(3):704–12. doi: 10.1111/1759-7714.13321 (PMC7049511; doi:10.1111/1759-7714.13321)
Supplement: Supplementary file 1 — Appendix S1: Supporting information [file TCA-11-704-s001.zip › Oncomine data/Primary vs metastasis/Lung/singleGene_dataset (3).csv]

Bittner Lung
Sample Number	Sample Name	Age (Detailed)	Alcohol Consumption	Cancer Sample Site	Cancer Sample Site (Lung Cancer)	Cancer Type	Family History of Cancer	GEO ID	Grade	Grade (Lung Adenocarcinoma)	Grade (Squamous Cell Lung Carcinoma)	Lung Cancer Type	M Stage	Multiple Tumors Present	N Stage	N Stage (Bronchioloalveolar Carcinoma)	N Stage (Lung Adenocarcinoma)	N Stage (Squamous Cell Lung Carcinoma)	Non-Small Cell Lung Carcinoma Type	Prior Therapy	Race/Ethnicity	Relapse Since Primary Treatment	Sample Type	Sex	Smoking Status	Stage	Stage (Lung Adenocarcinoma)	Stage (Squamous Cell Lung Carcinoma)	T Stage	Tobacco Use	Type of Tobacco Use	Workplace / Household Smoker	Years of Tobacco Use	Years Until Relapse	Gene / Reporter	HSP90B1 / 200598_s_at
1	GSM102505	70 - 80 Years	No	Primary Site	Primary Site	Bronchioloalveolar Carcinoma	Yes	GSM102505	Grade 2			Non-Small Cell Lung Carcinoma	M0	No	N0	N0			Lung Adenocarcinoma	NA	White	NA	Tissue Specimen	Male	Smoker	Stage IB			T2	Yes	Cigarettes	No	36 to 40	NA		0.39379
2	GSM117671	70 - 80 Years	Yes	Primary Site	Primary Site	Bronchioloalveolar Carcinoma	No	GSM117671				Non-Small Cell Lung Carcinoma	M0	No	N2	N1+			Lung Adenocarcinoma	NA	White	NA	Tissue Specimen	Male	Smoker	Stage IIIA			T1	Yes	Cigarettes	Yes	21 to 25	NA		4.42528
3	GSM117772	70 - 80 Years	No	Primary Site	Primary Site	Bronchioloalveolar Carcinoma	Yes	GSM117772	Grade 1			Non-Small Cell Lung Carcinoma		No	N1	N1+			Lung Adenocarcinoma	NA	White	NA	Tissue Specimen	Female	Smoker				T1	Yes	Cigarettes	No	11 to 15	NA		3.2364
4	GSM138001	70 - 80 Years	No	Primary Site	Primary Site	Bronchioloalveolar Carcinoma	Yes	GSM138001	Grade 2			Non-Small Cell Lung Carcinoma	M0	No	N0	N0			Lung Adenocarcinoma	NA	White	NA	Tissue Specimen	Female	Smoker	Stage IB			T2	Yes	Cigarettes	No	26 to 30	NA		3.5905
5	GSM46843	70 - 80 Years	No	Primary Site	Primary Site	Bronchioloalveolar Carcinoma	No	GSM46843	Grade 2			Non-Small Cell Lung Carcinoma	M0	NA	N2	N1+			Lung Adenocarcinoma	NA	White	NA	Tissue Specimen	Male	Smoker	Stage IIIA			T2	Yes	Cigarettes	No	36 to 40	NA		4.62759
6	GSM46860	70 - 80 Years	No	Primary Site	Primary Site	Bronchioloalveolar Carcinoma	Yes	GSM46860				Non-Small Cell Lung Carcinoma		NA					Lung Adenocarcinoma	NA	White	NA	Tissue Specimen	Female	Never Smoker					No	NA	No	NA	NA		5.05665
7	GSM46904	50 - 60 Years	No	Primary Site	Primary Site	Bronchioloalveolar Carcinoma	No	GSM46904				Non-Small Cell Lung Carcinoma		NA					Lung Adenocarcinoma	NA	White	NA	Tissue Specimen	Male	Smoker					Yes	Cigarettes	NA	36 to 40	NA		4.00306
8	GSM76488	60 - 70 Years	No	Primary Site	Primary Site	Bronchioloalveolar Carcinoma	No	GSM76488	Grade 2			Non-Small Cell Lung Carcinoma	M0	No	N0	N0			Lung Adenocarcinoma	NA	White	NA	Tissue Specimen	Female	Smoker	Stage IA			T1	Yes	Cigarettes	Yes	36 to 40	NA		3.68816
9	GSM76621	50 - 60 Years	Yes	Distant Metastasis - Left Lower Lobe Lung	Metastasis	Bronchioloalveolar Carcinoma	Yes	GSM76621	Grade 2				M1	NA	N1					Surgical	White	Yes	Tissue Specimen	Male	Smoker	Stage IV				Yes	Cigarettes, Pipe	NA	26 to 30	0 to 5		2.97975
10	GSM88953	80 - 90 Years	No	Primary Site	Primary Site	Bronchioloalveolar Carcinoma	No	GSM88953	Grade 3			Non-Small Cell Lung Carcinoma		No	N0	N0			Lung Adenocarcinoma	NA	Asian	NA	Tissue Specimen	Male	Smoker				T1	Yes	Cigarettes	No	NA	NA		3.1091
11	GSM88981	80 - 90 Years	NA	Primary Site	Primary Site	Bronchioloalveolar Carcinoma	Yes	GSM88981	Grade 2			Non-Small Cell Lung Carcinoma	M0	No	N0	N0			Lung Adenocarcinoma	NA	White	NA	Tissue Specimen	Female	Smoker	Stage IA			T1	Yes	Cigarettes	NA	16 to 20	NA		3.67701
12	GSM152608	60 - 70 Years	No	Primary Site	Primary Site	Large Cell Lung Carcinoma	Yes	GSM152608	Grade 3			Non-Small Cell Lung Carcinoma	M0	No	N2				Large Cell Lung Carcinoma	NA	White	NA	Tissue Specimen	Male	Smoker	Stage IIIA			T2	Yes	Cigarettes, Cigars, Pipe	Yes	51 to 55	NA		3.96612
13	GSM152758	50 - 60 Years	No	Distant Metastasis - Soft Tissue of Arm	Metastasis	Large Cell Lung Carcinoma	Yes	GSM152758					M1	NA	N2					Chemotherapy, Radiation	White	NA	Tissue Specimen	Female	Smoker	Stage IV			T4	Yes	Cigarettes	NA	26 to 30	NA		5.90899
14	GSM179881	50 - 60 Years	No	Primary Site	Primary Site	Large Cell Lung Carcinoma	No	GSM179881	Grade 2			Non-Small Cell Lung Carcinoma	M0	NA	N0				Large Cell Lung Carcinoma	NA	White	NA	Tissue Specimen	Male	Smoker	Stage IB			T2	Yes	Cigarettes	No	21 to 25	NA		4.48399
15	GSM203779	70 - 80 Years	No	Primary Site	Primary Site	Large Cell Lung Carcinoma	Yes	GSM203779	Grade 2			Non-Small Cell Lung Carcinoma	M0	NA	N0				Large Cell Lung Carcinoma	NA	White	NA	Tissue Specimen	Male	Smoker	Stage IA			T1	Yes	Cigarettes	No	61 to 65	NA		4.54999
16	GSM231895	40 - 50 Years	Yes	Primary Site	Primary Site	Large Cell Lung Carcinoma	Yes	GSM231895	Grade 3			Non-Small Cell Lung Carcinoma	M0	NA	N0				Large Cell Lung Carcinoma	NA	White	NA	Tissue Specimen	Male	Smoker	Stage IB			T2	Yes	Cigarettes	NA	16 to 20	NA		3.89141
17	GSM231896	60 - 70 Years	No	Primary Site	Primary Site	Large Cell Lung Carcinoma	Yes	GSM231896	Grade 4			Non-Small Cell Lung Carcinoma	M0	NA	N2				Large Cell Lung Carcinoma	NA	White	NA	Tissue Specimen	Female	Smoker	Stage IIIA			T2	Yes	Cigarettes	No	46 to 50	NA		4.60483
18	GSM46909		No	Primary Site	Primary Site	Large Cell Lung Carcinoma	Yes	GSM46909				Non-Small Cell Lung Carcinoma		NA					Large Cell Lung Carcinoma	NA		NA	Tissue Specimen	Female	Smoker					Yes	Cigarettes	Yes	16 to 20	NA		5.51151
19	GSM46913	50 - 60 Years	No	Primary Site	Primary Site	Large Cell Lung Carcinoma	Yes	GSM46913	Grade 3			Non-Small Cell Lung Carcinoma	M0	NA	N0				Large Cell Lung Carcinoma	NA	White	NA	Tissue Specimen	Male	Smoker	Stage IA			T1	Yes	Cigarettes	Yes	11 to 15	NA		4.71873
20	GSM88959	60 - 70 Years	Yes	Primary Site	Primary Site	Large Cell Lung Carcinoma	Yes	GSM88959	Grade 4			Non-Small Cell Lung Carcinoma		No	N0				Large Cell Lung Carcinoma	NA	White	NA	Tissue Specimen	Female	Smoker				T1	Yes	Cigarettes	No	36 to 40	NA		4.6941
21	GSM76594	50 - 60 Years	No	Primary Site	Primary Site	Large Cell Lung Neuroendocrine Carcinoma	Yes	GSM76594	Grade 3			Non-Small Cell Lung Carcinoma		No	N0				Large Cell Lung Carcinoma	NA	White	NA	Tissue Specimen	Male	Smoker				T2	Yes	Cigarettes	Yes	36 to 40	NA		3.46715
22	GSM102447	70 - 80 Years	No	Primary Site	Primary Site	Lung Adenocarcinoma	No	GSM102447	Grade 2	Grade 2		Non-Small Cell Lung Carcinoma	M0	No	N0		N0		Lung Adenocarcinoma	NA	Asian	NA	Tissue Specimen	Female	Smoker	Stage IB	Stage I		T2	Yes	Cigarettes	NA	26 to 30	NA		4.40616
23	GSM102512	60 - 70 Years	No	Primary Site	Primary Site	Lung Adenocarcinoma	No	GSM102512	Grade 2	Grade 2		Non-Small Cell Lung Carcinoma	M1	No	N0		N0		Lung Adenocarcinoma	NA	White	NA	Tissue Specimen	Male	Smoker	Stage IV	Stage IV		T2	Yes	Cigarettes	Yes	16 to 20	NA		2.99693
24	GSM102548	50 - 60 Years	Yes	Primary Site	Primary Site	Lung Adenocarcinoma	Yes	GSM102548	Grade 3	Grade 3		Non-Small Cell Lung Carcinoma		No	N0		N0		Lung Adenocarcinoma	NA	White	NA	Tissue Specimen	Male	Smoker				T2	Yes	Cigarettes	NA	26 to 30	NA		4.7338
25	GSM102555	60 - 70 Years	Yes	Primary Site	Primary Site	Lung Adenocarcinoma	Yes	GSM102555	Grade 2	Grade 2		Non-Small Cell Lung Carcinoma	M0	No	N0		N0		Lung Adenocarcinoma	NA	White	NA	Tissue Specimen	Male	Smoker	Stage IB	Stage I		T2	Yes	Cigarettes	Yes	36 to 40	NA		4.18459
26	GSM117632	50 - 60 Years	No	Primary Site	Primary Site	Lung Adenocarcinoma	No	GSM117632	Grade 3	Grade 3		Non-Small Cell Lung Carcinoma	M0	No	N0		N0		Lung Adenocarcinoma	NA	White	NA	Tissue Specimen	Male	Smoker	Stage IA	Stage I		T1	Yes	Cigarettes	Yes	26 to 30	NA		4.18452
27	GSM117770	60 - 70 Years	No	Primary Site	Primary Site	Lung Adenocarcinoma	Yes	GSM117770	Grade 2	Grade 2		Non-Small Cell Lung Carcinoma	M0	Yes	N0		N0		Lung Adenocarcinoma	NA	White	NA	Tissue Specimen	Female	Smoker	Stage IA	Stage I		T1	Yes	Cigarettes	Yes	41 to 45	NA		4.66919
28	GSM137910	60 - 70 Years	No	Primary Site	Primary Site	Lung Adenocarcinoma	No	GSM137910	Grade 2	Grade 2		Non-Small Cell Lung Carcinoma	M0	No	N0		N0		Lung Adenocarcinoma	NA	White	NA	Tissue Specimen	Female	Smoker	Stage IB	Stage I		T2	Yes	Cigarettes	Yes	21 to 25	NA		4.84927
29	GSM137912	60 - 70 Years	Yes	Primary Site	Primary Site	Lung Adenocarcinoma	No	GSM137912	Grade 3	Grade 3		Non-Small Cell Lung Carcinoma	M0	No	N2		N1+		Lung Adenocarcinoma	NA	White	NA	Tissue Specimen	Male	Smoker	Stage IIIA	Stage III		T2	Yes	Cigarettes	No	21 to 25	NA		4.66022
30	GSM137916	60 - 70 Years	No	Primary Site	Primary Site	Lung Adenocarcinoma	Yes	GSM137916	Grade 2	Grade 2		Non-Small Cell Lung Carcinoma	M0	No	N0		N0		Lung Adenocarcinoma	NA	White	NA	Tissue Specimen	Female	Smoker	Stage IB	Stage I		T2	Yes	Cigarettes	No	16 to 20	NA		5.72565
31	GSM137931	60 - 70 Years	No	Primary Site	Primary Site	Lung Adenocarcinoma	Yes	GSM137931	Grade 3	Grade 3		Non-Small Cell Lung Carcinoma	M0	No	N0		N0		Lung Adenocarcinoma	NA	White	NA	Tissue Specimen	Female	Smoker	Stage IIB	Stage II		T3	Yes	Cigarettes	Yes	11 to 15	NA		4.1919
32	GSM137945	70 - 80 Years	No	Primary Site	Primary Site	Lung Adenocarcinoma	No	GSM137945	Grade 2	Grade 2		Non-Small Cell Lung Carcinoma	M0	No	N0		N0		Lung Adenocarcinoma	NA	White	NA	Tissue Specimen	Male	Smoker	Stage IB	Stage I		T2	Yes	Cigarettes	No	NA	NA		4.83219
33	GSM138002	60 - 70 Years	No	Primary Site	Primary Site	Lung Adenocarcinoma	Yes	GSM138002				Non-Small Cell Lung Carcinoma	M1	Yes	N2		N1+		Lung Adenocarcinoma	NA	White	NA	Tissue Specimen	Male	Smoker	Stage IV	Stage IV		T4	Yes	Cigarettes	Yes	31 to 35	NA		3.89101
34	GSM152594	70 - 80 Years	Yes	Primary Site	Primary Site	Lung Adenocarcinoma	No	GSM152594	Grade 3	Grade 3		Non-Small Cell Lung Carcinoma	M0	No	N0		N0		Lung Adenocarcinoma	NA	White	NA	Tissue Specimen	Male	Smoker	Stage IA	Stage I		T1	Yes	Cigarettes	No	36 to 40	NA		5.04203
35	GSM152681	50 - 60 Years	Yes	Primary Site	Primary Site	Lung Adenocarcinoma	No	GSM152681	Grade 2	Grade 2		Non-Small Cell Lung Carcinoma	M0	NA	N1		N1+		Lung Adenocarcinoma	NA	White	NA	Tissue Specimen	Female	Smoker	Stage IIA	Stage II		T1	Yes	Cigarettes	Yes	46 to 50	NA		3.31357
36	GSM179786	60 - 70 Years	No	Primary Site	Primary Site	Lung Adenocarcinoma	Yes	GSM179786	Grade 2	Grade 2		Non-Small Cell Lung Carcinoma	M0	No	N0		N0		Lung Adenocarcinoma	NA	White	NA	Tissue Specimen	Male	Smoker	Stage IB	Stage I		T2	Yes	Cigarettes	No	41 to 45	NA		4.3994
37	GSM179827	60 - 70 Years	Yes	Primary Site	Primary Site	Lung Adenocarcinoma	No	GSM179827	Grade 2	Grade 2		Non-Small Cell Lung Carcinoma	M0	No	N0		N0		Lung Adenocarcinoma	NA	White	NA	Tissue Specimen	Female	Smoker	Stage IB	Stage I		T2	Yes	Cigarettes	No	26 to 30	NA		4.13272
38	GSM179918	70 - 80 Years	Yes	Primary Site	Primary Site	Lung Adenocarcinoma	Yes	GSM179918	Grade 2	Grade 2		Non-Small Cell Lung Carcinoma	M0	NA	N0		N0		Lung Adenocarcinoma	NA	White	NA	Tissue Specimen	Male	Smoker	Stage IB	Stage I		T2	Yes	Cigarettes, Cigars	NA	NA	NA		4.47699
39	GSM179951	80 - 90 Years	Yes	Primary Site	Primary Site	Lung Adenocarcinoma	Yes	GSM179951	Grade 1	Grade 1		Non-Small Cell Lung Carcinoma	M0	NA	N0		N0		Lung Adenocarcinoma	NA	White	NA	Tissue Specimen	Male	Smoker	Stage IB	Stage I		T2	Yes	Cigarettes	No	21 to 25	NA		3.49613
40	GSM203643	60 - 70 Years	Yes	Primary Site	Primary Site	Lung Adenocarcinoma	Yes	GSM203643	Grade 2	Grade 2		Non-Small Cell Lung Carcinoma	M0	NA	N0		N0		Lung Adenocarcinoma	NA	White	NA	Tissue Specimen	Female	Smoker	Stage IA	Stage I		T1	Yes	Cigarettes	Yes	11 to 15	NA		3.91221
41	GSM38058	50 - 60 Years	Yes	Primary Site	Primary Site	Lung Adenocarcinoma	Yes	GSM38058	Grade 3	Grade 3		Non-Small Cell Lung Carcinoma	M0	NA	N0		N0		Lung Adenocarcinoma	NA	White	NA	Tissue Specimen	Male	Smoker	Stage IB	Stage I		T2	Yes	Cigarettes	Yes	31 to 35	NA		6.20971
42	GSM38060	70 - 80 Years	No	Primary Site	Primary Site	Lung Adenocarcinoma	Yes	GSM38060	Grade 3	Grade 3		Non-Small Cell Lung Carcinoma	M0	NA	N0		N0		Lung Adenocarcinoma	NA	White	NA	Tissue Specimen	Female	Smoker	Stage IA	Stage I		T1	Yes	Cigarettes	No	16 to 20	NA		5.17065
43	GSM38104	70 - 80 Years	No	Primary Site	Primary Site	Lung Adenocarcinoma	Yes	GSM38104	Grade 3	Grade 3		Non-Small Cell Lung Carcinoma	M0	NA	N1		N1+		Lung Adenocarcinoma	NA	White	NA	Tissue Specimen	Female	Never Smoker	Stage IIB	Stage II		T2	No	NA	No	NA	NA		5.43315
44	GSM46824	60 - 70 Years	Yes	Primary Site	Primary Site	Lung Adenocarcinoma	Yes	GSM46824	Grade 3	Grade 3		Non-Small Cell Lung Carcinoma	M0	NA	N0		N0		Lung Adenocarcinoma	NA	White	NA	Tissue Specimen	Male	Smoker	Stage IB	Stage I		T2	Yes	Chewing Tobacco, Cigarettes, Cigars, Pipe	Yes	46 to 50	NA		4.31457
45	GSM46941	60 - 70 Years	No	Primary Site	Primary Site	Lung Adenocarcinoma	No	GSM46941				Non-Small Cell Lung Carcinoma		NA					Lung Adenocarcinoma	NA	White	NA	Tissue Specimen	Female	Smoker					Yes	Cigarettes	Yes	41 to 45	NA		5.48687
46	GSM53170	70 - 80 Years	No	Primary Site	Primary Site	Lung Adenocarcinoma	Yes	GSM53170	Grade 3	Grade 3		Non-Small Cell Lung Carcinoma	M0	NA	N2		N1+		Lung Adenocarcinoma	NA	White	NA	Tissue Specimen	Female	Smoker	Stage IIIA	Stage III		T1	Yes	Cigarettes	Yes	56 to 60	NA		3.53822
47	GSM76585	60 - 70 Years	No	Primary Site	Primary Site	Lung Adenocarcinoma	Yes	GSM76585	Grade 3	Grade 3		Non-Small Cell Lung Carcinoma	M0	No	N1		N1+		Lung Adenocarcinoma	NA	White	NA	Tissue Specimen	Male	Smoker	Stage IIB	Stage II		T2	Yes	Cigarettes	Yes	46 to 50	NA		3.72669
48	GSM76587	70 - 80 Years	Yes	Primary Site	Primary Site	Lung Adenocarcinoma	No	GSM76587	Grade 3	Grade 3		Non-Small Cell Lung Carcinoma		No	N0		N0		Lung Adenocarcinoma	NA	White	NA	Tissue Specimen	Female	Smoker				T1	Yes	Cigarettes	No	36 to 40	NA		3.43887
49	GSM76590	60 - 70 Years	Yes	Primary Site	Primary Site	Lung Adenocarcinoma	No	GSM76590	Grade 2	Grade 2		Non-Small Cell Lung Carcinoma		No	N0		N0		Lung Adenocarcinoma	NA	White	NA	Tissue Specimen	Female	Smoker				T2	Yes	Cigarettes	No	26 to 30	NA		3.39461
50	GSM76595	60 - 70 Years	Yes	Primary Site	Primary Site	Lung Adenocarcinoma	No	GSM76595	Grade 2	Grade 2		Non-Small Cell Lung Carcinoma		No	N1		N1+		Lung Adenocarcinoma	NA	White	NA	Tissue Specimen	Female	Smoker				T2	Yes	Cigarettes	NA	31 to 35	NA		3.81943
51	GSM76622	40 - 50 Years	No	Distant Metastasis - Brain	Metastasis	Lung Adenocarcinoma	No	GSM76622	Grade 1				M1	NA						Surgical	White	Yes	Tissue Specimen	Female	Smoker	Stage IV				Yes	Cigarettes	NA	31 to 35	0 to 5		3.30099
52	GSM88962	60 - 70 Years	Yes	Primary Site	Primary Site	Lung Adenocarcinoma	Yes	GSM88962	Grade 3	Grade 3		Non-Small Cell Lung Carcinoma		No	N2		N1+		Lung Adenocarcinoma	NA	White	NA	Tissue Specimen	Male	Smoker				T2	Yes	Cigarettes	Yes	36 to 40	NA		5.6097
53	GSM88997	50 - 60 Years	Yes	Primary Site	Primary Site	Lung Adenocarcinoma	Yes	GSM88997	Grade 3	Grade 3		Non-Small Cell Lung Carcinoma	M0	No	N0		N0		Lung Adenocarcinoma	NA	White	NA	Tissue Specimen	Female	Smoker	Stage IB	Stage I		T2	Yes	Cigarettes	Yes	36 to 40	NA		3.01397
54	GSM89046	40 - 50 Years	No	Primary Site	Primary Site	Lung Adenocarcinoma	Yes	GSM89046	Grade 2	Grade 2		Non-Small Cell Lung Carcinoma	M0	No	N1		N1+		Lung Adenocarcinoma	NA	White	NA	Tissue Specimen	Male	Smoker	Stage IIB	Stage II		T2	Yes	Cigarettes	Yes	26 to 30	NA		5.08987
55	GSM89060	70 - 80 Years	No	Primary Site	Primary Site	Lung Adenocarcinoma	Yes	GSM89060	Grade 2	Grade 2		Non-Small Cell Lung Carcinoma	M0	No	N1		N1+		Lung Adenocarcinoma	NA	White	NA	Tissue Specimen	Male	Smoker	Stage IIB	Stage II		T2	Yes	Cigarettes	Yes	26 to 30	NA		4.2679
56	GSM88983	60 - 70 Years	No	Primary Site	Primary Site	Lung Adenocarcinoma, Mixed Subtype	Yes	GSM88983	Grade 2			Non-Small Cell Lung Carcinoma	M0	NA	N2				Lung Adenocarcinoma	NA	White	NA	Tissue Specimen	Female	Smoker	Stage IIIA			T1	Yes	Cigarettes	NA	31 to 35	NA		4.09764
57	GSM102450	40 - 50 Years	Yes	Primary Site	Primary Site	Lung Mucinous Adenocarcinoma	Yes	GSM102450	Grade 2			Non-Small Cell Lung Carcinoma	M0	No	N0				Lung Adenocarcinoma	NA	White	NA	Tissue Specimen	Female	Smoker	Stage IA			T1	Yes	Cigarettes	No	16 to 20	NA		3.77319
58	GSM117756	70 - 80 Years	No	Primary Site	Primary Site	Lung Mucinous Adenocarcinoma	No	GSM117756	Grade 1			Non-Small Cell Lung Carcinoma	M0	No	N0				Lung Adenocarcinoma	NA	White	NA	Tissue Specimen	Male	Smoker	Stage IB			T2	Yes	Cigarettes, Cigars, Pipe	Yes	46 to 50	NA		3.79146
59	GSM46975	50 - 60 Years	Yes	Primary Site	Primary Site	Lung Mucinous Adenocarcinoma	Yes	GSM46975	Grade 2			Non-Small Cell Lung Carcinoma	M0	NA	N2				Lung Adenocarcinoma	NA	White	NA	Tissue Specimen	Female	Smoker	Stage IIIA			T1	Yes	Cigarettes	No	11 to 15	NA		5.50882
60	GSM88955	80 - 90 Years	Yes	Primary Site	Primary Site	Lung Mucinous Adenocarcinoma	No	GSM88955	Grade 2			Non-Small Cell Lung Carcinoma		No	N1				Lung Adenocarcinoma	NA	White	NA	Tissue Specimen	Male	Smoker				T2	Yes	Cigarettes, Pipe	NA	56 to 60	NA		4.56415
61	GSM46928	70 - 80 Years	No	Primary Site	Primary Site	Lung Mucoepidermoid Carcinoma	Yes	GSM46928	Grade 3			Lung Mucoepidermoid Carcinoma	M0	NA	N1					NA	White	NA	Tissue Specimen	Male	Smoker	Stage IIIA			T3	Yes	Cigarettes	No	6 to 10	NA		1.4293
62	GSM203787	80 - 90 Years	No	Primary Site	Primary Site	Mucinous Bronchioloalveolar Carcinoma	Yes	GSM203787	Grade 2			Non-Small Cell Lung Carcinoma	M0	NA	N0				Lung Adenocarcinoma	NA	White	NA	Tissue Specimen	Female	Never Smoker	Stage IB			T2	No	NA	NA	NA	NA		4.63655
63	GSM102556	70 - 80 Years	No	Distant Metastasis - Lung	Metastasis	Non-Keratinizing Squamous Cell Lung Carcinoma	Yes	GSM102556	Grade 3				M1	NA						NA	White	NA	Tissue Specimen	Male	Smoker	Stage IV			T1	Yes	Cigarettes	NA	51 to 55	NA		3.34749
64	GSM137951	50 - 60 Years	No	Distant Metastasis - Small Intestine	Metastasis	Non-Small Cell Lung Carcinoma	No	GSM137951					M1	No	N0					Chemotherapy, Radiation	White	NA	Tissue Specimen	Male	Smoker	Stage IV			T2	Yes	Cigarettes	No	36 to 40	NA		4.06972
65	GSM203664	40 - 50 Years	No	Distant Metastasis - Brain	Metastasis	Non-Small Cell Lung Carcinoma	Yes	GSM203664	Grade 3				M1	No						Chemotherapy, Radiation	White	NA	Tissue Specimen	Female	Smoker	Stage IV				Yes	Cigarettes	NA	21 to 25	NA		3.77859
66	GSM203760	50 - 60 Years	Yes	Distant Metastasis - Cerebellum	Metastasis	Non-Small Cell Lung Carcinoma	No	GSM203760					M1	NA						Chemotherapy, Radiation	White	NA	Tissue Specimen	Male	Smoker	Stage IV				Yes	Cigarettes	NA	26 to 30	NA		4.40718
67	GSM38072	50 - 60 Years	No	Distant Metastasis - Adrenal Gland	Metastasis	Non-Small Cell Lung Carcinoma	Yes	GSM38072	Grade 3				M1	NA						Chemotherapy, Radiation, Surgical	White	Yes	Tissue Specimen	Female	Smoker	Stage IV				Yes	Cigarettes	No	36 to 40	0 to 5		5.53815
68	GSM88950	60 - 70 Years	Yes	Primary Site	Primary Site	Non-Small Cell Lung Carcinoma	Yes	GSM88950	Grade 3			Non-Small Cell Lung Carcinoma		No	N0					NA	White	NA	Tissue Specimen	Male	Smoker				T1	Yes	Cigarettes	NA	46 to 50	NA		5.60117
69	GSM46961	80 - 90 Years	No	Primary Site	Primary Site	Papillary Lung Adenocarcinoma	Yes	GSM46961	Grade 2			Non-Small Cell Lung Carcinoma	M0	NA	N0				Lung Adenocarcinoma	NA	White	NA	Tissue Specimen	Female	Smoker	Stage IA			T1	Yes	Cigarettes	Yes	66 to 70	NA		4.83169
70	GSM89072	70 - 80 Years	No	Primary Site	Primary Site	Papillary Lung Adenocarcinoma	No	GSM89072	Grade 1			Non-Small Cell Lung Carcinoma		No	N0				Lung Adenocarcinoma	NA	White	NA	Tissue Specimen	Male	Smoker				T2	Yes	Cigarettes	NA	11 to 15	NA		3.45249
71	GSM102449	70 - 80 Years	Yes	Primary Site	Primary Site	Squamous Cell Lung Carcinoma	Yes	GSM102449	Grade 3		Grade 3	Squamous Cell Lung Carcinoma	M0	No	N1			N1+		NA	White	NA	Tissue Specimen	Male	Smoker	Stage IIB		Stage II	T2	Yes	Cigarettes	Yes	16 to 20	NA		3.97692
72	GSM102451	70 - 80 Years	Yes	Primary Site	Primary Site	Squamous Cell Lung Carcinoma	No	GSM102451	Grade 3		Grade 3	Squamous Cell Lung Carcinoma	M0	No	N1			N1+		NA	White	NA	Tissue Specimen	Male	Smoker	Stage IIB		Stage II	T2	Yes	Cigarettes	Yes	36 to 40	NA		4.00051
73	GSM102455	70 - 80 Years	No	Primary Site	Primary Site	Squamous Cell Lung Carcinoma	Yes	GSM102455	Grade 2		Grade 2	Squamous Cell Lung Carcinoma	M0	Yes	N0			N0		NA	White	NA	Tissue Specimen	Female	Smoker	Stage IB		Stage I	T2	Yes	Cigarettes	NA	41 to 45	NA		3.41772
74	GSM102507	60 - 70 Years	Yes	Primary Site	Primary Site	Squamous Cell Lung Carcinoma	Yes	GSM102507	Grade 3		Grade 3	Squamous Cell Lung Carcinoma	M0	No	N0			N0		NA	White	NA	Tissue Specimen	Male	Smoker	Stage IA		Stage I	T1	Yes	Cigarettes	NA	46 to 50	NA		4.54811
75	GSM102553	60 - 70 Years	No	Primary Site	Primary Site	Squamous Cell Lung Carcinoma	Yes	GSM102553	Grade 3		Grade 3	Squamous Cell Lung Carcinoma		No	N0			N0		NA	White	NA	Tissue Specimen	Male	Smoker				T1	Yes	Cigarettes	No	46 to 50	NA		3.2634
76	GSM117610	50 - 60 Years	Yes	Primary Site	Primary Site	Squamous Cell Lung Carcinoma	No	GSM117610	Grade 3		Grade 3	Squamous Cell Lung Carcinoma		No	N0			N0		NA	White	NA	Tissue Specimen	Male	Smoker				T2	Yes	Cigarettes	Yes	36 to 40	NA		5.31631
77	GSM117629	60 - 70 Years	No	Primary Site	Primary Site	Squamous Cell Lung Carcinoma	No	GSM117629	Grade 2		Grade 2	Squamous Cell Lung Carcinoma	M0	Yes	N1			N1+		NA	Hispanic	NA	Tissue Specimen	Male	Smoker	Stage IIB		Stage II	T2	Yes	Cigarettes	Yes	51 to 55	NA		4.52877
78	GSM117763	50 - 60 Years	No	Primary Site	Primary Site	Squamous Cell Lung Carcinoma	Yes	GSM117763	Grade 2		Grade 2	Squamous Cell Lung Carcinoma	M0	No	N0			N0		NA	White	NA	Tissue Specimen	Male	Smoker	Stage IIIB		Stage III	T4	Yes	Cigarettes	Yes	31 to 35	NA		5.01901
79	GSM138003	60 - 70 Years	No	Primary Site	Primary Site	Squamous Cell Lung Carcinoma	No	GSM138003	Grade 3		Grade 3	Squamous Cell Lung Carcinoma	M0	No	N0			N0		NA	White	NA	Tissue Specimen	Male	Smoker	Stage IB		Stage I	T2	Yes	Cigarettes	No	51 to 55	NA		3.81952
80	GSM152609	50 - 60 Years	Yes	Primary Site	Primary Site	Squamous Cell Lung Carcinoma	Yes	GSM152609	Grade 2		Grade 2	Squamous Cell Lung Carcinoma	M0	No	N0			N0		NA	White	NA	Tissue Specimen	Male	Smoker	Stage IA		Stage I	T1	Yes	Cigarettes	Yes	36 to 40	NA		4.86434
81	GSM152624	70 - 80 Years	Yes	Primary Site	Primary Site	Squamous Cell Lung Carcinoma	No	GSM152624	Grade 2		Grade 2	Squamous Cell Lung Carcinoma	M0	No	N0			N0		NA	White	NA	Tissue Specimen	Male	Smoker	Stage IA		Stage I	T1	Yes	Cigarettes	NA	51 to 55	NA		5.03512
82	GSM152670	60 - 70 Years	No	Primary Site	Primary Site	Squamous Cell Lung Carcinoma	No	GSM152670	Grade 3		Grade 3	Squamous Cell Lung Carcinoma	M0	No	N0			N0		NA	White	NA	Tissue Specimen	Male	Smoker	Stage IB		Stage I	T2	Yes	Cigarettes	NA	26 to 30	NA		5.16923
83	GSM152755	50 - 60 Years	No	Primary Site	Primary Site	Squamous Cell Lung Carcinoma	Yes	GSM152755				Squamous Cell Lung Carcinoma	M0	No	N0			N0		NA	White	NA	Tissue Specimen	Female	Never Smoker	Stage IA		Stage I	T1	No	NA	Yes	NA	NA		4.39428
84	GSM152757	60 - 70 Years	Yes	Primary Site	Primary Site	Squamous Cell Lung Carcinoma	Yes	GSM152757	Grade 3		Grade 3	Squamous Cell Lung Carcinoma	M0	No	N2			N1+		NA	White	NA	Tissue Specimen	Male	Smoker	Stage IIIA		Stage III	T2	Yes	Cigarettes	NA	46 to 50	NA		4.50034
85	GSM179784	60 - 70 Years	Yes	Primary Site	Primary Site	Squamous Cell Lung Carcinoma	Yes	GSM179784	Grade 2		Grade 2	Squamous Cell Lung Carcinoma	M0	NA	N2			N1+		Chemotherapy	White	NA	Tissue Specimen	Male	Smoker	Stage IIIA		Stage III	T1	Yes	Cigarettes	No	26 to 30	NA		4.21953
86	GSM179801	80 - 90 Years	No	Primary Site	Primary Site	Squamous Cell Lung Carcinoma	Yes	GSM179801	Grade 2		Grade 2	Squamous Cell Lung Carcinoma	M0	No	N0			N0		NA	White	NA	Tissue Specimen	Male	Smoker	Stage IA		Stage I	T1	Yes	Cigarettes, Pipe	No	36 to 40	NA		5.14439
87	GSM203641	60 - 70 Years	Yes	Primary Site	Primary Site	Squamous Cell Lung Carcinoma	Yes	GSM203641	Grade 2		Grade 2	Squamous Cell Lung Carcinoma	M0	NA	N0			N0		NA	White	NA	Tissue Specimen	Male	Smoker	Stage IB		Stage I	T2	Yes	Chewing Tobacco, Cigarettes	Yes	16 to 20	NA		4.80409
88	GSM203699	70 - 80 Years	Yes	Primary Site	Primary Site	Squamous Cell Lung Carcinoma	Yes	GSM203699	Grade 3		Grade 3	Squamous Cell Lung Carcinoma	M0	NA	N1			N1+		NA	White	NA	Tissue Specimen	Male	Smoker	Stage IIB		Stage II	T2	Yes	Cigarettes	Yes	21 to 25	NA		4.77181
89	GSM203732	70 - 80 Years	No	Primary Site	Primary Site	Squamous Cell Lung Carcinoma	No	GSM203732	Grade 2		Grade 2	Squamous Cell Lung Carcinoma	M0	NA	N0			N0		NA	White	NA	Tissue Specimen	Male	Smoker	Stage IA		Stage I	T1	Yes	Cigarettes, Pipe	NA	56 to 60	NA		3.07729
90	GSM231874	50 - 60 Years	No	Primary Site	Primary Site	Squamous Cell Lung Carcinoma	Yes	GSM231874	Grade 3		Grade 3	Squamous Cell Lung Carcinoma	M0	NA	N1			N1+		NA	White	NA	Tissue Specimen	Male	Smoker	Stage IIB		Stage II	T2	Yes	Cigarettes, Cigars, Pipe	NA	31 to 35	NA		2.82796
91	GSM231885	60 - 70 Years	No	Primary Site	Primary Site	Squamous Cell Lung Carcinoma	No	GSM231885	Grade 1		Grade 1	Squamous Cell Lung Carcinoma	M0	NA	N0			N0		NA	White	NA	Tissue Specimen	Female	Smoker	Stage IB		Stage I	T2	Yes	Cigarettes	NA	46 to 50	NA		4.46954
92	GSM231897	70 - 80 Years	No	Primary Site	Primary Site	Squamous Cell Lung Carcinoma	No	GSM231897	Grade 3		Grade 3	Squamous Cell Lung Carcinoma	M0	NA	N0			N0		NA	White	NA	Tissue Specimen	Male	Smoker	Stage IA		Stage I	T1	Yes	Cigarettes	Yes	16 to 20	NA		4.59732
93	GSM231899	50 - 60 Years	Yes	Primary Site	Primary Site	Squamous Cell Lung Carcinoma	No	GSM231899	Grade 3		Grade 3	Squamous Cell Lung Carcinoma	M0	NA	N0			N0		NA	White	NA	Tissue Specimen	Male	Smoker	Stage IB		Stage I	T2	Yes	Cigarettes	Yes	36 to 40	NA		4.85208
94	GSM231907	60 - 70 Years	Yes	Primary Site	Primary Site	Squamous Cell Lung Carcinoma	No	GSM231907	Grade 2		Grade 2	Squamous Cell Lung Carcinoma	M0	NA	N0			N0		NA	White	NA	Tissue Specimen	Male	Smoker	Stage IB		Stage I	T2	Yes	Cigarettes	No	16 to 20	NA		2.43134
95	GSM231950	70 - 80 Years	No	Primary Site	Primary Site	Squamous Cell Lung Carcinoma	Yes	GSM231950	Grade 3		Grade 3	Squamous Cell Lung Carcinoma	M0	NA	N0			N0		NA	White	NA	Tissue Specimen	Male	Smoker	Stage IIB		Stage II	T3	Yes	Cigarettes	NA	56 to 60	NA		5.233
96	GSM231952	50 - 60 Years	No	Primary Site	Primary Site	Squamous Cell Lung Carcinoma	No	GSM231952	Grade 3		Grade 3	Squamous Cell Lung Carcinoma	M0	NA	N0			N0		NA	White	NA	Tissue Specimen	Male	Smoker	Stage IB		Stage I	T2	Yes	Cigarettes	Yes	41 to 45	NA		4.49035
97	GSM38100	70 - 80 Years	Yes	Primary Site	Primary Site	Squamous Cell Lung Carcinoma	Yes	GSM38100	Grade 2		Grade 2	Squamous Cell Lung Carcinoma	M0	NA	N0			N0		NA	White	NA	Tissue Specimen	Male	Smoker	Stage IA		Stage I	T1	Yes	Cigarettes, Cigars	Yes	36 to 40	NA		5.60577
98	GSM38103	40 - 50 Years	Yes	Primary Site	Primary Site	Squamous Cell Lung Carcinoma	Yes	GSM38103	Grade 1		Grade 1	Squamous Cell Lung Carcinoma		NA	N0			N0		NA	White	NA	Tissue Specimen	Male	Smoker				T2	Yes	Cigarettes	NA	16 to 20	NA		3.95333
99	GSM46817	70 - 80 Years	No	Primary Site	Primary Site	Squamous Cell Lung Carcinoma	Yes	GSM46817	Grade 3		Grade 3	Squamous Cell Lung Carcinoma	M0	Yes	N0			N0		NA	American Indian	NA	Tissue Specimen	Male	Smoker	Stage IB		Stage I	T2	Yes	Cigarettes	No	31 to 35	NA		4.13528
100	GSM46833	40 - 50 Years	No	Primary Site	Primary Site	Squamous Cell Lung Carcinoma	Yes	GSM46833	Grade 2		Grade 2	Squamous Cell Lung Carcinoma	M0	NA	N1			N1+		NA	White	NA	Tissue Specimen	Male	Smoker	Stage IIIA		Stage III	T3	Yes	Cigarettes	Yes	16 to 20	NA		4.93358
101	GSM46850	70 - 80 Years	Yes	Primary Site	Primary Site	Squamous Cell Lung Carcinoma	Yes	GSM46850	Grade 3		Grade 3	Squamous Cell Lung Carcinoma	M0	NA	N0			N0		NA	White	NA	Tissue Specimen	Female	Smoker	Stage IB		Stage I	T2	Yes	Cigarettes	NA	36 to 40	NA		5.12822
102	GSM46868	60 - 70 Years	No	Primary Site	Primary Site	Squamous Cell Lung Carcinoma	Yes	GSM46868				Squamous Cell Lung Carcinoma		NA						NA	White	NA	Tissue Specimen	Female	Smoker					Yes	Cigarettes	Yes	16 to 20	NA		4.61451
103	GSM46884	60 - 70 Years	No	Primary Site	Primary Site	Squamous Cell Lung Carcinoma	Yes	GSM46884	Grade 3		Grade 3	Squamous Cell Lung Carcinoma	M0	NA	N0			N0		NA	White	NA	Tissue Specimen	Male	Smoker	Stage IB		Stage I	T2	Yes	Cigarettes	No	41 to 45	NA		5.11792
104	GSM46936	80 - 90 Years	Yes	Primary Site	Primary Site	Squamous Cell Lung Carcinoma	Yes	GSM46936				Squamous Cell Lung Carcinoma		NA						NA	White	NA	Tissue Specimen	Female	Smoker					Yes	Cigarettes	NA	46 to 50	NA		4.58294
105	GSM46960	50 - 60 Years	Yes	Primary Site	Primary Site	Squamous Cell Lung Carcinoma	No	GSM46960	Grade 2		Grade 2	Squamous Cell Lung Carcinoma	M0	NA	N1			N1+		NA	White	NA	Tissue Specimen	Female	Smoker	Stage IIB		Stage II	T2	Yes	Cigarettes	No	36 to 40	NA		5.84858
106	GSM46973	60 - 70 Years	No	Primary Site	Primary Site	Squamous Cell Lung Carcinoma	No	GSM46973	Grade 2		Grade 2	Squamous Cell Lung Carcinoma	M0	NA	N0			N0		NA	White	NA	Tissue Specimen	Male	Smoker	Stage IB		Stage I	T2	Yes	Cigarettes	No	41 to 45	NA		6.63006
107	GSM46976	40 - 50 Years	Yes	Primary Site	Primary Site	Squamous Cell Lung Carcinoma	No	GSM46976	Grade 2		Grade 2	Squamous Cell Lung Carcinoma	M0	NA	N1			N1+		NA	White	NA	Tissue Specimen	Male	Smoker	Stage IIB		Stage II	T2	Yes	Cigarettes	Yes	26 to 30	NA		4.42304
108	GSM53167	60 - 70 Years	Yes	Primary Site	Primary Site	Squamous Cell Lung Carcinoma	Yes	GSM53167	Grade 3		Grade 3	Squamous Cell Lung Carcinoma	M0	No	N1			N1+		NA	White	NA	Tissue Specimen	Male	Smoker	Stage IIIA		Stage III	T3	Yes	Cigarettes, Pipe	Yes	51 to 55	NA		3.98173
109	GSM88949	60 - 70 Years	Yes	Primary Site	Primary Site	Squamous Cell Lung Carcinoma	No	GSM88949	Grade 2		Grade 2	Squamous Cell Lung Carcinoma		No	N1			N1+		NA	White	NA	Tissue Specimen	Male					T2	Yes	NA	No	11 to 15	NA		4.18235
