# Supplementary material for: Overexpression of molecule GRP94 favors tumor progression in lung adenocarcinoma by interaction with regulatory T cells
Source: Thorac Cancer. 2020 Jan 22;11(3):704–12. doi: 10.1111/1759-7714.13321 (PMC7049511; doi:10.1111/1759-7714.13321)
Supplement: Supplementary file 1 — Appendix S1: Supporting information [file TCA-11-704-s001.zip › Oncomine data/Stage/Lung/(15).csv]

Ding Lung
Sample Number	Sample Name	Age	Age (Detailed)	AKT1 Mutation Status	AKT3 Mutation Status	APC Amplification Status	APC Deletion Status	APC Deletion Status (Lung Adenocarcinoma)	APC Mutation Status	APC Mutation Status (Lung Adenocarcinoma)	ARAF Mutation Status	ATM Amplification Status	ATM Deletion Status	ATM Mutation Status	ATM Mutation Status (Lung Adenocarcinoma)	BRAF Mutation Status	Cancer Sample Site	Cancer Type	CDK5 Mutation Status	CDK6 Amplification Status	CDK6 Deletion Status	CDK7 Mutation Status	CDK9 Mutation Status	CDKN2A Amplification Status	CDKN2A Deletion Status	CDKN2A Deletion Status (Lung Adenocarcinoma)	CDKN2A Mutation Status	CTNNB1 Mutation Status	EGFR Amplification Status	EGFR Amplification Status (Lung Adenocarcinoma)	EGFR Deletion Status	EGFR Mutation Status	EGFR Mutation Status (Lung Adenocarcinoma)	EPHA1 Mutation Status	EPHA2 Mutation Status	EPHA3 Amplification Status	EPHA3 Deletion Status	EPHA3 Mutation Status	EPHA3 Mutation Status (Lung Adenocarcinoma)	EPHA4 Mutation Status	EPHA5 Mutation Status	EPHA6 Mutation Status	EPHA7 Mutation Status	EPHB1 Mutation Status	EPHB4 Mutation Status	EPHB6 Mutation Status	ERAS Mutation Status	ERBB2 Mutation Status	ERBB3 Mutation Status
1	22062																Primary Site	Large Cell Lung Neuroendocrine Carcinoma
2	22080																Primary Site	Large Cell Lung Neuroendocrine Carcinoma
3	22084																Primary Site	Large Cell Lung Neuroendocrine Carcinoma
4	22089																Primary Site	Large Cell Lung Neuroendocrine Carcinoma
5	22034	60 - 69 Years	60 - 69 Years	AKT1 Wild Type	AKT3 Wild Type	No APC Amplification	No APC Deletion	No APC Deletion	APC Wild Type	APC Wild Type	ARAF Wild Type	No ATM Amplification	No ATM Deletion	ATM Wild Type	ATM Wild Type	BRAF Wild Type	Primary Site	Lung Adenocarcinoma	CDK5 Wild Type	No CDK6 Amplification	No CDK6 Deletion	CDK7 Wild Type	CDK9 Wild Type	No CDKN2A Amplification	No CDKN2A Deletion	No CDKN2A Deletion	CDKN2A Wild Type	CTNNB1 Wild Type	No EGFR Amplification	No EGFR Amplification	No EGFR Deletion	EGFR Wild Type	EGFR Wild Type	EPHA1 Wild Type	EPHA2 Wild Type	No EPHA3 Amplification	No EPHA3 Deletion	EPHA3 Wild Type	EPHA3 Wild Type	EPHA4 Wild Type	EPHA5 Wild Type	EPHA6 Wild Type	EPHA7 Wild Type	EPHB1 Wild Type	EPHB4 Wild Type	EPHB6 Wild Type	ERAS Wild Type	ERBB2 Wild Type	ERBB3 Wild Type
6	22035	50 - 59 Years	50 - 59 Years	AKT1 Wild Type	AKT3 Wild Type	No APC Amplification	No APC Deletion	No APC Deletion	APC Wild Type	APC Wild Type	ARAF Wild Type	No ATM Amplification	No ATM Deletion	ATM Wild Type	ATM Wild Type	BRAF Wild Type	Primary Site	Lung Adenocarcinoma	CDK5 Wild Type	No CDK6 Amplification	No CDK6 Deletion	CDK7 Wild Type	CDK9 Wild Type	No CDKN2A Amplification	No CDKN2A Deletion	No CDKN2A Deletion	CDKN2A Wild Type	CTNNB1 Wild Type	No EGFR Amplification	No EGFR Amplification	No EGFR Deletion	EGFR Wild Type	EGFR Wild Type	EPHA1 Wild Type	EPHA2 Wild Type	No EPHA3 Amplification	No EPHA3 Deletion	EPHA3 Wild Type	EPHA3 Wild Type	EPHA4 Wild Type	EPHA5 Wild Type	EPHA6 Wild Type	EPHA7 Wild Type	EPHB1 Wild Type	EPHB4 Wild Type	EPHB6 Wild Type	ERAS Wild Type	ERBB2 Wild Type	ERBB3 Wild Type
7	22036	60 - 69 Years	60 - 69 Years	AKT1 Wild Type	AKT3 Wild Type	No APC Amplification	No APC Deletion	No APC Deletion	APC Wild Type	APC Wild Type	ARAF Wild Type	No ATM Amplification	No ATM Deletion	ATM Wild Type	ATM Wild Type	BRAF Wild Type	Primary Site	Lung Adenocarcinoma	CDK5 Wild Type	No CDK6 Amplification	No CDK6 Deletion	CDK7 Wild Type	CDK9 Wild Type	No CDKN2A Amplification	No CDKN2A Deletion	No CDKN2A Deletion	CDKN2A Mutation	CTNNB1 Wild Type	No EGFR Amplification	No EGFR Amplification	No EGFR Deletion	EGFR Wild Type	EGFR Wild Type	EPHA1 Wild Type	EPHA2 Wild Type	No EPHA3 Amplification	No EPHA3 Deletion	EPHA3 Wild Type	EPHA3 Wild Type	EPHA4 Wild Type	EPHA5 Wild Type	EPHA6 Wild Type	EPHA7 Wild Type	EPHB1 Wild Type	EPHB4 Wild Type	EPHB6 Wild Type	ERAS Wild Type	ERBB2 Wild Type	ERBB3 Wild Type
8	22037	70 - 79 Years	70 - 79 Years	AKT1 Wild Type	AKT3 Wild Type	No APC Amplification	No APC Deletion	No APC Deletion	APC Wild Type	APC Wild Type	ARAF Wild Type	No ATM Amplification	No ATM Deletion	ATM Wild Type	ATM Wild Type	BRAF Wild Type	Primary Site	Lung Adenocarcinoma	CDK5 Wild Type	No CDK6 Amplification	No CDK6 Deletion	CDK7 Wild Type	CDK9 Wild Type	No CDKN2A Amplification	No CDKN2A Deletion	No CDKN2A Deletion	CDKN2A Wild Type	CTNNB1 Wild Type	No EGFR Amplification	No EGFR Amplification	No EGFR Deletion	EGFR Wild Type	EGFR Wild Type	EPHA1 Wild Type	EPHA2 Wild Type	No EPHA3 Amplification	No EPHA3 Deletion	EPHA3 Wild Type	EPHA3 Wild Type	EPHA4 Wild Type	EPHA5 Wild Type	EPHA6 Wild Type	EPHA7 Wild Type	EPHB1 Wild Type	EPHB4 Wild Type	EPHB6 Wild Type	ERAS Wild Type	ERBB2 Wild Type	ERBB3 Wild Type
9	22039	50 - 59 Years	50 - 59 Years	AKT1 Wild Type	AKT3 Wild Type	No APC Amplification	No APC Deletion	No APC Deletion	APC Wild Type	APC Wild Type	ARAF Wild Type	No ATM Amplification	No ATM Deletion	ATM Wild Type	ATM Wild Type	BRAF Wild Type	Primary Site	Lung Adenocarcinoma	CDK5 Wild Type	No CDK6 Amplification	No CDK6 Deletion	CDK7 Wild Type	CDK9 Wild Type	No CDKN2A Amplification	No CDKN2A Deletion	No CDKN2A Deletion	CDKN2A Wild Type	CTNNB1 Wild Type	No EGFR Amplification	No EGFR Amplification	No EGFR Deletion	EGFR Wild Type	EGFR Wild Type	EPHA1 Wild Type	EPHA2 Mutation	No EPHA3 Amplification	No EPHA3 Deletion	EPHA3 Mutation	EPHA3 Mutation	EPHA4 Wild Type	EPHA5 Wild Type	EPHA6 Wild Type	EPHA7 Wild Type	EPHB1 Wild Type	EPHB4 Wild Type	EPHB6 Wild Type	ERAS Wild Type	ERBB2 Wild Type	ERBB3 Wild Type
10	22040	70 - 79 Years	70 - 79 Years	AKT1 Wild Type	AKT3 Wild Type	No APC Amplification	No APC Deletion	No APC Deletion	APC Wild Type	APC Wild Type	ARAF Wild Type	No ATM Amplification	No ATM Deletion	ATM Wild Type	ATM Wild Type	BRAF Wild Type	Primary Site	Lung Adenocarcinoma	CDK5 Wild Type	No CDK6 Amplification	No CDK6 Deletion	CDK7 Wild Type	CDK9 Wild Type	No CDKN2A Amplification	No CDKN2A Deletion	No CDKN2A Deletion	CDKN2A Wild Type	CTNNB1 Wild Type	No EGFR Amplification	No EGFR Amplification	No EGFR Deletion	EGFR Wild Type	EGFR Wild Type	EPHA1 Wild Type	EPHA2 Wild Type	No EPHA3 Amplification	No EPHA3 Deletion	EPHA3 Wild Type	EPHA3 Wild Type	EPHA4 Wild Type	EPHA5 Wild Type	EPHA6 Wild Type	EPHA7 Wild Type	EPHB1 Wild Type	EPHB4 Wild Type	EPHB6 Wild Type	ERAS Wild Type	ERBB2 Wild Type	ERBB3 Wild Type
11	22041	60 - 69 Years	60 - 69 Years	AKT1 Wild Type	AKT3 Wild Type	No APC Amplification	No APC Deletion	No APC Deletion	APC Wild Type	APC Wild Type	ARAF Wild Type	No ATM Amplification	No ATM Deletion	ATM Wild Type	ATM Wild Type	BRAF Wild Type	Primary Site	Lung Adenocarcinoma	CDK5 Wild Type	No CDK6 Amplification	No CDK6 Deletion	CDK7 Wild Type	CDK9 Wild Type	No CDKN2A Amplification	No CDKN2A Deletion	No CDKN2A Deletion	CDKN2A Wild Type	CTNNB1 Wild Type	No EGFR Amplification	No EGFR Amplification	No EGFR Deletion	EGFR Mutation	EGFR Mutation	EPHA1 Wild Type	EPHA2 Wild Type	No EPHA3 Amplification	No EPHA3 Deletion	EPHA3 Wild Type	EPHA3 Wild Type	EPHA4 Wild Type	EPHA5 Wild Type	EPHA6 Wild Type	EPHA7 Wild Type	EPHB1 Wild Type	EPHB4 Wild Type	EPHB6 Wild Type	ERAS Wild Type	ERBB2 Wild Type	ERBB3 Wild Type
12	22042	50 - 59 Years	50 - 59 Years	AKT1 Wild Type	AKT3 Wild Type	No APC Amplification	No APC Deletion	No APC Deletion	APC Wild Type	APC Wild Type	ARAF Wild Type	No ATM Amplification	No ATM Deletion	ATM Wild Type	ATM Wild Type	BRAF Wild Type	Primary Site	Lung Adenocarcinoma	CDK5 Wild Type	No CDK6 Amplification	No CDK6 Deletion	CDK7 Wild Type	CDK9 Wild Type	No CDKN2A Amplification	CDKN2A Deletion	CDKN2A Deletion	CDKN2A Wild Type	CTNNB1 Wild Type	No EGFR Amplification	No EGFR Amplification	No EGFR Deletion	EGFR Wild Type	EGFR Wild Type	EPHA1 Wild Type	EPHA2 Wild Type	No EPHA3 Amplification	No EPHA3 Deletion	EPHA3 Wild Type	EPHA3 Wild Type	EPHA4 Wild Type	EPHA5 Wild Type	EPHA6 Wild Type	EPHA7 Wild Type	EPHB1 Wild Type	EPHB4 Wild Type	EPHB6 Wild Type	ERAS Wild Type	ERBB2 Wild Type	ERBB3 Wild Type
13	22046	50 - 59 Years	50 - 59 Years	AKT1 Wild Type	AKT3 Wild Type	No APC Amplification	No APC Deletion	No APC Deletion	APC Wild Type	APC Wild Type	ARAF Wild Type	No ATM Amplification	No ATM Deletion	ATM Wild Type	ATM Wild Type	BRAF Wild Type	Primary Site	Lung Adenocarcinoma	CDK5 Wild Type	No CDK6 Amplification	No CDK6 Deletion	CDK7 Mutation	CDK9 Wild Type	No CDKN2A Amplification	No CDKN2A Deletion	No CDKN2A Deletion	CDKN2A Wild Type	CTNNB1 Wild Type	No EGFR Amplification	No EGFR Amplification	No EGFR Deletion	EGFR Wild Type	EGFR Wild Type	EPHA1 Wild Type	EPHA2 Wild Type	No EPHA3 Amplification	No EPHA3 Deletion	EPHA3 Wild Type	EPHA3 Wild Type	EPHA4 Wild Type	EPHA5 Wild Type	EPHA6 Wild Type	EPHA7 Wild Type	EPHB1 Wild Type	EPHB4 Wild Type	EPHB6 Wild Type	ERAS Wild Type	ERBB2 Wild Type	ERBB3 Wild Type
14	22047	60 - 69 Years	60 - 69 Years	AKT1 Wild Type	AKT3 Wild Type	No APC Amplification	No APC Deletion	No APC Deletion	APC Wild Type	APC Wild Type	ARAF Wild Type	No ATM Amplification	No ATM Deletion	ATM Wild Type	ATM Wild Type	BRAF Mutation	Primary Site	Lung Adenocarcinoma	CDK5 Wild Type	No CDK6 Amplification	No CDK6 Deletion	CDK7 Wild Type	CDK9 Wild Type	No CDKN2A Amplification	No CDKN2A Deletion	No CDKN2A Deletion	CDKN2A Wild Type	CTNNB1 Wild Type	EGFR Amplification	EGFR Amplification	No EGFR Deletion	EGFR Wild Type	EGFR Wild Type	EPHA1 Wild Type	EPHA2 Wild Type	No EPHA3 Amplification	No EPHA3 Deletion	EPHA3 Wild Type	EPHA3 Wild Type	EPHA4 Wild Type	EPHA5 Wild Type	EPHA6 Wild Type	EPHA7 Wild Type	EPHB1 Wild Type	EPHB4 Wild Type	EPHB6 Wild Type	ERAS Mutation	ERBB2 Wild Type	ERBB3 Wild Type
15	22048	70 - 79 Years	70 - 79 Years	AKT1 Wild Type	AKT3 Wild Type	No APC Amplification	APC Deletion	APC Deletion	APC Mutation	APC Mutation	ARAF Wild Type	No ATM Amplification	No ATM Deletion	ATM Wild Type	ATM Wild Type	BRAF Wild Type	Primary Site	Lung Adenocarcinoma	CDK5 Wild Type	No CDK6 Amplification	No CDK6 Deletion	CDK7 Wild Type	CDK9 Wild Type	No CDKN2A Amplification	No CDKN2A Deletion	No CDKN2A Deletion	CDKN2A Wild Type	CTNNB1 Wild Type	No EGFR Amplification	No EGFR Amplification	No EGFR Deletion	EGFR Wild Type	EGFR Wild Type	EPHA1 Wild Type	EPHA2 Wild Type	No EPHA3 Amplification	No EPHA3 Deletion	EPHA3 Wild Type	EPHA3 Wild Type	EPHA4 Wild Type	EPHA5 Wild Type	EPHA6 Wild Type	EPHA7 Wild Type	EPHB1 Wild Type	EPHB4 Wild Type	EPHB6 Wild Type	ERAS Wild Type	ERBB2 Wild Type	ERBB3 Mutation
16	22049	70 - 79 Years	70 - 79 Years	AKT1 Wild Type	AKT3 Wild Type	No APC Amplification	No APC Deletion	No APC Deletion	APC Wild Type	APC Wild Type	ARAF Wild Type	No ATM Amplification	No ATM Deletion	ATM Wild Type	ATM Wild Type	BRAF Wild Type	Primary Site	Lung Adenocarcinoma	CDK5 Wild Type	CDK6 Amplification	No CDK6 Deletion	CDK7 Wild Type	CDK9 Wild Type	No CDKN2A Amplification	No CDKN2A Deletion	No CDKN2A Deletion	CDKN2A Wild Type	CTNNB1 Wild Type	No EGFR Amplification	No EGFR Amplification	No EGFR Deletion	EGFR Wild Type	EGFR Wild Type	EPHA1 Wild Type	EPHA2 Wild Type	No EPHA3 Amplification	No EPHA3 Deletion	EPHA3 Mutation	EPHA3 Mutation	EPHA4 Wild Type	EPHA5 Wild Type	EPHA6 Wild Type	EPHA7 Wild Type	EPHB1 Wild Type	EPHB4 Wild Type	EPHB6 Mutation	ERAS Wild Type	ERBB2 Wild Type	ERBB3 Wild Type
17	22054	60 - 69 Years	60 - 69 Years	AKT1 Wild Type	AKT3 Wild Type	No APC Amplification	No APC Deletion	No APC Deletion	APC Wild Type	APC Wild Type	ARAF Wild Type	No ATM Amplification	No ATM Deletion	ATM Mutation	ATM Mutation	BRAF Wild Type	Primary Site	Lung Adenocarcinoma	CDK5 Wild Type	No CDK6 Amplification	No CDK6 Deletion	CDK7 Wild Type	CDK9 Wild Type	No CDKN2A Amplification	No CDKN2A Deletion	No CDKN2A Deletion	CDKN2A Wild Type	CTNNB1 Wild Type	No EGFR Amplification	No EGFR Amplification	No EGFR Deletion	EGFR Wild Type	EGFR Wild Type	EPHA1 Wild Type	EPHA2 Wild Type	No EPHA3 Amplification	No EPHA3 Deletion	EPHA3 Wild Type	EPHA3 Wild Type	EPHA4 Wild Type	EPHA5 Wild Type	EPHA6 Wild Type	EPHA7 Wild Type	EPHB1 Wild Type	EPHB4 Wild Type	EPHB6 Wild Type	ERAS Wild Type	ERBB2 Wild Type	ERBB3 Wild Type
18	22055	70 - 79 Years	70 - 79 Years	AKT1 Wild Type	AKT3 Wild Type	No APC Amplification	No APC Deletion	No APC Deletion	APC Wild Type	APC Wild Type	ARAF Wild Type	No ATM Amplification	No ATM Deletion	ATM Mutation	ATM Mutation	BRAF Wild Type	Primary Site	Lung Adenocarcinoma	CDK5 Wild Type	No CDK6 Amplification	No CDK6 Deletion	CDK7 Wild Type	CDK9 Wild Type	No CDKN2A Amplification	No CDKN2A Deletion	No CDKN2A Deletion	CDKN2A Wild Type	CTNNB1 Wild Type	EGFR Amplification	EGFR Amplification	No EGFR Deletion	EGFR Wild Type	EGFR Wild Type	EPHA1 Wild Type	EPHA2 Wild Type	No EPHA3 Amplification	No EPHA3 Deletion	EPHA3 Wild Type	EPHA3 Wild Type	EPHA4 Wild Type	EPHA5 Mutation	EPHA6 Wild Type	EPHA7 Wild Type	EPHB1 Wild Type	EPHB4 Wild Type	EPHB6 Wild Type	ERAS Wild Type	ERBB2 Wild Type	ERBB3 Wild Type
19	22056	70 - 79 Years	70 - 79 Years	AKT1 Wild Type	AKT3 Wild Type	No APC Amplification	No APC Deletion	No APC Deletion	APC Wild Type	APC Wild Type	ARAF Wild Type	No ATM Amplification	No ATM Deletion	ATM Wild Type	ATM Wild Type	BRAF Wild Type	Primary Site	Lung Adenocarcinoma	CDK5 Wild Type	No CDK6 Amplification	No CDK6 Deletion	CDK7 Wild Type	CDK9 Wild Type	No CDKN2A Amplification	No CDKN2A Deletion	No CDKN2A Deletion	CDKN2A Wild Type	CTNNB1 Wild Type	No EGFR Amplification	No EGFR Amplification	No EGFR Deletion	EGFR Wild Type	EGFR Wild Type	EPHA1 Wild Type	EPHA2 Wild Type	No EPHA3 Amplification	No EPHA3 Deletion	EPHA3 Wild Type	EPHA3 Wild Type	EPHA4 Wild Type	EPHA5 Wild Type	EPHA6 Wild Type	EPHA7 Wild Type	EPHB1 Wild Type	EPHB4 Wild Type	EPHB6 Wild Type	ERAS Wild Type	ERBB2 Wild Type	ERBB3 Wild Type
20	22057	40 - 49 Years	40 - 49 Years	AKT1 Wild Type	AKT3 Wild Type	No APC Amplification	No APC Deletion	No APC Deletion	APC Wild Type	APC Wild Type	ARAF Wild Type	No ATM Amplification	No ATM Deletion	ATM Wild Type	ATM Wild Type	BRAF Wild Type	Primary Site	Lung Adenocarcinoma	CDK5 Wild Type	No CDK6 Amplification	No CDK6 Deletion	CDK7 Wild Type	CDK9 Wild Type	No CDKN2A Amplification	CDKN2A Deletion	CDKN2A Deletion	CDKN2A Wild Type	CTNNB1 Wild Type	No EGFR Amplification	No EGFR Amplification	No EGFR Deletion	EGFR Wild Type	EGFR Wild Type	EPHA1 Wild Type	EPHA2 Wild Type	No EPHA3 Amplification	No EPHA3 Deletion	EPHA3 Wild Type	EPHA3 Wild Type	EPHA4 Wild Type	EPHA5 Wild Type	EPHA6 Wild Type	EPHA7 Wild Type	EPHB1 Wild Type	EPHB4 Wild Type	EPHB6 Wild Type	ERAS Wild Type	ERBB2 Wild Type	ERBB3 Wild Type
21	22059	60 - 69 Years	60 - 69 Years	AKT1 Wild Type	AKT3 Wild Type	No APC Amplification	No APC Deletion	No APC Deletion	APC Wild Type	APC Wild Type	ARAF Wild Type	No ATM Amplification	No ATM Deletion	ATM Wild Type	ATM Wild Type	BRAF Wild Type	Primary Site	Lung Adenocarcinoma	CDK5 Wild Type	No CDK6 Amplification	No CDK6 Deletion	CDK7 Wild Type	CDK9 Wild Type	No CDKN2A Amplification	No CDKN2A Deletion	No CDKN2A Deletion	CDKN2A Wild Type	CTNNB1 Wild Type	No EGFR Amplification	No EGFR Amplification	No EGFR Deletion	EGFR Wild Type	EGFR Wild Type	EPHA1 Wild Type	EPHA2 Wild Type	No EPHA3 Amplification	No EPHA3 Deletion	EPHA3 Wild Type	EPHA3 Wild Type	EPHA4 Wild Type	EPHA5 Wild Type	EPHA6 Wild Type	EPHA7 Wild Type	EPHB1 Wild Type	EPHB4 Wild Type	EPHB6 Wild Type	ERAS Wild Type	ERBB2 Wild Type	ERBB3 Wild Type
22	22064	60 - 69 Years	60 - 69 Years	AKT1 Wild Type	AKT3 Wild Type	APC Amplification	No APC Deletion	No APC Deletion	APC Wild Type	APC Wild Type	ARAF Wild Type	No ATM Amplification	No ATM Deletion	ATM Wild Type	ATM Wild Type	BRAF Wild Type	Primary Site	Lung Adenocarcinoma	CDK5 Wild Type	No CDK6 Amplification	No CDK6 Deletion	CDK7 Wild Type	CDK9 Wild Type	No CDKN2A Amplification	CDKN2A Deletion	CDKN2A Deletion	CDKN2A Wild Type	CTNNB1 Wild Type	No EGFR Amplification	No EGFR Amplification	No EGFR Deletion	EGFR Wild Type	EGFR Wild Type	EPHA1 Wild Type	EPHA2 Wild Type	No EPHA3 Amplification	No EPHA3 Deletion	EPHA3 Mutation	EPHA3 Mutation	EPHA4 Wild Type	EPHA5 Wild Type	EPHA6 Wild Type	EPHA7 Wild Type	EPHB1 Mutation	EPHB4 Wild Type	EPHB6 Wild Type	ERAS Wild Type	ERBB2 Wild Type	ERBB3 Wild Type
23	22066	70 - 79 Years	70 - 79 Years	AKT1 Wild Type	AKT3 Wild Type	No APC Amplification	No APC Deletion	No APC Deletion	APC Wild Type	APC Wild Type	ARAF Wild Type	No ATM Amplification	No ATM Deletion	ATM Wild Type	ATM Wild Type	BRAF Wild Type	Primary Site	Lung Adenocarcinoma	CDK5 Wild Type	No CDK6 Amplification	No CDK6 Deletion	CDK7 Wild Type	CDK9 Wild Type	No CDKN2A Amplification	No CDKN2A Deletion	No CDKN2A Deletion	CDKN2A Wild Type	CTNNB1 Wild Type	EGFR Amplification	EGFR Amplification	No EGFR Deletion	EGFR Wild Type	EGFR Wild Type	EPHA1 Wild Type	EPHA2 Wild Type	No EPHA3 Amplification	No EPHA3 Deletion	EPHA3 Wild Type	EPHA3 Wild Type	EPHA4 Wild Type	EPHA5 Wild Type	EPHA6 Wild Type	EPHA7 Mutation	EPHB1 Wild Type	EPHB4 Wild Type	EPHB6 Wild Type	ERAS Wild Type	ERBB2 Wild Type	ERBB3 Wild Type
24	22067	70 - 79 Years	70 - 79 Years	AKT1 Wild Type	AKT3 Wild Type	No APC Amplification	No APC Deletion	No APC Deletion	APC Wild Type	APC Wild Type	ARAF Wild Type	No ATM Amplification	No ATM Deletion	ATM Wild Type	ATM Wild Type	BRAF Wild Type	Primary Site	Lung Adenocarcinoma	CDK5 Wild Type	No CDK6 Amplification	No CDK6 Deletion	CDK7 Wild Type	CDK9 Wild Type	No CDKN2A Amplification	No CDKN2A Deletion	No CDKN2A Deletion	CDKN2A Wild Type	CTNNB1 Wild Type	No EGFR Amplification	No EGFR Amplification	No EGFR Deletion	EGFR Wild Type	EGFR Wild Type	EPHA1 Wild Type	EPHA2 Wild Type	No EPHA3 Amplification	No EPHA3 Deletion	EPHA3 Wild Type	EPHA3 Wild Type	EPHA4 Wild Type	EPHA5 Wild Type	EPHA6 Wild Type	EPHA7 Wild Type	EPHB1 Wild Type	EPHB4 Wild Type	EPHB6 Wild Type	ERAS Wild Type	ERBB2 Wild Type	ERBB3 Wild Type
25	22068	60 - 69 Years	60 - 69 Years	AKT1 Wild Type	AKT3 Wild Type	No APC Amplification	No APC Deletion	No APC Deletion	APC Mutation	APC Mutation	ARAF Wild Type	No ATM Amplification	No ATM Deletion	ATM Mutation	ATM Mutation	BRAF Wild Type	Primary Site	Lung Adenocarcinoma	CDK5 Wild Type	No CDK6 Amplification	No CDK6 Deletion	CDK7 Wild Type	CDK9 Wild Type	No CDKN2A Amplification	No CDKN2A Deletion	No CDKN2A Deletion	CDKN2A Wild Type	CTNNB1 Wild Type	EGFR Amplification	EGFR Amplification	No EGFR Deletion	EGFR Wild Type	EGFR Wild Type	EPHA1 Wild Type	EPHA2 Wild Type	No EPHA3 Amplification	No EPHA3 Deletion	EPHA3 Wild Type	EPHA3 Wild Type	EPHA4 Wild Type	EPHA5 Wild Type	EPHA6 Wild Type	EPHA7 Wild Type	EPHB1 Wild Type	EPHB4 Wild Type	EPHB6 Wild Type	ERAS Wild Type	ERBB2 Wild Type	ERBB3 Wild Type
26	22070	60 - 69 Years	60 - 69 Years	AKT1 Wild Type	AKT3 Wild Type	No APC Amplification	No APC Deletion	No APC Deletion	APC Wild Type	APC Wild Type	ARAF Wild Type	No ATM Amplification	No ATM Deletion	ATM Wild Type	ATM Wild Type	BRAF Wild Type	Primary Site	Lung Adenocarcinoma	CDK5 Wild Type	CDK6 Amplification	No CDK6 Deletion	CDK7 Wild Type	CDK9 Wild Type	No CDKN2A Amplification	No CDKN2A Deletion	No CDKN2A Deletion	CDKN2A Wild Type	CTNNB1 Wild Type	EGFR Amplification	EGFR Amplification	No EGFR Deletion	EGFR Mutation	EGFR Mutation	EPHA1 Wild Type	EPHA2 Wild Type	No EPHA3 Amplification	No EPHA3 Deletion	EPHA3 Wild Type	EPHA3 Wild Type	EPHA4 Wild Type	EPHA5 Wild Type	EPHA6 Wild Type	EPHA7 Wild Type	EPHB1 Wild Type	EPHB4 Wild Type	EPHB6 Wild Type	ERAS Wild Type	ERBB2 Wild Type	ERBB3 Wild Type
27	22071	70 - 79 Years	70 - 79 Years	AKT1 Wild Type	AKT3 Wild Type	No APC Amplification	No APC Deletion	No APC Deletion	APC Wild Type	APC Wild Type	ARAF Wild Type	No ATM Amplification	No ATM Deletion	ATM Wild Type	ATM Wild Type	BRAF Wild Type	Primary Site	Lung Adenocarcinoma	CDK5 Wild Type	No CDK6 Amplification	No CDK6 Deletion	CDK7 Wild Type	CDK9 Wild Type	No CDKN2A Amplification	No CDKN2A Deletion	No CDKN2A Deletion	CDKN2A Wild Type	CTNNB1 Wild Type	No EGFR Amplification	No EGFR Amplification	No EGFR Deletion	EGFR Mutation	EGFR Mutation	EPHA1 Wild Type	EPHA2 Wild Type	No EPHA3 Amplification	No EPHA3 Deletion	EPHA3 Wild Type	EPHA3 Wild Type	EPHA4 Wild Type	EPHA5 Wild Type	EPHA6 Wild Type	EPHA7 Wild Type	EPHB1 Wild Type	EPHB4 Wild Type	EPHB6 Wild Type	ERAS Wild Type	ERBB2 Wild Type	ERBB3 Wild Type
28	22072	60 - 69 Years	60 - 69 Years	AKT1 Wild Type	AKT3 Wild Type	No APC Amplification	No APC Deletion	No APC Deletion	APC Wild Type	APC Wild Type	ARAF Wild Type	No ATM Amplification	No ATM Deletion	ATM Wild Type	ATM Wild Type	BRAF Wild Type	Primary Site	Lung Adenocarcinoma	CDK5 Wild Type	No CDK6 Amplification	No CDK6 Deletion	CDK7 Wild Type	CDK9 Wild Type	No CDKN2A Amplification	No CDKN2A Deletion	No CDKN2A Deletion	CDKN2A Wild Type	CTNNB1 Wild Type	No EGFR Amplification	No EGFR Amplification	No EGFR Deletion	EGFR Wild Type	EGFR Wild Type	EPHA1 Wild Type	EPHA2 Wild Type	No EPHA3 Amplification	No EPHA3 Deletion	EPHA3 Wild Type	EPHA3 Wild Type	EPHA4 Wild Type	EPHA5 Wild Type	EPHA6 Wild Type	EPHA7 Wild Type	EPHB1 Wild Type	EPHB4 Wild Type	EPHB6 Wild Type	ERAS Wild Type	ERBB2 Wild Type	ERBB3 Wild Type
29	22073	60 - 69 Years	60 - 69 Years	AKT1 Wild Type	AKT3 Wild Type	No APC Amplification	No APC Deletion	No APC Deletion	APC Wild Type	APC Wild Type	ARAF Wild Type	No ATM Amplification	No ATM Deletion	ATM Wild Type	ATM Wild Type	BRAF Wild Type	Primary Site	Lung Adenocarcinoma	CDK5 Wild Type	No CDK6 Amplification	No CDK6 Deletion	CDK7 Wild Type	CDK9 Wild Type	No CDKN2A Amplification	No CDKN2A Deletion	No CDKN2A Deletion	CDKN2A Wild Type	CTNNB1 Wild Type	No EGFR Amplification	No EGFR Amplification	No EGFR Deletion	EGFR Wild Type	EGFR Wild Type	EPHA1 Wild Type	EPHA2 Wild Type	No EPHA3 Amplification	No EPHA3 Deletion	EPHA3 Wild Type	EPHA3 Wild Type	EPHA4 Wild Type	EPHA5 Wild Type	EPHA6 Wild Type	EPHA7 Wild Type	EPHB1 Wild Type	EPHB4 Wild Type	EPHB6 Wild Type	ERAS Wild Type	ERBB2 Wild Type	ERBB3 Wild Type
30	22074	70 - 79 Years	70 - 79 Years	AKT1 Wild Type	AKT3 Wild Type	No APC Amplification	No APC Deletion	No APC Deletion	APC Wild Type	APC Wild Type	ARAF Wild Type	No ATM Amplification	No ATM Deletion	ATM Wild Type	ATM Wild Type	BRAF Wild Type	Primary Site	Lung Adenocarcinoma	CDK5 Wild Type	No CDK6 Amplification	No CDK6 Deletion	CDK7 Wild Type	CDK9 Wild Type	No CDKN2A Amplification	No CDKN2A Deletion	No CDKN2A Deletion	CDKN2A Wild Type	CTNNB1 Wild Type	No EGFR Amplification	No EGFR Amplification	No EGFR Deletion	EGFR Wild Type	EGFR Wild Type	EPHA1 Wild Type	EPHA2 Wild Type	No EPHA3 Amplification	No EPHA3 Deletion	EPHA3 Wild Type	EPHA3 Wild Type	EPHA4 Mutation	EPHA5 Mutation	EPHA6 Wild Type	EPHA7 Wild Type	EPHB1 Wild Type	EPHB4 Wild Type	EPHB6 Wild Type	ERAS Wild Type	ERBB2 Wild Type	ERBB3 Wild Type
31	22076	70 - 79 Years	70 - 79 Years	AKT1 Wild Type	AKT3 Wild Type	No APC Amplification	No APC Deletion	No APC Deletion	APC Wild Type	APC Wild Type	ARAF Wild Type	No ATM Amplification	No ATM Deletion	ATM Wild Type	ATM Wild Type	BRAF Wild Type	Primary Site	Lung Adenocarcinoma	CDK5 Wild Type	No CDK6 Amplification	No CDK6 Deletion	CDK7 Wild Type	CDK9 Wild Type	No CDKN2A Amplification	No CDKN2A Deletion	No CDKN2A Deletion	CDKN2A Wild Type	CTNNB1 Wild Type	No EGFR Amplification	No EGFR Amplification	No EGFR Deletion	EGFR Mutation	EGFR Mutation	EPHA1 Wild Type	EPHA2 Wild Type	No EPHA3 Amplification	No EPHA3 Deletion	EPHA3 Wild Type	EPHA3 Wild Type	EPHA4 Wild Type	EPHA5 Wild Type	EPHA6 Wild Type	EPHA7 Wild Type	EPHB1 Wild Type	EPHB4 Wild Type	EPHB6 Wild Type	ERAS Wild Type	ERBB2 Wild Type	ERBB3 Wild Type
32	22077	70 - 79 Years	70 - 79 Years	AKT1 Wild Type	AKT3 Wild Type	No APC Amplification	No APC Deletion	No APC Deletion	APC Wild Type	APC Wild Type	ARAF Wild Type	No ATM Amplification	No ATM Deletion	ATM Wild Type	ATM Wild Type	BRAF Wild Type	Primary Site	Lung Adenocarcinoma	CDK5 Wild Type	No CDK6 Amplification	No CDK6 Deletion	CDK7 Wild Type	CDK9 Wild Type	No CDKN2A Amplification	No CDKN2A Deletion	No CDKN2A Deletion	CDKN2A Wild Type	CTNNB1 Wild Type	No EGFR Amplification	No EGFR Amplification	No EGFR Deletion	EGFR Mutation	EGFR Mutation	EPHA1 Wild Type	EPHA2 Wild Type	No EPHA3 Amplification	No EPHA3 Deletion	EPHA3 Wild Type	EPHA3 Wild Type	EPHA4 Wild Type	EPHA5 Wild Type	EPHA6 Wild Type	EPHA7 Wild Type	EPHB1 Wild Type	EPHB4 Wild Type	EPHB6 Wild Type	ERAS Wild Type	ERBB2 Wild Type	ERBB3 Wild Type
33	22078	70 - 79 Years	70 - 79 Years	AKT1 Wild Type	AKT3 Wild Type	No APC Amplification	No APC Deletion	No APC Deletion	APC Mutation	APC Mutation	ARAF Wild Type	No ATM Amplification	No ATM Deletion	ATM Wild Type	ATM Wild Type	BRAF Wild Type	Primary Site	Lung Adenocarcinoma	CDK5 Wild Type	No CDK6 Amplification	No CDK6 Deletion	CDK7 Wild Type	CDK9 Wild Type	No CDKN2A Amplification	CDKN2A Deletion	CDKN2A Deletion	CDKN2A Wild Type	CTNNB1 Wild Type	No EGFR Amplification	No EGFR Amplification	No EGFR Deletion	EGFR Wild Type	EGFR Wild Type	EPHA1 Wild Type	EPHA2 Wild Type	No EPHA3 Amplification	No EPHA3 Deletion	EPHA3 Wild Type	EPHA3 Wild Type	EPHA4 Wild Type	EPHA5 Wild Type	EPHA6 Wild Type	EPHA7 Wild Type	EPHB1 Wild Type	EPHB4 Wild Type	EPHB6 Wild Type	ERAS Wild Type	ERBB2 Wild Type	ERBB3 Wild Type
34	22081	50 - 59 Years	50 - 59 Years	AKT1 Wild Type	AKT3 Wild Type	No APC Amplification	No APC Deletion	No APC Deletion	APC Wild Type	APC Wild Type	ARAF Wild Type	No ATM Amplification	No ATM Deletion	ATM Wild Type	ATM Wild Type	BRAF Wild Type	Primary Site	Lung Adenocarcinoma	CDK5 Wild Type	No CDK6 Amplification	No CDK6 Deletion	CDK7 Wild Type	CDK9 Wild Type	No CDKN2A Amplification	No CDKN2A Deletion	No CDKN2A Deletion	CDKN2A Wild Type	CTNNB1 Wild Type	No EGFR Amplification	No EGFR Amplification	No EGFR Deletion	EGFR Wild Type	EGFR Wild Type	EPHA1 Wild Type	EPHA2 Wild Type	No EPHA3 Amplification	No EPHA3 Deletion	EPHA3 Wild Type	EPHA3 Wild Type	EPHA4 Wild Type	EPHA5 Wild Type	EPHA6 Wild Type	EPHA7 Wild Type	EPHB1 Wild Type	EPHB4 Wild Type	EPHB6 Wild Type	ERAS Wild Type	ERBB2 Mutation	ERBB3 Wild Type
35	22085	50 - 59 Years	50 - 59 Years	AKT1 Mutation	AKT3 Wild Type	No APC Amplification	APC Deletion	APC Deletion	APC Wild Type	APC Wild Type	ARAF Wild Type	No ATM Amplification	No ATM Deletion	ATM Wild Type	ATM Wild Type	BRAF Wild Type	Primary Site	Lung Adenocarcinoma	CDK5 Wild Type	No CDK6 Amplification	No CDK6 Deletion	CDK7 Wild Type	CDK9 Wild Type	CDKN2A Amplification	No CDKN2A Deletion	No CDKN2A Deletion	CDKN2A Wild Type	CTNNB1 Wild Type	No EGFR Amplification	No EGFR Amplification	No EGFR Deletion	EGFR Wild Type	EGFR Wild Type	EPHA1 Wild Type	EPHA2 Wild Type	No EPHA3 Amplification	EPHA3 Deletion	EPHA3 Wild Type	EPHA3 Wild Type	EPHA4 Wild Type	EPHA5 Wild Type	EPHA6 Wild Type	EPHA7 Wild Type	EPHB1 Wild Type	EPHB4 Wild Type	EPHB6 Wild Type	ERAS Wild Type	ERBB2 Wild Type	ERBB3 Wild Type
36	22086	70 - 79 Years	70 - 79 Years	AKT1 Wild Type	AKT3 Wild Type	No APC Amplification	APC Deletion	APC Deletion	APC Wild Type	APC Wild Type	ARAF Wild Type	No ATM Amplification	No ATM Deletion	ATM Wild Type	ATM Wild Type	BRAF Wild Type	Primary Site	Lung Adenocarcinoma	CDK5 Wild Type	No CDK6 Amplification	No CDK6 Deletion	CDK7 Wild Type	CDK9 Wild Type	No CDKN2A Amplification	No CDKN2A Deletion	No CDKN2A Deletion	CDKN2A Wild Type	CTNNB1 Mutation	No EGFR Amplification	No EGFR Amplification	No EGFR Deletion	EGFR Wild Type	EGFR Wild Type	EPHA1 Wild Type	EPHA2 Wild Type	No EPHA3 Amplification	No EPHA3 Deletion	EPHA3 Mutation	EPHA3 Mutation	EPHA4 Wild Type	EPHA5 Wild Type	EPHA6 Wild Type	EPHA7 Mutation	EPHB1 Wild Type	EPHB4 Wild Type	EPHB6 Wild Type	ERAS Wild Type	ERBB2 Wild Type	ERBB3 Wild Type
37	22087	40 - 49 Years	40 - 49 Years	AKT1 Wild Type	AKT3 Wild Type	No APC Amplification	No APC Deletion	No APC Deletion	APC Wild Type	APC Wild Type	ARAF Wild Type	No ATM Amplification	No ATM Deletion	ATM Wild Type	ATM Wild Type	BRAF Wild Type	Primary Site	Lung Adenocarcinoma	CDK5 Wild Type	No CDK6 Amplification	No CDK6 Deletion	CDK7 Wild Type	CDK9 Wild Type	No CDKN2A Amplification	No CDKN2A Deletion	No CDKN2A Deletion	CDKN2A Wild Type	CTNNB1 Wild Type	No EGFR Amplification	No EGFR Amplification	No EGFR Deletion	EGFR Wild Type	EGFR Wild Type	EPHA1 Wild Type	EPHA2 Wild Type	No EPHA3 Amplification	No EPHA3 Deletion	EPHA3 Wild Type	EPHA3 Wild Type	EPHA4 Wild Type	EPHA5 Wild Type	EPHA6 Wild Type	EPHA7 Wild Type	EPHB1 Wild Type	EPHB4 Wild Type	EPHB6 Wild Type	ERAS Wild Type	ERBB2 Wild Type	ERBB3 Wild Type
38	22088	40 - 49 Years	40 - 49 Years	AKT1 Wild Type	AKT3 Wild Type	No APC Amplification	No APC Deletion	No APC Deletion	APC Wild Type	APC Wild Type	ARAF Wild Type	No ATM Amplification	No ATM Deletion	ATM Wild Type	ATM Wild Type	BRAF Wild Type	Primary Site	Lung Adenocarcinoma	CDK5 Wild Type	No CDK6 Amplification	No CDK6 Deletion	CDK7 Wild Type	CDK9 Wild Type	No CDKN2A Amplification	No CDKN2A Deletion	No CDKN2A Deletion	CDKN2A Mutation	CTNNB1 Wild Type	EGFR Amplification	EGFR Amplification	No EGFR Deletion	EGFR Wild Type	EGFR Wild Type	EPHA1 Wild Type	EPHA2 Wild Type	No EPHA3 Amplification	No EPHA3 Deletion	EPHA3 Wild Type	EPHA3 Wild Type	EPHA4 Wild Type	EPHA5 Wild Type	EPHA6 Wild Type	EPHA7 Wild Type	EPHB1 Wild Type	EPHB4 Wild Type	EPHB6 Wild Type	ERAS Wild Type	ERBB2 Wild Type	ERBB3 Wild Type
39	22092	80 - 89 Years	80 - 89 Years	AKT1 Wild Type	AKT3 Wild Type	No APC Amplification	No APC Deletion	No APC Deletion	APC Wild Type	APC Wild Type	ARAF Wild Type	No ATM Amplification	No ATM Deletion	ATM Wild Type	ATM Wild Type	BRAF Wild Type	Primary Site	Lung Adenocarcinoma	CDK5 Wild Type	No CDK6 Amplification	No CDK6 Deletion	CDK7 Wild Type	CDK9 Wild Type	No CDKN2A Amplification	CDKN2A Deletion	CDKN2A Deletion	CDKN2A Wild Type	CTNNB1 Wild Type	No EGFR Amplification	No EGFR Amplification	No EGFR Deletion	EGFR Mutation	EGFR Mutation	EPHA1 Wild Type	EPHA2 Wild Type	No EPHA3 Amplification	No EPHA3 Deletion	EPHA3 Wild Type	EPHA3 Wild Type	EPHA4 Wild Type	EPHA5 Wild Type	EPHA6 Wild Type	EPHA7 Wild Type	EPHB1 Wild Type	EPHB4 Wild Type	EPHB6 Wild Type	ERAS Wild Type	ERBB2 Wild Type	ERBB3 Wild Type
40	22093	70 - 79 Years	70 - 79 Years	AKT1 Wild Type	AKT3 Wild Type	No APC Amplification	No APC Deletion	No APC Deletion	APC Wild Type	APC Wild Type	ARAF Wild Type	No ATM Amplification	No ATM Deletion	ATM Wild Type	ATM Wild Type	BRAF Wild Type	Primary Site	Lung Adenocarcinoma	CDK5 Wild Type	No CDK6 Amplification	No CDK6 Deletion	CDK7 Wild Type	CDK9 Wild Type	No CDKN2A Amplification	CDKN2A Deletion	CDKN2A Deletion	CDKN2A Wild Type	CTNNB1 Wild Type	No EGFR Amplification	No EGFR Amplification	No EGFR Deletion	EGFR Mutation	EGFR Mutation	EPHA1 Wild Type	EPHA2 Wild Type	No EPHA3 Amplification	No EPHA3 Deletion	EPHA3 Wild Type	EPHA3 Wild Type	EPHA4 Wild Type	EPHA5 Wild Type	EPHA6 Wild Type	EPHA7 Wild Type	EPHB1 Wild Type	EPHB4 Wild Type	EPHB6 Wild Type	ERAS Wild Type	ERBB2 Wild Type	ERBB3 Wild Type
41	22144	80 - 89 Years	80 - 89 Years	AKT1 Wild Type	AKT3 Wild Type	No APC Amplification	No APC Deletion	No APC Deletion	APC Wild Type	APC Wild Type	ARAF Wild Type	No ATM Amplification	No ATM Deletion	ATM Wild Type	ATM Wild Type	BRAF Wild Type	Primary Site	Lung Adenocarcinoma	CDK5 Wild Type	No CDK6 Amplification	No CDK6 Deletion	CDK7 Wild Type	CDK9 Wild Type	No CDKN2A Amplification	No CDKN2A Deletion	No CDKN2A Deletion	CDKN2A Wild Type	CTNNB1 Wild Type	No EGFR Amplification	No EGFR Amplification	No EGFR Deletion	EGFR Wild Type	EGFR Wild Type	EPHA1 Wild Type	EPHA2 Wild Type	No EPHA3 Amplification	No EPHA3 Deletion	EPHA3 Wild Type	EPHA3 Wild Type	EPHA4 Wild Type	EPHA5 Wild Type	EPHA6 Wild Type	EPHA7 Wild Type	EPHB1 Wild Type	EPHB4 Wild Type	EPHB6 Wild Type	ERAS Wild Type	ERBB2 Wild Type	ERBB3 Wild Type
42	22097	70 - 79 Years	70 - 79 Years	AKT1 Wild Type	AKT3 Wild Type	No APC Amplification	No APC Deletion	No APC Deletion	APC Wild Type	APC Wild Type	ARAF Wild Type	No ATM Amplification	No ATM Deletion	ATM Wild Type	ATM Wild Type	BRAF Wild Type	Primary Site	Lung Adenocarcinoma	CDK5 Wild Type	No CDK6 Amplification	No CDK6 Deletion	CDK7 Wild Type	CDK9 Wild Type	No CDKN2A Amplification	No CDKN2A Deletion	No CDKN2A Deletion	CDKN2A Wild Type	CTNNB1 Wild Type	No EGFR Amplification	No EGFR Amplification	No EGFR Deletion	EGFR Mutation	EGFR Mutation	EPHA1 Wild Type	EPHA2 Wild Type	No EPHA3 Amplification	No EPHA3 Deletion	EPHA3 Wild Type	EPHA3 Wild Type	EPHA4 Wild Type	EPHA5 Wild Type	EPHA6 Wild Type	EPHA7 Wild Type	EPHB1 Wild Type	EPHB4 Wild Type	EPHB6 Wild Type	ERAS Wild Type	ERBB2 Wild Type	ERBB3 Wild Type
43	22099	60 - 69 Years	60 - 69 Years	AKT1 Wild Type	AKT3 Wild Type	No APC Amplification	No APC Deletion	No APC Deletion	APC Wild Type	APC Wild Type	ARAF Wild Type	No ATM Amplification	No ATM Deletion	ATM Wild Type	ATM Wild Type	BRAF Wild Type	Primary Site	Lung Adenocarcinoma	CDK5 Wild Type	No CDK6 Amplification	No CDK6 Deletion	CDK7 Wild Type	CDK9 Wild Type	No CDKN2A Amplification	CDKN2A Deletion	CDKN2A Deletion	CDKN2A Wild Type	CTNNB1 Mutation	EGFR Amplification	EGFR Amplification	No EGFR Deletion	EGFR Mutation	EGFR Mutation	EPHA1 Wild Type	EPHA2 Wild Type	No EPHA3 Amplification	No EPHA3 Deletion	EPHA3 Wild Type	EPHA3 Wild Type	EPHA4 Wild Type	EPHA5 Wild Type	EPHA6 Wild Type	EPHA7 Wild Type	EPHB1 Wild Type	EPHB4 Wild Type	EPHB6 Wild Type	ERAS Wild Type	ERBB2 Wild Type	ERBB3 Wild Type
44	22105		Less Than 40 Years	AKT1 Wild Type	AKT3 Wild Type	No APC Amplification	No APC Deletion	No APC Deletion	APC Wild Type	APC Wild Type	ARAF Wild Type	No ATM Amplification	No ATM Deletion	ATM Wild Type	ATM Wild Type	BRAF Wild Type	Primary Site	Lung Adenocarcinoma	CDK5 Wild Type	No CDK6 Amplification	No CDK6 Deletion	CDK7 Wild Type	CDK9 Wild Type	No CDKN2A Amplification	No CDKN2A Deletion	No CDKN2A Deletion	CDKN2A Wild Type	CTNNB1 Wild Type	No EGFR Amplification	No EGFR Amplification	No EGFR Deletion	EGFR Wild Type	EGFR Wild Type	EPHA1 Wild Type	EPHA2 Wild Type	EPHA3 Amplification	No EPHA3 Deletion	EPHA3 Wild Type	EPHA3 Wild Type	EPHA4 Wild Type	EPHA5 Wild Type	EPHA6 Wild Type	EPHA7 Wild Type	EPHB1 Wild Type	EPHB4 Wild Type	EPHB6 Wild Type	ERAS Wild Type	ERBB2 Wild Type	ERBB3 Wild Type
45	22107	40 - 49 Years	40 - 49 Years	AKT1 Wild Type	AKT3 Wild Type	No APC Amplification	No APC Deletion	No APC Deletion	APC Wild Type	APC Wild Type	ARAF Wild Type	No ATM Amplification	No ATM Deletion	ATM Wild Type	ATM Wild Type	BRAF Wild Type	Primary Site	Lung Adenocarcinoma	CDK5 Wild Type	No CDK6 Amplification	No CDK6 Deletion	CDK7 Wild Type	CDK9 Wild Type	No CDKN2A Amplification	No CDKN2A Deletion	No CDKN2A Deletion	CDKN2A Wild Type	CTNNB1 Wild Type	No EGFR Amplification	No EGFR Amplification	No EGFR Deletion	EGFR Wild Type	EGFR Wild Type	EPHA1 Wild Type	EPHA2 Wild Type	No EPHA3 Amplification	No EPHA3 Deletion	EPHA3 Wild Type	EPHA3 Wild Type	EPHA4 Wild Type	EPHA5 Wild Type	EPHA6 Wild Type	EPHA7 Wild Type	EPHB1 Wild Type	EPHB4 Wild Type	EPHB6 Wild Type	ERAS Wild Type	ERBB2 Wild Type	ERBB3 Wild Type
46	22050																Primary Site	Lung Adenocarcinoma
47	22051																Primary Site	Lung Adenocarcinoma
48	22052																Primary Site	Lung Adenocarcinoma
49	22053																Primary Site	Lung Adenocarcinoma
50	22058																Primary Site	Lung Adenocarcinoma
51	22060																Primary Site	Lung Adenocarcinoma
52	22061																Primary Site	Lung Adenocarcinoma
53	22063																Primary Site	Lung Adenocarcinoma
54	22033																Primary Site	Lung Adenocarcinoma
55	22043																Primary Site	Lung Adenocarcinoma
56	22044																Primary Site	Lung Adenocarcinoma
57	22045																Primary Site	Lung Adenocarcinoma
58	22069																Primary Site	Lung Adenocarcinoma
59	22075																Primary Site	Lung Adenocarcinoma
60	22079																Primary Site	Lung Adenocarcinoma
61	22082																Primary Site	Lung Adenocarcinoma
62	22083																Primary Site	Lung Adenocarcinoma
63	22091																Primary Site	Lung Adenocarcinoma
64	22094																Primary Site	Lung Adenocarcinoma
65	22095																Primary Site	Lung Adenocarcinoma
66	22096																Primary Site	Lung Adenocarcinoma
67	22100																Primary Site	Lung Adenocarcinoma
68	22101																Primary Site	Lung Adenocarcinoma
69	22102																Primary Site	Lung Adenocarcinoma
70	22103																Primary Site	Lung Adenocarcinoma
71	22104																Primary Site	Lung Adenocarcinoma
72	22106																Primary Site	Lung Adenocarcinoma
73	22038																Primary Site	Lung Cancer
74	22090																Primary Site	Lung Cancer
75	22065																Primary Site	Squamous Cell Lung Carcinoma
[truncated: 98 more columns]
