# Supplementary material for: Overexpression of molecule GRP94 favors tumor progression in lung adenocarcinoma by interaction with regulatory T cells
Source: Thorac Cancer. 2020 Jan 22;11(3):704–12. doi: 10.1111/1759-7714.13321 (PMC7049511; doi:10.1111/1759-7714.13321)
Supplement: Supplementary file 1 — Appendix S1: Supporting information [file TCA-11-704-s001.zip › Oncomine data/Stage/Lung/(2).csv]

Tomida Lung
Sample Number	Sample Name	Age	Age (Detailed)	Cancer Type	GEO ID	Lung Cancer Type	N Stage	N Stage (Lung Adenocarcinoma)	N Stage (Squamous Cell Lung Carcinoma)	Non-Small Cell Lung Carcinoma Type	Sample Type	Sex	Stage	Stage (Lung Adenocarcinoma)	Stage (Squamous Cell Lung Carcinoma)	Survival Status at 5 Years	Survival Status at 5 Years (Lung Adenocarcinoma)	Survival Status at 5 Years (Squamous Cell Lung Carcinoma)	T Stage	Gene / Reporter	HSP90B1 / AA598758
1	GSM106449	60 - 69 Years	68 Years	Large Cell Lung Carcinoma	GSM106449 / GSM152176	Non-Small Cell Lung Carcinoma	N0			Large Cell Lung Carcinoma	Surgical Specimen	Male	Stage IB			Alive at 5 Years			T2		4.91795
2	GSM106456	60 - 69 Years	69 Years	Large Cell Lung Carcinoma	GSM106456 / GSM152183	Non-Small Cell Lung Carcinoma	N1			Large Cell Lung Carcinoma	Surgical Specimen	Male	Stage IIA			Alive at 5 Years			T1		4.14314
3	GSM106486	70 - 79 Years	76 Years	Large Cell Lung Carcinoma	GSM106486 / GSM152213	Non-Small Cell Lung Carcinoma	N1			Large Cell Lung Carcinoma	Surgical Specimen	Male	Stage IIB			Dead at 5 Years			T2		6.57245
4	GSM106489	60 - 69 Years	63 Years	Large Cell Lung Carcinoma	GSM106489 / GSM152216	Non-Small Cell Lung Carcinoma	N0			Large Cell Lung Carcinoma	Surgical Specimen	Male	Stage IIB			Dead at 5 Years			T3		4.79314
5	GSM106450	70 - 79 Years	71 Years	Lung Adenocarcinoma	GSM106450 / GSM152177	Non-Small Cell Lung Carcinoma	N0	N0		Lung Adenocarcinoma	Surgical Specimen	Male	Stage IB	Stage I		Dead at 5 Years	Dead at 5 Years		T2		3.41036
6	GSM106451	40 - 49 Years	49 Years	Lung Adenocarcinoma	GSM106451 / GSM152178	Non-Small Cell Lung Carcinoma	N0	N0		Lung Adenocarcinoma	Surgical Specimen	Female	Stage IA	Stage I		Alive at 5 Years	Alive at 5 Years		T1		3.81015
7	GSM106452	50 - 59 Years	51 Years	Lung Adenocarcinoma	GSM106452 / GSM152179	Non-Small Cell Lung Carcinoma	N2	N1+		Lung Adenocarcinoma	Surgical Specimen	Female	Stage IIIA	Stage III		Dead at 5 Years	Dead at 5 Years		T2		3.9081
8	GSM106453	50 - 59 Years	51 Years	Lung Adenocarcinoma	GSM106453 / GSM152180	Non-Small Cell Lung Carcinoma	N1	N1+		Lung Adenocarcinoma	Surgical Specimen	Female	Stage IIA	Stage II		Alive at 5 Years	Alive at 5 Years		T1		3.96553
9	GSM106454	60 - 69 Years	67 Years	Lung Adenocarcinoma	GSM106454 / GSM152181	Non-Small Cell Lung Carcinoma	N2	N1+		Lung Adenocarcinoma	Surgical Specimen	Female	Stage IIIA	Stage III		Dead at 5 Years	Dead at 5 Years		T1		3.33622
10	GSM106455	50 - 59 Years	52 Years	Lung Adenocarcinoma	GSM106455 / GSM152182	Non-Small Cell Lung Carcinoma	N2	N1+		Lung Adenocarcinoma	Surgical Specimen	Male	Stage IIIA	Stage III		Alive at 5 Years	Alive at 5 Years		T2		2.8484
11	GSM106457	60 - 69 Years	66 Years	Lung Adenocarcinoma	GSM106457 / GSM152184	Non-Small Cell Lung Carcinoma	N1	N1+		Lung Adenocarcinoma	Surgical Specimen	Male	Stage IIB	Stage II		Dead at 5 Years	Dead at 5 Years		T2		3.85263
12	GSM106458	70 - 79 Years	71 Years	Lung Adenocarcinoma	GSM106458 / GSM152185	Non-Small Cell Lung Carcinoma	N0	N0		Lung Adenocarcinoma	Surgical Specimen	Female	Stage IA	Stage I		Alive at 5 Years	Alive at 5 Years		T1		2.62752
13	GSM106459	60 - 69 Years	62 Years	Lung Adenocarcinoma	GSM106459 / GSM152186	Non-Small Cell Lung Carcinoma	N0	N0		Lung Adenocarcinoma	Surgical Specimen	Female	Stage IIIB	Stage III		Alive at 5 Years	Alive at 5 Years		T4		3.35914
14	GSM106460	40 - 49 Years	47 Years	Lung Adenocarcinoma	GSM106460 / GSM152187	Non-Small Cell Lung Carcinoma	N2	N1+		Lung Adenocarcinoma	Surgical Specimen	Female	Stage IIIA	Stage III		Dead at 5 Years	Dead at 5 Years		T2		2.93482
15	GSM106461	60 - 69 Years	60 Years	Lung Adenocarcinoma	GSM106461 / GSM152188	Non-Small Cell Lung Carcinoma	N0	N0		Lung Adenocarcinoma	Surgical Specimen	Female	Stage IA	Stage I		Alive at 5 Years	Alive at 5 Years		T1		4.14787
16	GSM106462	60 - 69 Years	64 Years	Lung Adenocarcinoma	GSM106462 / GSM152189	Non-Small Cell Lung Carcinoma	N0	N0		Lung Adenocarcinoma	Surgical Specimen	Female	Stage IB	Stage I		Alive at 5 Years	Alive at 5 Years		T2		2.82015
17	GSM106465	50 - 59 Years	57 Years	Lung Adenocarcinoma	GSM106465 / GSM152192	Non-Small Cell Lung Carcinoma	N2	N1+		Lung Adenocarcinoma	Surgical Specimen	Male	Stage IIIA	Stage III		Alive at 5 Years	Alive at 5 Years		T2		3.44151
18	GSM106467	50 - 59 Years	55 Years	Lung Adenocarcinoma	GSM106467 / GSM152194	Non-Small Cell Lung Carcinoma	N0	N0		Lung Adenocarcinoma	Surgical Specimen	Female	Stage IIB	Stage II		Alive at 5 Years	Alive at 5 Years		T3		2.56376
19	GSM106469	70 - 79 Years	74 Years	Lung Adenocarcinoma	GSM106469 / GSM152196	Non-Small Cell Lung Carcinoma	N2	N1+		Lung Adenocarcinoma	Surgical Specimen	Male	Stage IIIA	Stage III		Dead at 5 Years	Dead at 5 Years		T1		4.40436
20	GSM106470	60 - 69 Years	61 Years	Lung Adenocarcinoma	GSM106470 / GSM152197	Non-Small Cell Lung Carcinoma	N0	N0		Lung Adenocarcinoma	Surgical Specimen	Male	Stage IA	Stage I		Alive at 5 Years	Alive at 5 Years		T1		4.08165
21	GSM106472	60 - 69 Years	67 Years	Lung Adenocarcinoma	GSM106472 / GSM152199	Non-Small Cell Lung Carcinoma	N0	N0		Lung Adenocarcinoma	Surgical Specimen	Female	Stage IB	Stage I		Alive at 5 Years	Alive at 5 Years		T2		3.39114
22	GSM106473	60 - 69 Years	63 Years	Lung Adenocarcinoma	GSM106473 / GSM152200	Non-Small Cell Lung Carcinoma	N0	N0		Lung Adenocarcinoma	Surgical Specimen	Female	Stage IA	Stage I		Alive at 5 Years	Alive at 5 Years		T1		4.28901
23	GSM106474	50 - 59 Years	59 Years	Lung Adenocarcinoma	GSM106474 / GSM152201	Non-Small Cell Lung Carcinoma	N0	N0		Lung Adenocarcinoma	Surgical Specimen	Male	Stage IB	Stage I		Dead at 5 Years	Dead at 5 Years		T2		3.42271
24	GSM106475	60 - 69 Years	66 Years	Lung Adenocarcinoma	GSM106475 / GSM152202	Non-Small Cell Lung Carcinoma	N2	N1+		Lung Adenocarcinoma	Surgical Specimen	Male	Stage IIIA	Stage III		Alive at 5 Years	Alive at 5 Years		T1		5.49215
25	GSM106476	60 - 69 Years	68 Years	Lung Adenocarcinoma	GSM106476 / GSM152203	Non-Small Cell Lung Carcinoma	N2	N1+		Lung Adenocarcinoma	Surgical Specimen	Female	Stage IIIA	Stage III		Alive at 5 Years	Alive at 5 Years		T2		4.67841
26	GSM106477	60 - 69 Years	64 Years	Lung Adenocarcinoma	GSM106477 / GSM152204	Non-Small Cell Lung Carcinoma	N0	N0		Lung Adenocarcinoma	Surgical Specimen	Male	Stage IA	Stage I		Alive at 5 Years	Alive at 5 Years		T1		3.50491
27	GSM106478	70 - 79 Years	70 Years	Lung Adenocarcinoma	GSM106478 / GSM152205	Non-Small Cell Lung Carcinoma	N0	N0		Lung Adenocarcinoma	Surgical Specimen	Female	Stage IA	Stage I		Alive at 5 Years	Alive at 5 Years		T1		3.39713
28	GSM106479	40 - 49 Years	43 Years	Lung Adenocarcinoma	GSM106479 / GSM152206	Non-Small Cell Lung Carcinoma	N0	N0		Lung Adenocarcinoma	Surgical Specimen	Male	Stage IB	Stage I		Alive at 5 Years	Alive at 5 Years		T2		2.5509
29	GSM106480	70 - 79 Years	73 Years	Lung Adenocarcinoma	GSM106480 / GSM152207	Non-Small Cell Lung Carcinoma	N2	N1+		Lung Adenocarcinoma	Surgical Specimen	Male	Stage IIIA	Stage III		Alive at 5 Years	Alive at 5 Years		T1		2.84403
30	GSM106481	70 - 79 Years	74 Years	Lung Adenocarcinoma	GSM106481 / GSM152208	Non-Small Cell Lung Carcinoma	N0	N0		Lung Adenocarcinoma	Surgical Specimen	Male	Stage IB	Stage I		Alive at 5 Years	Alive at 5 Years		T2		1.8349
31	GSM106483	70 - 79 Years	72 Years	Lung Adenocarcinoma	GSM106483 / GSM152210	Non-Small Cell Lung Carcinoma	N0	N0		Lung Adenocarcinoma	Surgical Specimen	Male	Stage IB	Stage I		Alive at 5 Years	Alive at 5 Years		T2		4.17052
32	GSM106484	60 - 69 Years	61 Years	Lung Adenocarcinoma	GSM106484 / GSM152211	Non-Small Cell Lung Carcinoma	N0	N0		Lung Adenocarcinoma	Surgical Specimen	Male	Stage IB	Stage I		Alive at 5 Years	Alive at 5 Years		T2		2.25012
33	GSM106485	70 - 79 Years	75 Years	Lung Adenocarcinoma	GSM106485 / GSM152212	Non-Small Cell Lung Carcinoma	N0	N0		Lung Adenocarcinoma	Surgical Specimen	Male	Stage IIB	Stage II		Dead at 5 Years	Dead at 5 Years		T3		2.24519
34	GSM106487	60 - 69 Years	68 Years	Lung Adenocarcinoma	GSM106487 / GSM152214	Non-Small Cell Lung Carcinoma	N0	N0		Lung Adenocarcinoma	Surgical Specimen	Female	Stage IA	Stage I		Alive at 5 Years	Alive at 5 Years		T1		2.61667
35	GSM106447	60 - 69 Years	61 Years	Squamous Cell Lung Carcinoma	GSM106447 / GSM151947	Squamous Cell Lung Carcinoma	N0		N0		Surgical Specimen	Male	Stage IIB		Stage II	Alive at 5 Years		Alive at 5 Years	T3		3.97997
36	GSM106448	60 - 69 Years	63 Years	Squamous Cell Lung Carcinoma	GSM106448 / GSM152175	Squamous Cell Lung Carcinoma	N2		N1+		Surgical Specimen	Male	Stage IIIA		Stage III	Dead at 5 Years		Dead at 5 Years	T2		4.09229
37	GSM106463	50 - 59 Years	55 Years	Squamous Cell Lung Carcinoma	GSM106463 / GSM152190	Squamous Cell Lung Carcinoma	N0		N0		Surgical Specimen	Male	Stage IB		Stage I	Dead at 5 Years		Dead at 5 Years	T2		4.1806
38	GSM106464	70 - 79 Years	75 Years	Squamous Cell Lung Carcinoma	GSM106464 / GSM152191	Squamous Cell Lung Carcinoma	N0		N0		Surgical Specimen	Male	Stage IB		Stage I	Alive at 5 Years		Alive at 5 Years	T2		3.80478
39	GSM106466	60 - 69 Years	65 Years	Squamous Cell Lung Carcinoma	GSM106466 / GSM152193	Squamous Cell Lung Carcinoma	N0		N0		Surgical Specimen	Male	Stage IA		Stage I	Alive at 5 Years		Alive at 5 Years	T1		2.59643
40	GSM106468	60 - 69 Years	61 Years	Squamous Cell Lung Carcinoma	GSM106468 / GSM152195	Squamous Cell Lung Carcinoma	N1		N1+		Surgical Specimen	Male	Stage IIB		Stage II	Alive at 5 Years		Alive at 5 Years	T2		4.33821
41	GSM106471	50 - 59 Years	58 Years	Squamous Cell Lung Carcinoma	GSM106471 / GSM152198	Squamous Cell Lung Carcinoma	N2		N1+		Surgical Specimen	Male	Stage IIIA		Stage III	Alive at 5 Years		Alive at 5 Years	T2		4.04919
42	GSM106482	70 - 79 Years	75 Years	Squamous Cell Lung Carcinoma	GSM106482 / GSM152209	Squamous Cell Lung Carcinoma	N0		N0		Surgical Specimen	Male	Stage IB		Stage I	Dead at 5 Years		Dead at 5 Years	T2		5.4996
43	GSM106488	60 - 69 Years	62 Years	Squamous Cell Lung Carcinoma	GSM106488 / GSM152215	Squamous Cell Lung Carcinoma	N0		N0		Surgical Specimen	Male	Stage IA		Stage I	Alive at 5 Years		Alive at 5 Years	T1		4.20508
44	GSM106490	50 - 59 Years	57 Years	Squamous Cell Lung Carcinoma	GSM106490 / GSM152217	Squamous Cell Lung Carcinoma	N1		N1+		Surgical Specimen	Male	Stage IIIB		Stage III	Dead at 5 Years		Dead at 5 Years	T3		2.12152
45	GSM106491	50 - 59 Years	59 Years	Squamous Cell Lung Carcinoma	GSM106491 / GSM152218	Squamous Cell Lung Carcinoma	N1		N1+		Surgical Specimen	Male	Stage IIIB		Stage III	Dead at 5 Years		Dead at 5 Years	T3		4.08414
46	GSM106492	60 - 69 Years	63 Years	Squamous Cell Lung Carcinoma	GSM106492 / GSM152219	Squamous Cell Lung Carcinoma	N1		N1+		Surgical Specimen	Male	Stage IIB		Stage II	Alive at 5 Years		Alive at 5 Years	T2		3.86226
47	GSM106493	70 - 79 Years	75 Years	Squamous Cell Lung Carcinoma	GSM106493 / GSM152220	Squamous Cell Lung Carcinoma	N0		N0		Surgical Specimen	Male	Stage IB		Stage I	Alive at 5 Years		Alive at 5 Years	T2		3.72932
48	GSM106494	50 - 59 Years	58 Years	Squamous Cell Lung Carcinoma	GSM106494 / GSM152221	Squamous Cell Lung Carcinoma	N1		N1+		Surgical Specimen	Male	Stage IIB		Stage II	Alive at 5 Years		Alive at 5 Years	T2		3.54073
49	GSM106495	60 - 69 Years	67 Years	Squamous Cell Lung Carcinoma	GSM106495 / GSM152222	Squamous Cell Lung Carcinoma	N2		N1+		Surgical Specimen	Male	Stage IIIA		Stage III	Dead at 5 Years		Dead at 5 Years	T2		3.72781
50	GSM106496	60 - 69 Years	63 Years	Squamous Cell Lung Carcinoma	GSM106496 / GSM152223	Squamous Cell Lung Carcinoma	N1		N1+		Surgical Specimen	Male	Stage IIIB		Stage III	Dead at 5 Years		Dead at 5 Years	T4		4.68342
