# Supplementary material for: Overexpression of molecule GRP94 favors tumor progression in lung adenocarcinoma by interaction with regulatory T cells
Source: Thorac Cancer. 2020 Jan 22;11(3):704–12. doi: 10.1111/1759-7714.13321 (PMC7049511; doi:10.1111/1759-7714.13321)
Supplement: Supplementary file 1 — Appendix S1: Supporting information [file TCA-11-704-s001.zip › Oncomine data/Stage/Lung/singleGene_dataset (5).csv]

Lee Lung
Sample Number	Sample Name	Age	Age (Detailed)	Cancer Sample Site	Cancer Type	GEO ID	Grade	Grade (Lung Adenocarcinoma)	Grade (Squamous Cell Lung Carcinoma)	Lung Cancer Type	N Stage	N Stage (Lung Adenocarcinoma)	N Stage (Squamous Cell Lung Carcinoma)	Recurrence Followup Time (Months)	Recurrence Status	Recurrence Status at 1 Year	Recurrence Status at 1 Year (Lung Adenocarcinoma)	Recurrence Status at 1 Year (Squamous Cell Lung Carcinoma)	Recurrence Status at 3 Years	Recurrence Status at 3 Years (Lung Adenocarcinoma)	Recurrence Status at 3 Years (Squamous Cell Lung Carcinoma)	Recurrence Status at 5 Years	Recurrence Status at 5 Years (Lung Adenocarcinoma)	Recurrence Status at 5 Years (Squamous Cell Lung Carcinoma)	Sample Type	Sex	Smoking Status	Smoking Status (Lung Adenocarcinoma)	Smoking Status (Squamous Cell Lung Carcinoma)	Stage	Stage (Lung Adenocarcinoma)	Stage (Squamous Cell Lung Carcinoma)	T Stage	Tumor Size (cm)	Gene / Reporter	HSP90B1 / 200598_s_at
1	LUNG CANCER SML007	60 - 69 Years	66 Years	Primary Site	Lung Adenocarcinoma	GSM225530	Grade 2	Grade 2		Non-Small Cell Lung Carcinoma	N0	N0		65.3	No Recurrence	No Recurrence at 1 Year	No Recurrence at 1 Year		No Recurrence at 3 Years	No Recurrence at 3 Years		No Recurrence at 5 Years	No Recurrence at 5 Years		Surgical Specimen	Male	Never Smoker	Never Smoker		Stage IA	Stage I		T1	2		6.61969
2	LUNG CANCER SML011	70 - 79 Years	70 Years	Primary Site	Lung Adenocarcinoma	GSM225465	Grade 3	Grade 3		Non-Small Cell Lung Carcinoma	N0	N0		21.33	No Recurrence	No Recurrence at 1 Year	No Recurrence at 1 Year								Surgical Specimen	Female	Smoker	Smoker		Stage IA	Stage I		T1	2.8		7.36237
3	LUNG CANCER SML039	50 - 59 Years	59 Years	Primary Site	Lung Adenocarcinoma	GSM225574	Grade 1	Grade 1		Non-Small Cell Lung Carcinoma	N0	N0		29.63	No Recurrence	No Recurrence at 1 Year	No Recurrence at 1 Year								Surgical Specimen	Female	Never Smoker	Never Smoker		Stage IB	Stage I		T2	3.5		5.24451
4	LUNG CANCER SML057	60 - 69 Years	67 Years	Primary Site	Lung Adenocarcinoma	GSM225587				Non-Small Cell Lung Carcinoma	N0	N0		98.9	No Recurrence	No Recurrence at 1 Year	No Recurrence at 1 Year		No Recurrence at 3 Years	No Recurrence at 3 Years		No Recurrence at 5 Years	No Recurrence at 5 Years		Surgical Specimen	Female	Never Smoker	Never Smoker		Stage IA	Stage I		T1	1.5		4.55074
5	LUNG CANCER SML008	60 - 69 Years	60 Years	Primary Site	Lung Adenocarcinoma	GSM225544	Grade 1	Grade 1		Non-Small Cell Lung Carcinoma	N0	N0		63.8	No Recurrence	No Recurrence at 1 Year	No Recurrence at 1 Year		No Recurrence at 3 Years	No Recurrence at 3 Years		No Recurrence at 5 Years	No Recurrence at 5 Years		Surgical Specimen	Female	Never Smoker	Never Smoker		Stage IB	Stage I		T2	4		5.0954
6	LUNG CANCER SML012	60 - 69 Years	64 Years	Primary Site	Lung Adenocarcinoma	GSM225547	Grade 1	Grade 1		Non-Small Cell Lung Carcinoma	N0	N0		68.2	No Recurrence	No Recurrence at 1 Year	No Recurrence at 1 Year		No Recurrence at 3 Years	No Recurrence at 3 Years		No Recurrence at 5 Years	No Recurrence at 5 Years		Surgical Specimen	Female	Never Smoker	Never Smoker		Stage IB	Stage I		T2	3.3		6.6751
7	LUNG CANCER SML028	50 - 59 Years	59 Years	Primary Site	Lung Adenocarcinoma	GSM225556	Grade 1	Grade 1		Non-Small Cell Lung Carcinoma	N0	N0		80.33	No Recurrence	No Recurrence at 1 Year	No Recurrence at 1 Year		No Recurrence at 3 Years	No Recurrence at 3 Years		No Recurrence at 5 Years	No Recurrence at 5 Years		Surgical Specimen	Male	Smoker	Smoker		Stage IB	Stage I		T2	2.5		5.9277
8	LUNG CANCER SML038	50 - 59 Years	55 Years	Primary Site	Lung Adenocarcinoma	GSM225572	Grade 2	Grade 2		Non-Small Cell Lung Carcinoma	N0	N0		71.36	No Recurrence	No Recurrence at 1 Year	No Recurrence at 1 Year		No Recurrence at 3 Years	No Recurrence at 3 Years		No Recurrence at 5 Years	No Recurrence at 5 Years		Surgical Specimen	Male	Smoker	Smoker		Stage IB	Stage I		T2	2.7		6.14496
9	LUNG CANCER SML047	70 - 79 Years	73 Years	Primary Site	Lung Adenocarcinoma	GSM225582	Grade 3	Grade 3		Non-Small Cell Lung Carcinoma	N0	N0		70.56	No Recurrence	No Recurrence at 1 Year	No Recurrence at 1 Year		No Recurrence at 3 Years	No Recurrence at 3 Years		No Recurrence at 5 Years	No Recurrence at 5 Years		Surgical Specimen	Male	Smoker	Smoker		Stage IA	Stage I		T1	2.8		6.1402
10	LUNG CANCER SML061	60 - 69 Years	62 Years	Primary Site	Lung Adenocarcinoma	GSM225589	Grade 2	Grade 2		Non-Small Cell Lung Carcinoma	N0	N0		109.13	No Recurrence	No Recurrence at 1 Year	No Recurrence at 1 Year		No Recurrence at 3 Years	No Recurrence at 3 Years		No Recurrence at 5 Years	No Recurrence at 5 Years		Surgical Specimen	Female	Never Smoker	Never Smoker		Stage IB	Stage I		T2	5.2		5.94331
11	LUNG CANCER SML098	60 - 69 Years	61 Years	Primary Site	Lung Adenocarcinoma	GSM225599	Grade 1	Grade 1		Non-Small Cell Lung Carcinoma	N0	N0		70.9	No Recurrence	No Recurrence at 1 Year	No Recurrence at 1 Year		No Recurrence at 3 Years	No Recurrence at 3 Years		No Recurrence at 5 Years	No Recurrence at 5 Years		Surgical Specimen	Male	Never Smoker	Never Smoker		Stage IA	Stage I		T1	2.5		5.37827
12	LUNG CANCER SML103	60 - 69 Years	64 Years	Primary Site	Lung Adenocarcinoma	GSM225601	Grade 1	Grade 1		Non-Small Cell Lung Carcinoma	N0	N0		59.4	No Recurrence	No Recurrence at 1 Year	No Recurrence at 1 Year		No Recurrence at 3 Years	No Recurrence at 3 Years					Surgical Specimen	Male	Never Smoker	Never Smoker		Stage IA	Stage I		T1	2.2		5.55866
13	LUNG CANCER SML112	50 - 59 Years	51 Years	Primary Site	Lung Adenocarcinoma	GSM225766	Grade 2	Grade 2		Non-Small Cell Lung Carcinoma	N0	N0		58.1	No Recurrence	No Recurrence at 1 Year	No Recurrence at 1 Year		No Recurrence at 3 Years	No Recurrence at 3 Years					Surgical Specimen	Male	Smoker	Smoker		Stage IA	Stage I		T1	2.8		5.98279
14	LUNG CANCER SML114	70 - 79 Years	73 Years	Primary Site	Lung Adenocarcinoma	GSM225767	Grade 2	Grade 2		Non-Small Cell Lung Carcinoma	N0	N0		43.9	No Recurrence	No Recurrence at 1 Year	No Recurrence at 1 Year		No Recurrence at 3 Years	No Recurrence at 3 Years					Surgical Specimen	Female	Never Smoker	Never Smoker		Stage IA	Stage I		T1	2.5		4.67221
15	LUNG CANCER SML116	50 - 59 Years	50 Years	Primary Site	Lung Adenocarcinoma	GSM225769	Grade 2	Grade 2		Non-Small Cell Lung Carcinoma	N0	N0		55.4	No Recurrence	No Recurrence at 1 Year	No Recurrence at 1 Year		No Recurrence at 3 Years	No Recurrence at 3 Years					Surgical Specimen	Female	Never Smoker	Never Smoker		Stage IA	Stage I		T1	2.5		6.01506
16	LUNG CANCER SML118	50 - 59 Years	53 Years	Primary Site	Lung Adenocarcinoma	GSM225770	Grade 2	Grade 2		Non-Small Cell Lung Carcinoma	N0	N0		60.63	No Recurrence	No Recurrence at 1 Year	No Recurrence at 1 Year		No Recurrence at 3 Years	No Recurrence at 3 Years		No Recurrence at 5 Years	No Recurrence at 5 Years		Surgical Specimen	Male	Smoker	Smoker		Stage IB	Stage I		T2	7		5.95588
17	LUNG CANCER SML121	60 - 69 Years	61 Years	Primary Site	Lung Adenocarcinoma	GSM225773	Grade 2	Grade 2		Non-Small Cell Lung Carcinoma	N1	N1+		60.56	No Recurrence	No Recurrence at 1 Year	No Recurrence at 1 Year		No Recurrence at 3 Years	No Recurrence at 3 Years		No Recurrence at 5 Years	No Recurrence at 5 Years		Surgical Specimen	Male	Smoker	Smoker		Stage IIB	Stage II		T2	3.5		6.33598
18	LUNG CANCER SML126	50 - 59 Years	59 Years	Primary Site	Lung Adenocarcinoma	GSM225776	Grade 3	Grade 3		Non-Small Cell Lung Carcinoma	N0	N0		86.03	No Recurrence	No Recurrence at 1 Year	No Recurrence at 1 Year		No Recurrence at 3 Years	No Recurrence at 3 Years		No Recurrence at 5 Years	No Recurrence at 5 Years		Surgical Specimen	Male	Smoker	Smoker		Stage IIB	Stage II		T3	6		7.23973
19	LUNG CANCER SML141	50 - 59 Years	59 Years	Primary Site	Lung Adenocarcinoma	GSM225782	Grade 2	Grade 2		Non-Small Cell Lung Carcinoma	N0	N0		60.83	No Recurrence	No Recurrence at 1 Year	No Recurrence at 1 Year		No Recurrence at 3 Years	No Recurrence at 3 Years		No Recurrence at 5 Years	No Recurrence at 5 Years		Surgical Specimen	Female	Never Smoker	Never Smoker		Stage IB	Stage I		T2	2.4		6.6559
20	LUNG CANCER SML143	60 - 69 Years	69 Years	Primary Site	Lung Adenocarcinoma	GSM225784	Grade 1	Grade 1		Non-Small Cell Lung Carcinoma	N0	N0		48.6	No Recurrence	No Recurrence at 1 Year	No Recurrence at 1 Year		No Recurrence at 3 Years	No Recurrence at 3 Years					Surgical Specimen	Female	Never Smoker	Never Smoker		Stage IA	Stage I		T1	3		6.3705
21	LUNG CANCER SML144	40 - 49 Years	48 Years	Primary Site	Lung Adenocarcinoma	GSM225785	Grade 3	Grade 3		Non-Small Cell Lung Carcinoma	N0	N0		55.73	No Recurrence	No Recurrence at 1 Year	No Recurrence at 1 Year		No Recurrence at 3 Years	No Recurrence at 3 Years					Surgical Specimen	Male	Smoker	Smoker		Stage IA	Stage I		T1	3		7.33285
22	LUNG CANCER SML145	70 - 79 Years	70 Years	Primary Site	Lung Adenocarcinoma	GSM225786	Grade 2	Grade 2		Non-Small Cell Lung Carcinoma	N0	N0		57.66	No Recurrence	No Recurrence at 1 Year	No Recurrence at 1 Year		No Recurrence at 3 Years	No Recurrence at 3 Years					Surgical Specimen	Male	Smoker	Smoker		Stage IB	Stage I		T2	3.8		4.90604
23	LUNG CANCER SML189	40 - 49 Years	49 Years	Primary Site	Lung Adenocarcinoma	GSM225796	Grade 3	Grade 3		Non-Small Cell Lung Carcinoma	N2	N1+		67.16	No Recurrence	No Recurrence at 1 Year	No Recurrence at 1 Year		No Recurrence at 3 Years	No Recurrence at 3 Years		No Recurrence at 5 Years	No Recurrence at 5 Years		Surgical Specimen	Male	Smoker	Smoker		Stage IIIA	Stage III		T2	2.3		7.05523
24	LUNG CANCER SML190	50 - 59 Years	50 Years	Primary Site	Lung Adenocarcinoma	GSM225797	Grade 3	Grade 3		Non-Small Cell Lung Carcinoma	N1	N1+		63.4	No Recurrence	No Recurrence at 1 Year	No Recurrence at 1 Year		No Recurrence at 3 Years	No Recurrence at 3 Years		No Recurrence at 5 Years	No Recurrence at 5 Years		Surgical Specimen	Male	Smoker	Smoker		Stage IIIB	Stage III		T4	7.5		7.55216
25	LUNG CANCER SML200	60 - 69 Years	64 Years	Primary Site	Lung Adenocarcinoma	GSM225798	Grade 1	Grade 1		Non-Small Cell Lung Carcinoma	N0	N0		59	No Recurrence	No Recurrence at 1 Year	No Recurrence at 1 Year		No Recurrence at 3 Years	No Recurrence at 3 Years					Surgical Specimen	Female	Never Smoker	Never Smoker		Stage IB	Stage I		T2	3.5		6.73585
26	LUNG CANCER SML013	70 - 79 Years	73 Years	Primary Site	Lung Adenocarcinoma	GSM225803	Grade 2	Grade 2		Non-Small Cell Lung Carcinoma	N0	N0		3.26	Recurrence	Recurrence at 1 Year	Recurrence at 1 Year		Recurrence at 3 Years	Recurrence at 3 Years		Recurrence at 5 Years	Recurrence at 5 Years		Surgical Specimen	Male	Smoker	Smoker		Stage IB	Stage I		T2	4		7.48801
27	LUNG CANCER SML014	60 - 69 Years	65 Years	Primary Site	Lung Adenocarcinoma	GSM225804	Grade 2	Grade 2		Non-Small Cell Lung Carcinoma	N0	N0		9.8	Recurrence	Recurrence at 1 Year	Recurrence at 1 Year		Recurrence at 3 Years	Recurrence at 3 Years		Recurrence at 5 Years	Recurrence at 5 Years		Surgical Specimen	Female	Never Smoker	Never Smoker		Stage IB	Stage I		T2	3.8		6.77149
28	LUNG CANCER SML016	60 - 69 Years	60 Years	Primary Site	Lung Adenocarcinoma	GSM225805	Grade 3	Grade 3		Non-Small Cell Lung Carcinoma	N2	N1+		3.3	Recurrence	Recurrence at 1 Year	Recurrence at 1 Year		Recurrence at 3 Years	Recurrence at 3 Years		Recurrence at 5 Years	Recurrence at 5 Years		Surgical Specimen	Male	Smoker	Smoker		Stage IIIA	Stage III		T2	7		6.59974
29	LUNG CANCER SML041	50 - 59 Years	53 Years	Primary Site	Lung Adenocarcinoma	GSM225810				Non-Small Cell Lung Carcinoma	N0	N0		6.33	Recurrence	Recurrence at 1 Year	Recurrence at 1 Year		Recurrence at 3 Years	Recurrence at 3 Years		Recurrence at 5 Years	Recurrence at 5 Years		Surgical Specimen	Female	Never Smoker	Never Smoker		Stage IB	Stage I		T2	4		6.19313
30	LUNG CANCER SML043	60 - 69 Years	69 Years	Primary Site	Lung Adenocarcinoma	GSM225811	Grade 1	Grade 1		Non-Small Cell Lung Carcinoma	N0	N0		6.26	Recurrence	Recurrence at 1 Year	Recurrence at 1 Year		Recurrence at 3 Years	Recurrence at 3 Years		Recurrence at 5 Years	Recurrence at 5 Years		Surgical Specimen	Female	Never Smoker	Never Smoker		Stage IB	Stage I		T2	11		5.35205
31	LUNG CANCER SML049	60 - 69 Years	62 Years	Primary Site	Lung Adenocarcinoma	GSM225812	Grade 3	Grade 3		Non-Small Cell Lung Carcinoma	N0	N0		7.66	Recurrence	Recurrence at 1 Year	Recurrence at 1 Year		Recurrence at 3 Years	Recurrence at 3 Years		Recurrence at 5 Years	Recurrence at 5 Years		Surgical Specimen	Female	Never Smoker	Never Smoker		Stage IB	Stage I		T2	5		6.56349
32	LUNG CANCER SML050	50 - 59 Years	55 Years	Primary Site	Lung Adenocarcinoma	GSM225813	Grade 3	Grade 3		Non-Small Cell Lung Carcinoma	N0	N0		18.46	Recurrence	No Recurrence at 1 Year	No Recurrence at 1 Year		Recurrence at 3 Years	Recurrence at 3 Years		Recurrence at 5 Years	Recurrence at 5 Years		Surgical Specimen	Female	Never Smoker	Never Smoker		Stage IB	Stage I		T2	4		6.09632
33	LUNG CANCER SML058	50 - 59 Years	56 Years	Primary Site	Lung Adenocarcinoma	GSM225814	Grade 1	Grade 1		Non-Small Cell Lung Carcinoma	N0	N0		8.6	Recurrence	Recurrence at 1 Year	Recurrence at 1 Year		Recurrence at 3 Years	Recurrence at 3 Years		Recurrence at 5 Years	Recurrence at 5 Years		Surgical Specimen	Female	Never Smoker	Never Smoker		Stage IA	Stage I		T1	3		4.58402
34	LUNG CANCER SML059	50 - 59 Years	52 Years	Primary Site	Lung Adenocarcinoma	GSM225815	Grade 2	Grade 2		Non-Small Cell Lung Carcinoma	N0	N0		30.83	Recurrence	No Recurrence at 1 Year	No Recurrence at 1 Year		Recurrence at 3 Years	Recurrence at 3 Years		Recurrence at 5 Years	Recurrence at 5 Years		Surgical Specimen	Female	Smoker	Smoker		Stage IB	Stage I		T2	3.2		5.27732
35	LUNG CANCER SML062	60 - 69 Years	66 Years	Primary Site	Lung Adenocarcinoma	GSM225816				Non-Small Cell Lung Carcinoma	N0	N0		32.56	Recurrence	No Recurrence at 1 Year	No Recurrence at 1 Year		Recurrence at 3 Years	Recurrence at 3 Years		Recurrence at 5 Years	Recurrence at 5 Years		Surgical Specimen	Male	Smoker	Smoker		Stage IB	Stage I		T2	4		6.07417
36	LUNG CANCER SML063	60 - 69 Years	60 Years	Primary Site	Lung Adenocarcinoma	GSM225817	Grade 3	Grade 3		Non-Small Cell Lung Carcinoma	N0	N0		15.66	Recurrence	No Recurrence at 1 Year	No Recurrence at 1 Year		Recurrence at 3 Years	Recurrence at 3 Years		Recurrence at 5 Years	Recurrence at 5 Years		Surgical Specimen	Male	Never Smoker	Never Smoker		Stage IB	Stage I		T2	5		6.03513
37	LUNG CANCER SML105	50 - 59 Years	59 Years	Primary Site	Lung Adenocarcinoma	GSM225849	Grade 3	Grade 3		Non-Small Cell Lung Carcinoma	N0	N0		14.43	Recurrence	No Recurrence at 1 Year	No Recurrence at 1 Year		Recurrence at 3 Years	Recurrence at 3 Years		Recurrence at 5 Years	Recurrence at 5 Years		Surgical Specimen	Male	Smoker	Smoker		Stage IB	Stage I		T2	3.5		4.32368
38	LUNG CANCER SML137	40 - 49 Years	49 Years	Primary Site	Lung Adenocarcinoma	GSM225855	Grade 3	Grade 3		Non-Small Cell Lung Carcinoma	N0	N0		3.93	Recurrence	Recurrence at 1 Year	Recurrence at 1 Year		Recurrence at 3 Years	Recurrence at 3 Years		Recurrence at 5 Years	Recurrence at 5 Years		Surgical Specimen	Male	Smoker	Smoker		Stage IIB	Stage II		T3	6		6.96924
39	LUNG CANCER SML163	60 - 69 Years	63 Years	Primary Site	Lung Adenocarcinoma	GSM225863	Grade 3	Grade 3		Non-Small Cell Lung Carcinoma	N2	N1+		4.96	Recurrence	Recurrence at 1 Year	Recurrence at 1 Year		Recurrence at 3 Years	Recurrence at 3 Years		Recurrence at 5 Years	Recurrence at 5 Years		Surgical Specimen	Female	Never Smoker	Never Smoker		Stage IIIA	Stage III		T2	2.8		5.99707
40	LUNG CANCER SML174	50 - 59 Years	52 Years	Primary Site	Lung Adenocarcinoma	GSM225866	Grade 1	Grade 1		Non-Small Cell Lung Carcinoma	N1	N1+		33.13	Recurrence	No Recurrence at 1 Year	No Recurrence at 1 Year		Recurrence at 3 Years	Recurrence at 3 Years		Recurrence at 5 Years	Recurrence at 5 Years		Surgical Specimen	Male	Never Smoker	Never Smoker		Stage IIA	Stage II		T1	3		6.29409
41	LUNG CANCER SML177	60 - 69 Years	67 Years	Primary Site	Lung Adenocarcinoma	GSM225868	Grade 2	Grade 2		Non-Small Cell Lung Carcinoma	N2	N1+		4.56	Recurrence	Recurrence at 1 Year	Recurrence at 1 Year		Recurrence at 3 Years	Recurrence at 3 Years		Recurrence at 5 Years	Recurrence at 5 Years		Surgical Specimen	Female	Never Smoker	Never Smoker		Stage IIIA	Stage III		T2	3.5		6.99252
42	LUNG CANCER SML182	60 - 69 Years	62 Years	Primary Site	Lung Adenocarcinoma	GSM225873	Grade 2	Grade 2		Non-Small Cell Lung Carcinoma	N2	N1+		34.53	Recurrence	No Recurrence at 1 Year	No Recurrence at 1 Year		Recurrence at 3 Years	Recurrence at 3 Years		Recurrence at 5 Years	Recurrence at 5 Years		Surgical Specimen	Male	Smoker	Smoker		Stage IIIA	Stage III		T1	2.4		6.09314
43	LUNG CANCER SML183	40 - 49 Years	43 Years	Primary Site	Lung Adenocarcinoma	GSM225874	Grade 1	Grade 1		Non-Small Cell Lung Carcinoma	N1	N1+		18.63	Recurrence	No Recurrence at 1 Year	No Recurrence at 1 Year		Recurrence at 3 Years	Recurrence at 3 Years		Recurrence at 5 Years	Recurrence at 5 Years		Surgical Specimen	Female	Never Smoker	Never Smoker		Stage IIA	Stage II		T1	2		7.00728
44	LUNG CANCER SML191	50 - 59 Years	53 Years	Primary Site	Lung Adenocarcinoma	GSM225877	Grade 2	Grade 2		Non-Small Cell Lung Carcinoma	N1	N1+		21.3	Recurrence	No Recurrence at 1 Year	No Recurrence at 1 Year		Recurrence at 3 Years	Recurrence at 3 Years		Recurrence at 5 Years	Recurrence at 5 Years		Surgical Specimen	Female	Never Smoker	Never Smoker		Stage IIA	Stage II		T1	2.5		7.0223
45	LUNG CANCER SML194	70 - 79 Years	74 Years	Primary Site	Lung Adenocarcinoma	GSM225880	Grade 2	Grade 2		Non-Small Cell Lung Carcinoma	N0	N0		20.06	Recurrence	No Recurrence at 1 Year	No Recurrence at 1 Year		Recurrence at 3 Years	Recurrence at 3 Years		Recurrence at 5 Years	Recurrence at 5 Years		Surgical Specimen	Female	Never Smoker	Never Smoker		Stage IIIB	Stage III		T4	2.5		6.0666
46	LUNG CANCER SML196	70 - 79 Years	70 Years	Primary Site	Lung Adenocarcinoma	GSM225882	Grade 2	Grade 2		Non-Small Cell Lung Carcinoma	N1	N1+		16.63	Recurrence	No Recurrence at 1 Year	No Recurrence at 1 Year		Recurrence at 3 Years	Recurrence at 3 Years		Recurrence at 5 Years	Recurrence at 5 Years		Surgical Specimen	Male	Smoker	Smoker		Stage IIB	Stage II		T2	4		7.14471
47	LUNG CANCER SML198	50 - 59 Years	59 Years	Primary Site	Lung Adenocarcinoma	GSM225883	Grade 3	Grade 3		Non-Small Cell Lung Carcinoma	N1	N1+		10.3	Recurrence	Recurrence at 1 Year	Recurrence at 1 Year		Recurrence at 3 Years	Recurrence at 3 Years		Recurrence at 5 Years	Recurrence at 5 Years		Surgical Specimen	Male	Smoker	Smoker		Stage IIB	Stage II		T2	4.5		5.05585
48	LUNG CANCER SML199	60 - 69 Years	62 Years	Primary Site	Lung Adenocarcinoma	GSM225884	Grade 1	Grade 1		Non-Small Cell Lung Carcinoma	N1	N1+		25.53	Recurrence	No Recurrence at 1 Year	No Recurrence at 1 Year		Recurrence at 3 Years	Recurrence at 3 Years		Recurrence at 5 Years	Recurrence at 5 Years		Surgical Specimen	Female	Never Smoker	Never Smoker		Stage IIB	Stage II		T2	4		5.51627
49	LUNG CANCER SML203	50 - 59 Years	54 Years	Primary Site	Lung Adenocarcinoma	GSM225888	Grade 2	Grade 2		Non-Small Cell Lung Carcinoma	N0	N0		22.4	Recurrence	No Recurrence at 1 Year	No Recurrence at 1 Year		Recurrence at 3 Years	Recurrence at 3 Years		Recurrence at 5 Years	Recurrence at 5 Years		Surgical Specimen	Male	Smoker	Smoker		Stage IB	Stage I		T2	3.4		7.19122
50	LUNG CANCER SML224	30 - 39 Years	37 Years	Primary Site	Lung Adenocarcinoma	GSM225893	Grade 2	Grade 2		Non-Small Cell Lung Carcinoma	N1	N1+		4.63	Recurrence	Recurrence at 1 Year	Recurrence at 1 Year		Recurrence at 3 Years	Recurrence at 3 Years		Recurrence at 5 Years	Recurrence at 5 Years		Surgical Specimen	Female	Never Smoker	Never Smoker		Stage IIB	Stage II		T2	2.5		6.24303
51	LUNG CANCER SML227	10 - 14 Years	13 Years	Primary Site	Lung Adenocarcinoma	GSM225894	Grade 3	Grade 3		Non-Small Cell Lung Carcinoma	N2	N1+		7.9	Recurrence	Recurrence at 1 Year	Recurrence at 1 Year		Recurrence at 3 Years	Recurrence at 3 Years		Recurrence at 5 Years	Recurrence at 5 Years		Surgical Specimen	Male	Never Smoker	Never Smoker		Stage IIIA	Stage III		T2	6.5		6.10789
52	LUNG CANCER SML232	60 - 69 Years	66 Years	Primary Site	Lung Adenocarcinoma	GSM225896	Grade 3	Grade 3		Non-Small Cell Lung Carcinoma	N0	N0		1.6	Recurrence	Recurrence at 1 Year	Recurrence at 1 Year		Recurrence at 3 Years	Recurrence at 3 Years		Recurrence at 5 Years	Recurrence at 5 Years		Surgical Specimen	Male	Smoker	Smoker		Stage IIB	Stage II		T3	9		6.86679
53	LUNG CANCER SML233	40 - 49 Years	40 Years	Primary Site	Lung Adenocarcinoma	GSM225897	Grade 3	Grade 3		Non-Small Cell Lung Carcinoma	N2	N1+		5.33	Recurrence	Recurrence at 1 Year	Recurrence at 1 Year		Recurrence at 3 Years	Recurrence at 3 Years		Recurrence at 5 Years	Recurrence at 5 Years		Surgical Specimen	Male	Never Smoker	Never Smoker		Stage IIIB	Stage III		T4	4.5		6.44455
54	LUNG CANCER SML234	70 - 79 Years	75 Years	Primary Site	Lung Adenocarcinoma	GSM225898	Grade 2	Grade 2		Non-Small Cell Lung Carcinoma	N2	N1+		11.16	Recurrence	Recurrence at 1 Year	Recurrence at 1 Year		Recurrence at 3 Years	Recurrence at 3 Years		Recurrence at 5 Years	Recurrence at 5 Years		Surgical Specimen	Male	Smoker	Smoker		Stage IIIA	Stage III		T1	2.2		5.98991
55	LUNG CANCER SML019	60 - 69 Years	69 Years	Primary Site	Lung Adenocarcinoma	GSM225806				Non-Small Cell Lung Carcinoma	N0	N0		104.9	Recurrence	No Recurrence at 1 Year	No Recurrence at 1 Year		No Recurrence at 3 Years	No Recurrence at 3 Years		No Recurrence at 5 Years	No Recurrence at 5 Years		Surgical Specimen	Male	Smoker	Smoker		Stage IB	Stage I		T2	3		5.08556
56	LUNG CANCER SML053	60 - 69 Years	62 Years	Primary Site	Lung Adenocarcinoma	GSM225585				Non-Small Cell Lung Carcinoma	N0	N0		147.33	Recurrence	No Recurrence at 1 Year	No Recurrence at 1 Year		No Recurrence at 3 Years	No Recurrence at 3 Years		No Recurrence at 5 Years	No Recurrence at 5 Years		Surgical Specimen	Female	Never Smoker	Never Smoker		Stage IB	Stage I		T2	5		4.2627
57	LUNG CANCER SML115	60 - 69 Years	60 Years	Primary Site	Lung Adenocarcinoma	GSM225768	Grade 3	Grade 3		Non-Small Cell Lung Carcinoma	N0	N0		43.8	Recurrence	No Recurrence at 1 Year	No Recurrence at 1 Year		No Recurrence at 3 Years	No Recurrence at 3 Years		Recurrence at 5 Years	Recurrence at 5 Years		Surgical Specimen	Female	Never Smoker	Never Smoker		Stage IA	Stage I		T1	2.7		4.47209
58	LUNG CANCER SML237			Primary Site	Lung Adenocarcinoma	GSM225899	Grade 3	Grade 3		Non-Small Cell Lung Carcinoma	N1	N1+		12.46	Recurrence	No Recurrence at 1 Year	No Recurrence at 1 Year		Recurrence at 3 Years	Recurrence at 3 Years		Recurrence at 5 Years	Recurrence at 5 Years		Surgical Specimen		Never Smoker	Never Smoker		Stage IIB	Stage II		T2	5.8		6.12219
59	LUNG CANCER SML055	60 - 69 Years	67 Years	Primary Site	Lung Adenocarcinoma	GSM225586	Grade 2	Grade 2		Non-Small Cell Lung Carcinoma	N0	N0													Surgical Specimen	Female	Never Smoker	Never Smoker		Stage IB	Stage I		T2	4		5.31936
60	LUNG CANCER SML122	70 - 79 Years	72 Years	Primary Site	Lung Adenocarcinoma	GSM225774	Grade 1	Grade 1		Non-Small Cell Lung Carcinoma	N0	N0													Surgical Specimen	Female	Never Smoker	Never Smoker		Stage IA	Stage I		T1	2.7		6.01986
61	LUNG CANCER SML175	40 - 49 Years	49 Years	Primary Site	Lung Adenocarcinoma	GSM225793	Grade 3	Grade 3		Non-Small Cell Lung Carcinoma	N0	N0													Surgical Specimen	Male	Smoker	Smoker		Stage IIIB	Stage III		T4	8		6.23494
62	LUNG CANCER SML010	60 - 69 Years	69 Years	Primary Site	Lung Adenocarcinoma	GSM225802	Grade 2	Grade 2		Non-Small Cell Lung Carcinoma	N0	N0		32.6											Surgical Specimen	Male	Smoker	Smoker		Stage IB	Stage I		T2	6.5		6.92402
63	LUNG CANCER SML171	50 - 59 Years	54 Years	Primary Site	Lung Adenocarcinoma	GSM225864	Grade 3	Grade 3		Non-Small Cell Lung Carcinoma	N1	N1+		4.46											Surgical Specimen	Male	Smoker	Smoker		Stage IIIA	Stage III		T3	3.3		6.03578
64	LUNG CANCER SML021	60 - 69 Years	69 Years	Primary Site	Squamous Cell Lung Carcinoma	GSM225553				Squamous Cell Lung Carcinoma	N0		N0	60.06	No Recurrence	No Recurrence at 1 Year		No Recurrence at 1 Year	No Recurrence at 3 Years		No Recurrence at 3 Years	No Recurrence at 5 Years		No Recurrence at 5 Years	Surgical Specimen	Male	Smoker		Smoker	Stage IB		Stage I	T2	3.8		6.99548
65	LUNG CANCER SML033	70 - 79 Years	73 Years	Primary Site	Squamous Cell Lung Carcinoma	GSM225563	Grade 2		Grade 2	Squamous Cell Lung Carcinoma	N0		N0	18.5	No Recurrence	No Recurrence at 1 Year		No Recurrence at 1 Year							Surgical Specimen	Male	Smoker		Smoker	Stage IB		Stage I	T2	3.5		6.80091
66	LUNG CANCER SML044	70 - 79 Years	74 Years	Primary Site	Squamous Cell Lung Carcinoma	GSM225578				Squamous Cell Lung Carcinoma	N0		N0	58.96	No Recurrence	No Recurrence at 1 Year		No Recurrence at 1 Year	No Recurrence at 3 Years		No Recurrence at 3 Years				Surgical Specimen	Male	Smoker		Smoker	Stage IB		Stage I	T2	6		4.40056
67	LUNG CANCER SML070	60 - 69 Years	62 Years	Primary Site	Squamous Cell Lung Carcinoma	GSM225593	Grade 2		Grade 2	Squamous Cell Lung Carcinoma	N0		N0	138.46	No Recurrence	No Recurrence at 1 Year		No Recurrence at 1 Year	No Recurrence at 3 Years		No Recurrence at 3 Years	No Recurrence at 5 Years		No Recurrence at 5 Years	Surgical Specimen	Male	Smoker		Smoker	Stage IB		Stage I	T2	9		6.25351
68	LUNG CANCER SML095	70 - 79 Years	72 Years	Primary Site	Squamous Cell Lung Carcinoma	GSM225596	Grade 2		Grade 2	Squamous Cell Lung Carcinoma	N0		N0	52.2	No Recurrence	No Recurrence at 1 Year		No Recurrence at 1 Year	No Recurrence at 3 Years		No Recurrence at 3 Years				Surgical Specimen	Male	Smoker		Smoker	Stage IB		Stage I	T2	4		7.38995
69	LUNG CANCER SML129	50 - 59 Years	59 Years	Primary Site	Squamous Cell Lung Carcinoma	GSM225778	Grade 2		Grade 2	Squamous Cell Lung Carcinoma	N1		N1+	46.3	No Recurrence	No Recurrence at 1 Year		No Recurrence at 1 Year	No Recurrence at 3 Years		No Recurrence at 3 Years				Surgical Specimen	Male	Smoker		Smoker	Stage IIIA		Stage III	T3	4		6.24082
70	LUNG CANCER SML152	40 - 49 Years	46 Years	Primary Site	Squamous Cell Lung Carcinoma	GSM225789	Grade 2		Grade 2	Squamous Cell Lung Carcinoma	N1		N1+	97.33	No Recurrence	No Recurrence at 1 Year		No Recurrence at 1 Year	No Recurrence at 3 Years		No Recurrence at 3 Years	No Recurrence at 5 Years		No Recurrence at 5 Years	Surgical Specimen	Male	Smoker		Smoker	Stage IIIB		Stage III	T4	8		7.98553
71	LUNG CANCER SML170	60 - 69 Years	65 Years	Primary Site	Squamous Cell Lung Carcinoma	GSM225791	Grade 2		Grade 2	Squamous Cell Lung Carcinoma	N1		N1+	45.56	No Recurrence	No Recurrence at 1 Year		No Recurrence at 1 Year	No Recurrence at 3 Years		No Recurrence at 3 Years				Surgical Specimen	Male	Smoker		Smoker	Stage IIB		Stage II	T2	1.8		5.86423
72	LUNG CANCER SML018	60 - 69 Years	64 Years	Primary Site	Squamous Cell Lung Carcinoma	GSM225552	Grade 2		Grade 2	Squamous Cell Lung Carcinoma	N0		N0	72.56	No Recurrence	No Recurrence at 1 Year		No Recurrence at 1 Year	No Recurrence at 3 Years		No Recurrence at 3 Years	No Recurrence at 5 Years		No Recurrence at 5 Years	Surgical Specimen	Female	Smoker		Smoker	Stage IB		Stage I	T2	4.4		6.15744
73	LUNG CANCER SML031	60 - 69 Years	66 Years	Primary Site	Squamous Cell Lung Carcinoma	GSM225558	Grade 1		Grade 1	Squamous Cell Lung Carcinoma	N0		N0	79.53	No Recurrence	No Recurrence at 1 Year		No Recurrence at 1 Year	No Recurrence at 3 Years		No Recurrence at 3 Years	No Recurrence at 5 Years		No Recurrence at 5 Years	Surgical Specimen	Male	Smoker		Smoker	Stage IB		Stage I	T2	4		6.34142
74	LUNG CANCER SML035	50 - 59 Years	50 Years	Primary Site	Squamous Cell Lung Carcinoma	GSM225565	Grade 1		Grade 1	Squamous Cell Lung Carcinoma	N0		N0	80.1	No Recurrence	No Recurrence at 1 Year		No Recurrence at 1 Year	No Recurrence at 3 Years		No Recurrence at 3 Years	No Recurrence at 5 Years		No Recurrence at 5 Years	Surgical Specimen	Male	Smoker		Smoker	Stage IB		Stage I	T2	4.5		6.05971
75	LUNG CANCER SML037	50 - 59 Years	52 Years	Primary Site	Squamous Cell Lung Carcinoma	GSM225568	Grade 2		Grade 2	Squamous Cell Lung Carcinoma	N0		N0	78.03	No Recurrence	No Recurrence at 1 Year		No Recurrence at 1 Year	No Recurrence at 3 Years		No Recurrence at 3 Years	No Recurrence at 5 Years		No Recurrence at 5 Years	Surgical Specimen	Male	Smoker		Smoker	Stage IB		Stage I	T2	4		7.10942
76	LUNG CANCER SML048	50 - 59 Years	58 Years	Primary Site	Squamous Cell Lung Carcinoma	GSM225584	Grade 2		Grade 2	Squamous Cell Lung Carcinoma	N0		N0	71.13	No Recurrence	No Recurrence at 1 Year		No Recurrence at 1 Year	No Recurrence at 3 Years		No Recurrence at 3 Years	No Recurrence at 5 Years		No Recurrence at 5 Years	Surgical Specimen	Male	Smoker		Smoker	Stage IB		Stage I	T2	3.5		6.72329
77	LUNG CANCER SML064	60 - 69 Years	63 Years	Primary Site	Squamous Cell Lung Carcinoma	GSM225590	Grade 2		Grade 2	Squamous Cell Lung Carcinoma	N0		N0	87.46	No Recurrence	No Recurrence at 1 Year		No Recurrence at 1 Year	No Recurrence at 3 Years		No Recurrence at 3 Years	No Recurrence at 5 Years		No Recurrence at 5 Years	Surgical Specimen	Male	Smoker		Smoker	Stage IB		Stage I	T2	10		5.72197
78	LUNG CANCER SML067	50 - 59 Years	56 Years	Primary Site	Squamous Cell Lung Carcinoma	GSM225591	Grade 2		Grade 2	Squamous Cell Lung Carcinoma	N0		N0	87.43	No Recurrence	No Recurrence at 1 Year		No Recurrence at 1 Year	No Recurrence at 3 Years		No Recurrence at 3 Years	No Recurrence at 5 Years		No Recurrence at 5 Years	Surgical Specimen	Male	Smoker		Smoker	Stage IA		Stage I	T1	2.5		5.18755
79	LUNG CANCER SML091	60 - 69 Years	68 Years	Primary Site	Squamous Cell Lung Carcinoma	GSM225594	Grade 2		Grade 2	Squamous Cell Lung Carcinoma	N0		N0	87.43	No Recurrence	No Recurrence at 1 Year		No Recurrence at 1 Year	No Recurrence at 3 Years		No Recurrence at 3 Years	No Recurrence at 5 Years		No Recurrence at 5 Years	Surgical Specimen	Male	Smoker		Smoker	Stage IB		Stage I	T2	6.6		6.52522
80	LUNG CANCER SML093	40 - 49 Years	49 Years	Primary Site	Squamous Cell Lung Carcinoma	GSM225595	Grade 1		Grade 1	Squamous Cell Lung Carcinoma	N0		N0	74.43	No Recurrence	No Recurrence at 1 Year		No Recurrence at 1 Year	No Recurrence at 3 Years		No Recurrence at 3 Years	No Recurrence at 5 Years		No Recurrence at 5 Years	Surgical Specimen	Male	Smoker		Smoker	Stage IB		Stage I	T2	4		6.49619
81	LUNG CANCER SML096	50 - 59 Years	53 Years	Primary Site	Squamous Cell Lung Carcinoma	GSM225598	Grade 2		Grade 2	Squamous Cell Lung Carcinoma	N0		N0	70.66	No Recurrence	No Recurrence at 1 Year		No Recurrence at 1 Year	No Recurrence at 3 Years		No Recurrence at 3 Years	No Recurrence at 5 Years		No Recurrence at 5 Years	Surgical Specimen	Male	Smoker		Smoker	Stage IB		Stage I	T2	3.5		6.88869
82	LUNG CANCER SML110	60 - 69 Years	69 Years	Primary Site	Squamous Cell Lung Carcinoma	GSM225604	Grade 2		Grade 2	Squamous Cell Lung Carcinoma	N0		N0	62.03	No Recurrence	No Recurrence at 1 Year		No Recurrence at 1 Year	No Recurrence at 3 Years		No Recurrence at 3 Years	No Recurrence at 5 Years		No Recurrence at 5 Years	Surgical Specimen	Male	Smoker		Smoker	Stage IA		Stage I	T1	2.7		6.56459
83	LUNG CANCER SML111	60 - 69 Years	60 Years	Primary Site	Squamous Cell Lung Carcinoma	GSM225765	Grade 2		Grade 2	Squamous Cell Lung Carcinoma	N0		N0	63.76	No Recurrence	No Recurrence at 1 Year		No Recurrence at 1 Year	No Recurrence at 3 Years		No Recurrence at 3 Years	No Recurrence at 5 Years		No Recurrence at 5 Years	Surgical Specimen	Male	Smoker		Smoker	Stage IB		Stage I	T2	4		7.21694
84	LUNG CANCER SML119	60 - 69 Years	62 Years	Primary Site	Squamous Cell Lung Carcinoma	GSM225771	Grade 2		Grade 2	Squamous Cell Lung Carcinoma	N0		N0	57.6	No Recurrence	No Recurrence at 1 Year		No Recurrence at 1 Year	No Recurrence at 3 Years		No Recurrence at 3 Years				Surgical Specimen	Male	Smoker		Smoker	Stage IB		Stage I	T2	4.5		5.63606
85	LUNG CANCER SML120	60 - 69 Years	67 Years	Primary Site	Squamous Cell Lung Carcinoma	GSM225772	Grade 2		Grade 2	Squamous Cell Lung Carcinoma	N0		N0	58.4	No Recurrence	No Recurrence at 1 Year		No Recurrence at 1 Year	No Recurrence at 3 Years		No Recurrence at 3 Years				Surgical Specimen	Male	Smoker		Smoker	Stage IB		Stage I	T2	3.2		5.69988
86	LUNG CANCER SML128	50 - 59 Years	57 Years	Primary Site	Squamous Cell Lung Carcinoma	GSM225777	Grade 3		Grade 3	Squamous Cell Lung Carcinoma	N2		N1+	74.16	No Recurrence	No Recurrence at 1 Year		No Recurrence at 1 Year	No Recurrence at 3 Years		No Recurrence at 3 Years	No Recurrence at 5 Years		No Recurrence at 5 Years	Surgical Specimen	Male	Smoker		Smoker	Stage IIIA		Stage III	T2	4.3		7.93315
87	LUNG CANCER SML138	60 - 69 Years	65 Years	Primary Site	Squamous Cell Lung Carcinoma	GSM225780	Grade 2		Grade 2	Squamous Cell Lung Carcinoma	N0		N0	66.16	No Recurrence	No Recurrence at 1 Year		No Recurrence at 1 Year	No Recurrence at 3 Years		No Recurrence at 3 Years	No Recurrence at 5 Years		No Recurrence at 5 Years	Surgical Specimen	Male	Smoker		Smoker	Stage IB		Stage I	T2	2.5		5.61787
88	LUNG CANCER SML140	60 - 69 Years	68 Years	Primary Site	Squamous Cell Lung Carcinoma	GSM225781	Grade 2		Grade 2	Squamous Cell Lung Carcinoma	N0		N0	57.43	No Recurrence	No Recurrence at 1 Year		No Recurrence at 1 Year	No Recurrence at 3 Years		No Recurrence at 3 Years				Surgical Specimen	Male	Never Smoker		Never Smoker	Stage IB		Stage I	T2	3		6.99844
89	LUNG CANCER SML142	40 - 49 Years	41 Years	Primary Site	Squamous Cell Lung Carcinoma	GSM225783	Grade 2		Grade 2	Squamous Cell Lung Carcinoma	N0		N0	57.3	No Recurrence	No Recurrence at 1 Year		No Recurrence at 1 Year	No Recurrence at 3 Years		No Recurrence at 3 Years				Surgical Specimen	Male	Smoker		Smoker	Stage IB		Stage I	T2	4.8		6.90235
90	LUNG CANCER SML146	70 - 79 Years	72 Years	Primary Site	Squamous Cell Lung Carcinoma	GSM225787	Grade 2		Grade 2	Squamous Cell Lung Carcinoma	N2		N1+	50.73	No Recurrence	No Recurrence at 1 Year		No Recurrence at 1 Year	No Recurrence at 3 Years		No Recurrence at 3 Years				Surgical Specimen	Male	Smoker		Smoker	Stage IIIA		Stage III	T2	4		6.91481
91	LUNG CANCER SML151	50 - 59 Years	53 Years	Primary Site	Squamous Cell Lung Carcinoma	GSM225788	Grade 2		Grade 2	Squamous Cell Lung Carcinoma	N1		N1+	117.36	No Recurrence	No Recurrence at 1 Year		No Recurrence at 1 Year	No Recurrence at 3 Years		No Recurrence at 3 Years	No Recurrence at 5 Years		No Recurrence at 5 Years	Surgical Specimen	Male	Smoker		Smoker	Stage IIIB		Stage III	T4	5		6.05768
92	LUNG CANCER SML172	70 - 79 Years	70 Years	Primary Site	Squamous Cell Lung Carcinoma	GSM225792	Grade 2		Grade 2	Squamous Cell Lung Carcinoma	N1		N1+	64.13	No Recurrence	No Recurrence at 1 Year		No Recurrence at 1 Year	No Recurrence at 3 Years		No Recurrence at 3 Years	No Recurrence at 5 Years		No Recurrence at 5 Years	Surgical Specimen	Male	Smoker		Smoker	Stage IIA		Stage II	T1	1.8		6.54145
93	LUNG CANCER SML176	50 - 59 Years	54 Years	Primary Site	Squamous Cell Lung Carcinoma	GSM225794	Grade 2		Grade 2	Squamous Cell Lung Carcinoma	N1		N1+	64.43	No Recurrence	No Recurrence at 1 Year		No Recurrence at 1 Year	No Recurrence at 3 Years		No Recurrence at 3 Years	No Recurrence at 5 Years		No Recurrence at 5 Years	Surgical Specimen	Male	Smoker		Smoker	Stage IIB		Stage II	T2	4.5		6.33589
94	LUNG CANCER SML181	40 - 49 Years	49 Years	Primary Site	Squamous Cell Lung Carcinoma	GSM225795	Grade 2		Grade 2	Squamous Cell Lung Carcinoma	N2		N1+	69.13	No Recurrence	No Recurrence at 1 Year		No Recurrence at 1 Year	No Recurrence at 3 Years		No Recurrence at 3 Years	No Recurrence at 5 Years		No Recurrence at 5 Years	Surgical Specimen	Male	Smoker		Smoker	Stage IIIA		Stage III	T2	4		6.88702
95	LUNG CANCER SML239	70 - 79 Years	70 Years	Primary Site	Squamous Cell Lung Carcinoma	GSM225799	Grade 2		Grade 2	Squamous Cell Lung Carcinoma	N0		N0	61.36	No Recurrence	No Recurrence at 1 Year		No Recurrence at 1 Year	No Recurrence at 3 Years		No Recurrence at 3 Years	No Recurrence at 5 Years		No Recurrence at 5 Years	Surgical Specimen	Male	Smoker		Smoker	Stage IB		Stage I	T2	5		6.082
96	LUNG CANCER SML244	40 - 49 Years	49 Years	Primary Site	Squamous Cell Lung Carcinoma	GSM225800	Grade 2		Grade 2	Squamous Cell Lung Carcinoma	N1		N1+	61.86	No Recurrence	No Recurrence at 1 Year		No Recurrence at 1 Year	No Recurrence at 3 Years		No Recurrence at 3 Years	No Recurrence at 5 Years		No Recurrence at 5 Years	Surgical Specimen	Male	Smoker		Smoker	Stage IIB		Stage II	T2	5.5		6.17862
97	LUNG CANCER SML133	60 - 69 Years	66 Years	Primary Site	Squamous Cell Lung Carcinoma	GSM225779	Grade 2		Grade 2	Squamous Cell Lung Carcinoma	N0		N0	62.83	No Recurrence	No Recurrence at 1 Year		No Recurrence at 1 Year	No Recurrence at 3 Years		No Recurrence at 3 Years	No Recurrence at 5 Years		No Recurrence at 5 Years	Surgical Specimen	Male	Smoker		Smoker	Stage IIIB		Stage III	T4	4		6.862
98	LUNG CANCER SML068	60 - 69 Years	69 Years	Primary Site	Squamous Cell Lung Carcinoma	GSM225818	Grade 2		Grade 2	Squamous Cell Lung Carcinoma	N0		N0	8.13	Recurrence	Recurrence at 1 Year		Recurrence at 1 Year	Recurrence at 3 Years		Recurrence at 3 Years	Recurrence at 5 Years		Recurrence at 5 Years	Surgical Specimen	Male	Smoker		Smoker	Stage IB		Stage I	T2	4.5		7.16892
99	LUNG CANCER SML071	80 - 89 Years	82 Years	Primary Site	Squamous Cell Lung Carcinoma	GSM225819	Grade 3		Grade 3	Squamous Cell Lung Carcinoma	N0		N0	9.36	Recurrence	Recurrence at 1 Year		Recurrence at 1 Year	Recurrence at 3 Years		Recurrence at 3 Years	Recurrence at 5 Years		Recurrence at 5 Years	Surgical Specimen	Male	Smoker		Smoker	Stage IB		Stage I	T2	3.5		6.81322
100	LUNG CANCER SML072	70 - 79 Years	72 Years	Primary Site	Squamous Cell Lung Carcinoma	GSM225820	Grade 3		Grade 3	Squamous Cell Lung Carcinoma	N0		N0	18.33	Recurrence	No Recurrence at 1 Year		No Recurrence at 1 Year	Recurrence at 3 Years		Recurrence at 3 Years	Recurrence at 5 Years		Recurrence at 5 Years	Surgical Specimen	Male	Smoker		Smoker	Stage IB		Stage I	T2	3		6.66628
101	LUNG CANCER SML078	60 - 69 Years	60 Years	Primary Site	Squamous Cell Lung Carcinoma	GSM225821	Grade 2		Grade 2	Squamous Cell Lung Carcinoma	N0		N0	7.43	Recurrence	Recurrence at 1 Year		Recurrence at 1 Year	Recurrence at 3 Years		Recurrence at 3 Years	Recurrence at 5 Years		Recurrence at 5 Years	Surgical Specimen	Male	Smoker		Smoker	Stage IB		Stage I	T2	6		6.73335
102	LUNG CANCER SML079	50 - 59 Years	55 Years	Primary Site	Squamous Cell Lung Carcinoma	GSM225823				Squamous Cell Lung Carcinoma	N0		N0	7.9	Recurrence	Recurrence at 1 Year		Recurrence at 1 Year	Recurrence at 3 Years		Recurrence at 3 Years	Recurrence at 5 Years		Recurrence at 5 Years	Surgical Specimen	Male	Smoker		Smoker	Stage IB		Stage I	T2	4		6.10225
103	LUNG CANCER SML081	70 - 79 Years	71 Years	Primary Site	Squamous Cell Lung Carcinoma	GSM225825	Grade 2		Grade 2	Squamous Cell Lung Carcinoma	N0		N0	8.83	Recurrence	Recurrence at 1 Year		Recurrence at 1 Year	Recurrence at 3 Years		Recurrence at 3 Years	Recurrence at 5 Years		Recurrence at 5 Years	Surgical Specimen	Male	Smoker		Smoker	Stage IB		Stage I	T2	3		7.70207
104	LUNG CANCER SML083	60 - 69 Years	60 Years	Primary Site	Squamous Cell Lung Carcinoma	GSM225827	Grade 2		Grade 2	Squamous Cell Lung Carcinoma	N0		N0	1.53	Recurrence	Recurrence at 1 Year		Recurrence at 1 Year	Recurrence at 3 Years		Recurrence at 3 Years	Recurrence at 5 Years		Recurrence at 5 Years	Surgical Specimen	Male	Smoker		Smoker	Stage IB		Stage I	T2	4		6.00848
105	LUNG CANCER SML087	60 - 69 Years	68 Years	Primary Site	Squamous Cell Lung Carcinoma	GSM225829	Grade 2		Grade 2	Squamous Cell Lung Carcinoma	N0		N0	0.93	Recurrence	Recurrence at 1 Year		Recurrence at 1 Year	Recurrence at 3 Years		Recurrence at 3 Years	Recurrence at 5 Years		Recurrence at 5 Years	Surgical Specimen	Male	Smoker		Smoker	Stage IB		Stage I	T2	3.2		5.99401
106	LUNG CANCER SML088	60 - 69 Years	68 Years	Primary Site	Squamous Cell Lung Carcinoma	GSM225831	Grade 3		Grade 3	Squamous Cell Lung Carcinoma	N0		N0	89.3	Recurrence	No Recurrence at 1 Year		No Recurrence at 1 Year	No Recurrence at 3 Years		No Recurrence at 3 Years	No Recurrence at 5 Years		No Recurrence at 5 Years	Surgical Specimen	Female	Smoker		Smoker	Stage IB		Stage I	T2	4.1		6.1089
107	LUNG CANCER SML089	70 - 79 Years	74 Years	Primary Site	Squamous Cell Lung Carcinoma	GSM225832	Grade 3		Grade 3	Squamous Cell Lung Carcinoma	N0		N0	32.4	Recurrence	No Recurrence at 1 Year		No Recurrence at 1 Year	Recurrence at 3 Years		Recurrence at 3 Years	Recurrence at 5 Years		Recurrence at 5 Years	Surgical Specimen	Male	Smoker		Smoker	Stage IB		Stage I	T2	4		6.32952
108	LUNG CANCER SML092	70 - 79 Years	73 Years	Primary Site	Squamous Cell Lung Carcinoma	GSM225833	Grade 2		Grade 2	Squamous Cell Lung Carcinoma	N0		N0	11.73	Recurrence	Recurrence at 1 Year		Recurrence at 1 Year	Recurrence at 3 Years		Recurrence at 3 Years	Recurrence at 5 Years		Recurrence at 5 Years	Surgical Specimen	Male	Smoker		Smoker	Stage IB		Stage I	T2	4.8		6.4606
109	LUNG CANCER SML094	60 - 69 Years	69 Years	Primary Site	Squamous Cell Lung Carcinoma	GSM225835	Grade 2		Grade 2	Squamous Cell Lung Carcinoma	N0		N0	8.43	Recurrence	Recurrence at 1 Year		Recurrence at 1 Year	Recurrence at 3 Years		Recurrence at 3 Years	Recurrence at 5 Years		Recurrence at 5 Years	Surgical Specimen	Male	Smoker		Smoker	Stage IB		Stage I	T2	5.5		7.01873
110	LUNG CANCER SML097	60 - 69 Years	65 Years	Primary Site	Squamous Cell Lung Carcinoma	GSM225836	Grade 2		Grade 2	Squamous Cell Lung Carcinoma	N0		N0	16.33	Recurrence	No Recurrence at 1 Year		No Recurrence at 1 Year	Recurrence at 3 Years		Recurrence at 3 Years	Recurrence at 5 Years		Recurrence at 5 Years	Surgical Specimen	Female	Smoker		Smoker	Stage IB		Stage I	T2	2.5		6.42803
111	LUNG CANCER SML099	60 - 69 Years	67 Years	Primary Site	Squamous Cell Lung Carcinoma	GSM225844	Grade 2		Grade 2	Squamous Cell Lung Carcinoma	N0		N0	6.5	Recurrence	Recurrence at 1 Year		Recurrence at 1 Year	Recurrence at 3 Years		Recurrence at 3 Years	Recurrence at 5 Years		Recurrence at 5 Years	Surgical Specimen	Male	Smoker		Smoker	Stage IB		Stage I	T2	7		6.72632
112	LUNG CANCER SML100	50 - 59 Years	50 Years	Primary Site	Squamous Cell Lung Carcinoma	GSM225846	Grade 2		Grade 2	Squamous Cell Lung Carcinoma	N0		N0	5.4	Recurrence	Recurrence at 1 Year		Recurrence at 1 Year	Recurrence at 3 Years		Recurrence at 3 Years	Recurrence at 5 Years		Recurrence at 5 Years	Surgical Specimen	Male	Smoker		Smoker	Stage IB		Stage I	T2	4		6.67834
113	LUNG CANCER SML101	60 - 69 Years	60 Years	Primary Site	Squamous Cell Lung Carcinoma	GSM225848	Grade 2		Grade 2	Squamous Cell Lung Carcinoma	N0		N0	36.33	Recurrence	No Recurrence at 1 Year		No Recurrence at 1 Year	No Recurrence at 3 Years		No Recurrence at 3 Years	Recurrence at 5 Years		Recurrence at 5 Years	Surgical Specimen	Male	Smoker		Smoker	Stage IB		Stage I	T2	4		4.33625
114	LUNG CANCER SML113	60 - 69 Years	67 Years	Primary Site	Squamous Cell Lung Carcinoma	GSM225851	Grade 1		Grade 1	Squamous Cell Lung Carcinoma	N0		N0	12.13	Recurrence	No Recurrence at 1 Year		No Recurrence at 1 Year	Recurrence at 3 Years		Recurrence at 3 Years	Recurrence at 5 Years		Recurrence at 5 Years	Surgical Specimen	Male	Smoker		Smoker	Stage IB		Stage I	T2	5		6.004
115	LUNG CANCER SML135	40 - 49 Years	47 Years	Primary Site	Squamous Cell Lung Carcinoma	GSM225852	Grade 1		Grade 1	Squamous Cell Lung Carcinoma	N1		N1+	4.8	Recurrence	Recurrence at 1 Year		Recurrence at 1 Year	Recurrence at 3 Years		Recurrence at 3 Years	Recurrence at 5 Years		Recurrence at 5 Years	Surgical Specimen	Male	Smoker		Smoker	Stage IIIA		Stage III	T3	7.5		6.90016
116	LUNG CANCER SML147	50 - 59 Years	58 Years	Primary Site	Squamous Cell Lung Carcinoma	GSM225857	Grade 2		Grade 2	Squamous Cell Lung Carcinoma	N0		N0	8.2	Recurrence	Recurrence at 1 Year		Recurrence at 1 Year	Recurrence at 3 Years		Recurrence at 3 Years	Recurrence at 5 Years		Recurrence at 5 Years	Surgical Specimen	Male	Smoker		Smoker	Stage IB		Stage I	T2	8		6.56856
117	LUNG CANCER SML154	60 - 69 Years	66 Years	Primary Site	Squamous Cell Lung Carcinoma	GSM225859	Grade 2		Grade 2	Squamous Cell Lung Carcinoma	N1		N1+	3.9	Recurrence	Recurrence at 1 Year		Recurrence at 1 Year	Recurrence at 3 Years		Recurrence at 3 Years	Recurrence at 5 Years		Recurrence at 5 Years	Surgical Specimen	Male	Never Smoker		Never Smoker	Stage IIIB		Stage III	T4	5		6.69513
118	LUNG CANCER SML156	40 - 49 Years	47 Years	Primary Site	Squamous Cell Lung Carcinoma	GSM225861	Grade 2		Grade 2	Squamous Cell Lung Carcinoma	N1		N1+	13.33	Recurrence	No Recurrence at 1 Year		No Recurrence at 1 Year	Recurrence at 3 Years		Recurrence at 3 Years	Recurrence at 5 Years		Recurrence at 5 Years	Surgical Specimen	Male	Smoker		Smoker	Stage IIIA		Stage III	T3	6.2		7.20522
119	LUNG CANCER SML186	60 - 69 Years	67 Years	Primary Site	Squamous Cell Lung Carcinoma	GSM225876	Grade 2		Grade 2	Squamous Cell Lung Carcinoma	N1		N1+	18.1	Recurrence	No Recurrence at 1 Year		No Recurrence at 1 Year	Recurrence at 3 Years		Recurrence at 3 Years	Recurrence at 5 Years		Recurrence at 5 Years	Surgical Specimen	Male	Smoker		Smoker	Stage IIA		Stage II	T1	2.9		7.27507
120	LUNG CANCER SML192	40 - 49 Years	47 Years	Primary Site	Squamous Cell Lung Carcinoma	GSM225879	Grade 3		Grade 3	Squamous Cell Lung Carcinoma	N1		N1+	5.06	Recurrence	Recurrence at 1 Year		Recurrence at 1 Year	Recurrence at 3 Years		Recurrence at 3 Years	Recurrence at 5 Years		Recurrence at 5 Years	Surgical Specimen	Female	Smoker		Smoker	Stage IIB		Stage II	T2	6		6.92701
121	LUNG CANCER SML201	60 - 69 Years	65 Years	Primary Site	Squamous Cell Lung Carcinoma	GSM225886	Grade 2		Grade 2	Squamous Cell Lung Carcinoma	N1		N1+	4.5	Recurrence	Recurrence at 1 Year		Recurrence at 1 Year	Recurrence at 3 Years		Recurrence at 3 Years	Recurrence at 5 Years		Recurrence at 5 Years	Surgical Specimen	Male	Smoker		Smoker	Stage IIIA		Stage III	T3	5		6.96935
122	LUNG CANCER SML209	60 - 69 Years	65 Years	Primary Site	Squamous Cell Lung Carcinoma	GSM225889	Grade 3		Grade 3	Squamous Cell Lung Carcinoma	N0		N0	6.96	Recurrence	Recurrence at 1 Year		Recurrence at 1 Year	Recurrence at 3 Years		Recurrence at 3 Years	Recurrence at 5 Years		Recurrence at 5 Years	Surgical Specimen	Male	Smoker		Smoker	Stage IIB		Stage II	T3	14		6.14497
123	LUNG CANCER SML213	60 - 69 Years	69 Years	Primary Site	Squamous Cell Lung Carcinoma	GSM225890	Grade 2		Grade 2	Squamous Cell Lung Carcinoma	N1		N1+	11.83	Recurrence	Recurrence at 1 Year		Recurrence at 1 Year	Recurrence at 3 Years		Recurrence at 3 Years	Recurrence at 5 Years		Recurrence at 5 Years	Surgical Specimen	Male	Smoker		Smoker	Stage IIA		Stage II	T1	3		6.13815
124	LUNG CANCER SML231	50 - 59 Years	59 Years	Primary Site	Squamous Cell Lung Carcinoma	GSM225895	Grade 3		Grade 3	Squamous Cell Lung Carcinoma	N0		N0	3.2	Recurrence	Recurrence at 1 Year		Recurrence at 1 Year	Recurrence at 3 Years		Recurrence at 3 Years	Recurrence at 5 Years		Recurrence at 5 Years	Surgical Specimen	Female	Never Smoker		Never Smoker	Stage IIB		Stage II	T3	4.5		6.69641
125	LUNG CANCER SML243	60 - 69 Years	63 Years	Primary Site	Squamous Cell Lung Carcinoma	GSM225900	Grade 2		Grade 2	Squamous Cell Lung Carcinoma	N0		N0	4.7	Recurrence	Recurrence at 1 Year		Recurrence at 1 Year	Recurrence at 3 Years		Recurrence at 3 Years	Recurrence at 5 Years		Recurrence at 5 Years	Surgical Specimen	Male	Smoker		Smoker	Stage IIIB		Stage III	T4	8		5.17199
126	LUNG CANCER SML251	60 - 69 Years	69 Years	Primary Site	Squamous Cell Lung Carcinoma	GSM225901	Grade 2		Grade 2	Squamous Cell Lung Carcinoma	N1		N1+	49.6	Recurrence	No Recurrence at 1 Year		No Recurrence at 1 Year	No Recurrence at 3 Years		No Recurrence at 3 Years	Recurrence at 5 Years		Recurrence at 5 Years	Surgical Specimen	Male	Smoker		Smoker	Stage IIB		Stage II	T2	6		4.0361
127	LUNG CANCER SML252	50 - 59 Years	51 Years	Primary Site	Squamous Cell Lung Carcinoma	GSM225902	Grade 2		Grade 2	Squamous Cell Lung Carcinoma	N2		N1+	11.16	Recurrence	Recurrence at 1 Year		Recurrence at 1 Year	Recurrence at 3 Years		Recurrence at 3 Years	Recurrence at 5 Years		Recurrence at 5 Years	Surgical Specimen	Male	Smoker		Smoker	Stage IIIA		Stage III	T2	3		5.39819
128	LUNG CANCER SML080	60 - 69 Years	67 Years	Primary Site	Squamous Cell Lung Carcinoma	GSM225824	Grade 2		Grade 2	Squamous Cell Lung Carcinoma	N0		N0	26.3	Recurrence	No Recurrence at 1 Year		No Recurrence at 1 Year	Recurrence at 3 Years		Recurrence at 3 Years	Recurrence at 5 Years		Recurrence at 5 Years	Surgical Specimen	Male	Smoker		Smoker	Stage IB		Stage I	T2	7		6.8593
129	LUNG CANCER SML040	50 - 59 Years	59 Years	Primary Site	Squamous Cell Lung Carcinoma	GSM225575	Grade 2		Grade 2	Squamous Cell Lung Carcinoma	N0		N0	78.4	Recurrence	No Recurrence at 1 Year		No Recurrence at 1 Year	No Recurrence at 3 Years		No Recurrence at 3 Years	No Recurrence at 5 Years		No Recurrence at 5 Years	Surgical Specimen	Male	Smoker		Smoker	Stage IB		Stage I	T2	5.2		5.54533
130	LUNG CANCER SML107	40 - 49 Years	43 Years	Primary Site	Squamous Cell Lung Carcinoma	GSM225603	Grade 2		Grade 2	Squamous Cell Lung Carcinoma	N0		N0	119.63	Recurrence	No Recurrence at 1 Year		No Recurrence at 1 Year	No Recurrence at 3 Years		No Recurrence at 3 Years	No Recurrence at 5 Years		No Recurrence at 5 Years	Surgical Specimen	Male	Smoker		Smoker	Stage IB		Stage I	T2	4		6.07786
131	LUNG CANCER SML123	60 - 69 Years	69 Years	Primary Site	Squamous Cell Lung Carcinoma	GSM225775	Grade 2		Grade 2	Squamous Cell Lung Carcinoma	N0		N0	53.66	Recurrence	No Recurrence at 1 Year		No Recurrence at 1 Year	No Recurrence at 3 Years		No Recurrence at 3 Years	Recurrence at 5 Years		Recurrence at 5 Years	Surgical Specimen	Male	Smoker		Smoker	Stage IB		Stage I	T2	5		7.04748
132	LUNG CANCER SML153	40 - 49 Years	48 Years	Primary Site	Squamous Cell Lung Carcinoma	GSM225790	Grade 1		Grade 1	Squamous Cell Lung Carcinoma	N1		N1+	107	Recurrence	No Recurrence at 1 Year		No Recurrence at 1 Year	No Recurrence at 3 Years		No Recurrence at 3 Years	No Recurrence at 5 Years		No Recurrence at 5 Years	Surgical Specimen	Male	Smoker		Smoker	Stage IIB		Stage II	T2	5		6.29557
133	LUNG CANCER SML247	60 - 69 Years	69 Years	Primary Site	Squamous Cell Lung Carcinoma	GSM225801	Grade 2		Grade 2	Squamous Cell Lung Carcinoma	N1		N1+	55.8	Recurrence	No Recurrence at 1 Year		No Recurrence at 1 Year	No Recurrence at 3 Years		No Recurrence at 3 Years	Recurrence at 5 Years		Recurrence at 5 Years	Surgical Specimen	Male	Smoker		Smoker	Stage IIB		Stage II	T2	7		5.64835
134	LUNG CANCER SML024	60 - 69 Years	68 Years	Primary Site	Squamous Cell Lung Carcinoma	GSM225807	Grade 2		Grade 2	Squamous Cell Lung Carcinoma	N0		N0	41.76											Surgical Specimen	Male	Smoker		Smoker	Stage IB		Stage I	T2	3.5		5.55066
135	LUNG CANCER SML029	60 - 69 Years	68 Years	Primary Site	Squamous Cell Lung Carcinoma	GSM225808	Grade 2		Grade 2	Squamous Cell Lung Carcinoma	N0		N0	38.66											Surgical Specimen	Male	Smoker		Smoker	Stage IB		Stage I	T2	3		6.03288
136	LUNG CANCER SML030	60 - 69 Years	60 Years	Primary Site	Squamous Cell Lung Carcinoma	GSM225809	Grade 2		Grade 2	Squamous Cell Lung Carcinoma	N0		N0	2.7											Surgical Specimen	Male	Smoker		Smoker	Stage IB		Stage I	T2	3.8		5.95119
137	LUNG CANCER SML086	60 - 69 Years	63 Years	Primary Site	Squamous Cell Lung Carcinoma	GSM225828				Squamous Cell Lung Carcinoma	N0		N0	23.76											Surgical Specimen	Male	Smoker		Smoker	Stage IB		Stage I	T2	4.5		6.78968
138	LUNG CANCER SML136	50 - 59 Years	54 Years	Primary Site	Squamous Cell Lung Carcinoma	GSM225854	Grade 2		Grade 2	Squamous Cell Lung Carcinoma	N0		N0	2.73											Surgical Specimen	Male	Smoker		Smoker	Stage IIIB		Stage III	T4	6.5		6.75151
